# Supplementary material for: Transcriptomic Analysis Reveals a Sex-Dimorphic Influence of GAT-2 on Murine Liver Function
Source: Front Nutr. 2021 Sep 16;8:751388. doi: 10.3389/fnut.2021.751388 (PMC8481587; doi:10.3389/fnut.2021.751388)
Supplement: Supplementary Table 1 — The full list of DEGs. [file Table_1.XLSX]

## Sheet: Female
SUPPLEMENTARY TABLE 1 | Total DEGs in this study
Gene ID	Name	baseMean WT female sample	baseMean KO female sample	log2FoldChange	pval	up_down	description
ENSMUSG00000021867	Tmem254b	0	14.2882	Inf	0.00727666	Up	transmembrane protein 254b [Source:MGI Symbol;Acc:MGI:3710397]
ENSMUSG00000048520	Fbxl13	0	3.05708	Inf	0.0489626	Up	F-box and leucine-rich repeat protein 13 [Source:MGI Symbol;Acc:MGI:2443416]
ENSMUSG00000069306	Hist1h4m	0	6.7335	Inf	0.0480651	Up	histone cluster 1, H4m [Source:MGI Symbol;Acc:MGI:2448441]
ENSMUSG00000091844	Gm8251	0	11.5198	Inf	1.96607e-05	Up	predicted gene 8251 [Source:MGI Symbol;Acc:MGI:3647616]
ENSMUSG00000022129	Dct	0.655473	225.175	8.42429	5.45136e-06	Up	dopachrome tautomerase [Source:MGI Symbol;Acc:MGI:102563]
ENSMUSG00000078686	Mup9	39.8497	6125.87	7.2642	0.000208109	Up	major urinary protein 9 [Source:MGI Symbol;Acc:MGI:3782918]
ENSMUSG00000089873	Mup13	1.60665	65.586	5.35126	0.00290169	Up	major urinary protein 13 [Source:MGI Symbol;Acc:MGI:3702003]
ENSMUSG00000058626	Capn11	0.934714	34.73	5.21551	0.00459166	Up	calpain 11 [Source:MGI Symbol;Acc:MGI:1352490]
ENSMUSG00000021214	Akr1c18	0.306085	6.75415	4.46377	0.00358972	Up	aldo-keto reductase family 1, member C18 [Source:MGI Symbol;Acc:MGI:2145420]
ENSMUSG00000071192	Wfikkn1	0.62863	7.10876	3.49932	0.00688151	Up	WAP, FS, Ig, KU, and NTR-containing protein 1 [Source:MGI Symbol;Acc:MGI:2670967]
ENSMUSG00000029206	Nsun7	2.89683	20.0407	2.79038	0.000306387	Up	NOL1/NOP2/Sun domain family, member 7 [Source:MGI Symbol;Acc:MGI:1918168]
ENSMUSG00000078688	Mup2	16.722	113.266	2.75989	0.00153897	Up	major urinary protein 2 [Source:MGI Symbol;Acc:MGI:97234]
ENSMUSG00000072944	Nup62cl	7.86745	51.5198	2.71116	1.12496e-10	Up	nucleoporin 62 C-terminal like [Source:MGI Symbol;Acc:MGI:2685565]
ENSMUSG00000078674	Mup18	426.611	2735.17	2.68064	2.12551e-05	Up	major urinary protein 18 [Source:MGI Symbol;Acc:MGI:3705220]
ENSMUSG00000050304	Slc25a2	0.918254	5.73856	2.64372	0.0466807	Up	solute carrier family 25 (mitochondrial carrier, ornithine transporter) member 2 [Source:MGI Symbol;Acc:MGI:2137907]
ENSMUSG00000050914	Ankrd37	6.31449	38.6422	2.61344	2.78806e-08	Up	ankyrin repeat domain 37 [Source:MGI Symbol;Acc:MGI:3603344]
ENSMUSG00000020396	Nefh	1.02132	6.09218	2.57652	0.0337762	Up	neurofilament, heavy polypeptide [Source:MGI Symbol;Acc:MGI:97309]
ENSMUSG00000028519	Dab1	3.54622	20.7632	2.54967	0.0428945	Up	disabled 1 [Source:MGI Symbol;Acc:MGI:108554]
ENSMUSG00000049580	Tsku	302.991	1737.08	2.51932	0.00258461	Up	tsukushi, small leucine rich proteoglycan [Source:MGI Symbol;Acc:MGI:2443855]
ENSMUSG00000056004	9330182L06Rik	2.75476	15.631	2.50441	0.0128462	Up	RIKEN cDNA 9330182L06 gene [Source:MGI Symbol;Acc:MGI:2443264]
ENSMUSG00000037386	Rims2	1.26764	7.13674	2.49312	0.0375478	Up	regulating synaptic membrane exocytosis 2 [Source:MGI Symbol;Acc:MGI:2152972]
ENSMUSG00000096968	Gm26620	1.69326	9.48124	2.48527	0.00767673	Up	predicted gene, 26620 [Source:MGI Symbol;Acc:MGI:5477114]
ENSMUSG00000055137	Sugct	146.418	747.921	2.3528	5.54174e-10	Up	succinyl-CoA glutarate-CoA transferase [Source:MGI Symbol;Acc:MGI:1923221]
ENSMUSG00000039470	Zdhhc2	15.8799	75.8026	2.25504	3.10352e-07	Up	zinc finger, DHHC domain containing 2 [Source:MGI Symbol;Acc:MGI:1923452]
ENSMUSG00000050503	Fbxl22	2.90721	13.8583	2.25304	0.00268399	Up	F-box and leucine-rich repeat protein 22 [Source:MGI Symbol;Acc:MGI:1921415]
ENSMUSG00000014301	Pam16	2.50844	10.8518	2.11307	0.0134395	Up	presequence translocase-asssociated motor 16 homolog (S. cerevisiae) [Source:MGI Symbol;Acc:MGI:1913699]
ENSMUSG00000035112	Wnk4	20.6354	88.8144	2.10567	1.08129e-11	Up	WNK lysine deficient protein kinase 4 [Source:MGI Symbol;Acc:MGI:1917097]
ENSMUSG00000032010	Usp2	32.0743	134.423	2.06729	0.000323171	Up	ubiquitin specific peptidase 2 [Source:MGI Symbol;Acc:MGI:1858178]
ENSMUSG00000074183	Gsta1	2.27858	9.13995	2.00405	0.0268269	Up	glutathione S-transferase, alpha 1 (Ya) [Source:MGI Symbol;Acc:MGI:1095417]
ENSMUSG00000079550	Mpp4	9.85641	39.5289	2.00377	0.00515862	Up	membrane protein, palmitoylated 4 (MAGUK p55 subfamily member 4) [Source:MGI Symbol;Acc:MGI:2386681]
ENSMUSG00000031637	Lrp2bp	25.3865	100.862	1.99025	3.97757e-08	Up	Lrp2 binding protein [Source:MGI Symbol;Acc:MGI:1914870]
ENSMUSG00000090799	Klhl33	5.56929	22.0033	1.98215	0.0066044	Up	kelch-like 33 [Source:MGI Symbol;Acc:MGI:3644593]
ENSMUSG00000042388	Dlgap3	2.60113	9.8202	1.91662	0.0259517	Up	discs, large (Drosophila) homolog-associated protein 3 [Source:MGI Symbol;Acc:MGI:3039563]
ENSMUSG00000096688	Mup17	2530.96	8987.61	1.82825	0.0376293	Up	major urinary protein 17 [Source:MGI Symbol;Acc:MGI:3705217]
ENSMUSG00000075044	Slc22a29	19.3054	68.2754	1.82236	0.0257278	Up	solute carrier family 22. member 29 [Source:MGI Symbol;Acc:MGI:3605624]
ENSMUSG00000072623	Zfp9	24.9553	88.0234	1.81854	2.26554e-07	Up	zinc finger protein 9 [Source:MGI Symbol;Acc:MGI:99210]
ENSMUSG00000048424	Ranbp3l	13.8118	44.7551	1.69615	0.00195068	Up	RAN binding protein 3-like [Source:MGI Symbol;Acc:MGI:2444654]
ENSMUSG00000021815	Mss51	8.49608	27.4381	1.69131	0.000584935	Up	MSS51 mitochondrial translational activator [Source:MGI Symbol;Acc:MGI:1922093]
ENSMUSG00000071551	Akr1c19	391.311	1229.56	1.65175	3.41375e-11	Up	aldo-keto reductase family 1, member C19 [Source:MGI Symbol;Acc:MGI:2653678]
ENSMUSG00000029869	Ephb6	36.2831	112.452	1.63194	1.49012e-09	Up	Eph receptor B6 [Source:MGI Symbol;Acc:MGI:1096338]
ENSMUSG00000031489	Adrb3	30.2796	93.5435	1.62729	1.57891e-08	Up	adrenergic receptor, beta 3 [Source:MGI Symbol;Acc:MGI:87939]
ENSMUSG00000061815	Rufy4	6.1742	18.9998	1.62166	0.00571088	Up	RUN and FYVE domain containing 4 [Source:MGI Symbol;Acc:MGI:3588214]
ENSMUSG00000090877	Hspa1b	56.6065	163.91	1.53386	0.00890557	Up	heat shock protein 1B [Source:MGI Symbol;Acc:MGI:99517]
ENSMUSG00000014609	Chrne	4.94378	14.2718	1.52948	0.0229265	Up	cholinergic receptor, nicotinic, epsilon polypeptide [Source:MGI Symbol;Acc:MGI:87894]
ENSMUSG00000020926	Adam11	329.715	885.926	1.42597	0.0106594	Up	a disintegrin and metallopeptidase domain 11 [Source:MGI Symbol;Acc:MGI:1098667]
ENSMUSG00000041653	Pnpla3	95.8297	257.151	1.42407	0.00893944	Up	patatin-like phospholipase domain containing 3 [Source:MGI Symbol;Acc:MGI:2151796]
ENSMUSG00000002297	Dbf4	42.7385	114.331	1.41961	0.000455966	Up	DBF4 zinc finger [Source:MGI Symbol;Acc:MGI:1351328]
ENSMUSG00000003476	Crhr2	5.2334	13.9102	1.41032	0.0436161	Up	corticotropin releasing hormone receptor 2 [Source:MGI Symbol;Acc:MGI:894312]
ENSMUSG00000026249	Serpine2	43.4518	115.194	1.40658	7.03466e-08	Up	serine (or cysteine) peptidase inhibitor, clade E, member 2 [Source:MGI Symbol;Acc:MGI:101780]
ENSMUSG00000031861	Lpar2	33.6185	87.5408	1.3807	1.70965e-05	Up	lysophosphatidic acid receptor 2 [Source:MGI Symbol;Acc:MGI:1858422]
ENSMUSG00000002324	Rec8	30.8618	79.7241	1.3692	8.59937e-06	Up	REC8 meiotic recombination protein [Source:MGI Symbol;Acc:MGI:1929645]
ENSMUSG00000032786	Alas1	3315.88	8517.82	1.36109	0.00963438	Up	aminolevulinic acid synthase 1 [Source:MGI Symbol;Acc:MGI:87989]
ENSMUSG00000005553	Atp4a	6.60412	16.9616	1.36083	0.0214013	Up	ATPase, H+/K+ exchanging, gastric, alpha polypeptide [Source:MGI Symbol;Acc:MGI:88113]
ENSMUSG00000092035	Peg10	9.81741	25.0826	1.35327	0.00576983	Up	paternally expressed 10 [Source:MGI Symbol;Acc:MGI:2157785]
ENSMUSG00000073834	Mup11	659.756	1673.04	1.34247	0.0362675	Up	major urinary protein 11 [Source:MGI Symbol;Acc:MGI:3709617]
ENSMUSG00000028456	Unc13b	76.3236	191.982	1.33077	0.0189537	Up	unc-13 homolog B (C. elegans) [Source:MGI Symbol;Acc:MGI:1342278]
ENSMUSG00000025981	Coq10b	221.463	555.154	1.32582	1.54342e-09	Up	coenzyme Q10B [Source:MGI Symbol;Acc:MGI:1915126]
ENSMUSG00000044505	Lingo4	5.83519	14.6048	1.32359	0.0410565	Up	leucine rich repeat and Ig domain containing 4 [Source:MGI Symbol;Acc:MGI:2444651]
ENSMUSG00000061086	Myl4	7.90468	19.6151	1.31119	0.0194195	Up	myosin, light polypeptide 4 [Source:MGI Symbol;Acc:MGI:97267]
ENSMUSG00000038135	Crygn	12.6337	31.1465	1.30179	0.00336778	Up	crystallin, gamma N [Source:MGI Symbol;Acc:MGI:2449167]
ENSMUSG00000048330	Ric3	12.3709	29.8199	1.26932	0.00465087	Up	resistance to inhibitors of cholinesterase 3 homolog (C. elegans) [Source:MGI Symbol;Acc:MGI:2443887]
ENSMUSG00000002068	Ccne1	10.4357	25.0943	1.26584	0.00923895	Up	cyclin E1 [Source:MGI Symbol;Acc:MGI:88316]
ENSMUSG00000015312	Gadd45b	27.1758	64.6612	1.25057	9.21936e-05	Up	growth arrest and DNA-damage-inducible 45 beta [Source:MGI Symbol;Acc:MGI:107776]
ENSMUSG00000002831	Plin4	39.7294	94.2553	1.24637	0.0492449	Up	perilipin 4 [Source:MGI Symbol;Acc:MGI:1929709]
ENSMUSG00000044026	Slc35g1	291.984	684.674	1.22953	1.43904e-08	Up	solute carrier family 35, member G1 [Source:MGI Symbol;Acc:MGI:2444789]
ENSMUSG00000028832	Stmn1	19.3781	45.4156	1.22876	0.00118231	Up	stathmin 1 [Source:MGI Symbol;Acc:MGI:96739]
ENSMUSG00000026773	Pfkfb3	120.369	281.855	1.22749	3.2102e-05	Up	6-phosphofructo-2-kinase/fructose-2,6-biphosphatase 3 [Source:MGI Symbol;Acc:MGI:2181202]
ENSMUSG00000066944	4921513D11Rik	14.924	34.8559	1.22377	0.0158937	Up	RIKEN cDNA 4921513D11 gene [Source:MGI Symbol;Acc:MGI:1918173]
ENSMUSG00000044122	Proca1	18.1628	41.6246	1.19645	0.0288243	Up	protein interacting with cyclin A1 [Source:MGI Symbol;Acc:MGI:1918274]
ENSMUSG00000054716	Zfp771	78.0008	178.017	1.19045	1.56372e-05	Up	zinc finger protein 771 [Source:MGI Symbol;Acc:MGI:2442050]
ENSMUSG00000018362	Kpna2	8.40044	18.9918	1.17684	0.0274524	Up	karyopherin (importin) alpha 2 [Source:MGI Symbol;Acc:MGI:103561]
ENSMUSG00000028680	Plk3	146.726	331.564	1.17616	0.0109284	Up	polo-like kinase 3 [Source:MGI Symbol;Acc:MGI:109604]
ENSMUSG00000062006	Rpl34	45.6222	102.998	1.17481	9.57241e-06	Up	ribosomal protein L34 [Source:MGI Symbol;Acc:MGI:1915686]
ENSMUSG00000078675	Mup16	335.753	747.446	1.15457	0.0057334	Up	major urinary protein 16 [Source:MGI Symbol;Acc:MGI:3780250]
ENSMUSG00000048482	Bdnf	10.2759	22.6818	1.14227	0.0359533	Up	brain derived neurotrophic factor [Source:MGI Symbol;Acc:MGI:88145]
ENSMUSG00000047604	Frat2	21.0908	46.044	1.1264	0.00188457	Up	frequently rearranged in advanced T cell lymphomas 2 [Source:MGI Symbol;Acc:MGI:2673967]
ENSMUSG00000080316	Spaca6	18.578	40.2921	1.1169	0.00345819	Up	sperm acrosome associated 6 [Source:MGI Symbol;Acc:MGI:1922452]
ENSMUSG00000021322	Aoah	19.462	41.9667	1.10858	0.00390921	Up	acyloxyacyl hydrolase [Source:MGI Symbol;Acc:MGI:1350928]
ENSMUSG00000079737	3110001I22Rik	21.7523	46.7323	1.10325	0.00211495	Up	RIKEN cDNA 3110001I22 gene [Source:MGI Symbol;Acc:MGI:1913848]
ENSMUSG00000057933	Gsta2	242.182	519.529	1.10111	0.0248329	Up	glutathione S-transferase, alpha 2 (Yc2) [Source:MGI Symbol;Acc:MGI:95863]
ENSMUSG00000043671	Dpy19l3	92.0113	196.896	1.09755	2.00441e-07	Up	dpy-19-like 3 (C. elegans) [Source:MGI Symbol;Acc:MGI:2443952]
ENSMUSG00000044244	Il20rb	12.0423	25.7359	1.09567	0.0197166	Up	interleukin 20 receptor beta [Source:MGI Symbol;Acc:MGI:2143266]
ENSMUSG00000060862	Zbtb40	163.89	348.349	1.08781	4.45896e-07	Up	zinc finger and BTB domain containing 40 [Source:MGI Symbol;Acc:MGI:2682254]
ENSMUSG00000050855	Zfp940	15.0855	31.8455	1.07792	0.0103239	Up	zinc finger protein 940 [Source:MGI Symbol;Acc:MGI:2446235]
ENSMUSG00000030257	Srgap3	114.409	239.967	1.06863	0.000639622	Up	SLIT-ROBO Rho GTPase activating protein 3 [Source:MGI Symbol;Acc:MGI:2152938]
ENSMUSG00000073940	Hbb-bt	18.9421	39.6452	1.06555	0.00524353	Up	hemoglobin, beta adult t chain [Source:MGI Symbol;Acc:MGI:5474850]
ENSMUSG00000037617	Spag1	14.7387	30.4329	1.04603	0.0439866	Up	sperm associated antigen 1 [Source:MGI Symbol;Acc:MGI:1349387]
ENSMUSG00000004263	Atn1	12.0051	24.7347	1.04289	0.0291384	Up	atrophin 1 [Source:MGI Symbol;Acc:MGI:104725]
ENSMUSG00000025408	Ddit3	87.0852	177.685	1.02882	3.87573e-05	Up	DNA-damage inducible transcript 3 [Source:MGI Symbol;Acc:MGI:109247]
ENSMUSG00000027387	Zc3h8	49.6575	101.302	1.02859	9.80751e-05	Up	zinc finger CCCH type containing 8 [Source:MGI Symbol;Acc:MGI:1930128]
ENSMUSG00000029032	Arhgef16	75.796	154.509	1.0275	0.0167966	Up	Rho guanine nucleotide exchange factor (GEF) 16 [Source:MGI Symbol;Acc:MGI:2446219]
ENSMUSG00000030847	Bag3	527.929	1074.21	1.02486	7.71392e-07	Up	BCL2-associated athanogene 3 [Source:MGI Symbol;Acc:MGI:1352493]
ENSMUSG00000030672	Mylpf	11.699	23.7624	1.02229	0.0356579	Up	myosin light chain, phosphorylatable, fast skeletal muscle [Source:MGI Symbol;Acc:MGI:97273]
ENSMUSG00000050440	Hamp	6778.78	13756.6	1.02103	0.00560934	Up	hepcidin antimicrobial peptide [Source:MGI Symbol;Acc:MGI:1933533]
ENSMUSG00000028716	Pdzk1ip1	62.1056	125.922	1.01974	0.0133971	Up	PDZK1 interacting protein 1 [Source:MGI Symbol;Acc:MGI:1914432]
ENSMUSG00000090862	Rps13	12.7307	25.7726	1.01753	0.0283474	Up	ribosomal protein S13 [Source:MGI Symbol;Acc:MGI:1915302]
ENSMUSG00000025508	Rplp2	16.9159	34.1966	1.01547	0.0126047	Up	ribosomal protein, large P2 [Source:MGI Symbol;Acc:MGI:1914436]
ENSMUSG00000052364	B630019K06Rik	14.7824	29.8612	1.01439	0.0217499	Up	RIKEN cDNA B630019K06 gene [Source:MGI Symbol;Acc:MGI:2147918]
ENSMUSG00000055491	Pprc1	297.406	596.76	1.00472	3.82664e-06	Up	peroxisome proliferative activated receptor, gamma, coactivator-related 1 [Source:MGI Symbol;Acc:MGI:2385096]
ENSMUSG00000022025	Lect1	117.437	234.576	0.998161	0.0186553	Up	leukocyte cell derived chemotaxin 1 [Source:MGI Symbol;Acc:MGI:1341171]
ENSMUSG00000039646	Vasn	140.539	279.021	0.989407	3.05287e-07	Up	vasorin [Source:MGI Symbol;Acc:MGI:2177651]
ENSMUSG00000057863	Rpl36	46.3413	91.7939	0.986099	0.000233478	Up	ribosomal protein L36 [Source:MGI Symbol;Acc:MGI:1860603]
ENSMUSG00000048109	Rbm15	177.297	351.131	0.985837	7.05067e-07	Up	RNA binding motif protein 15 [Source:MGI Symbol;Acc:MGI:2443205]
ENSMUSG00000023905	Tnfrsf12a	74.3281	146.957	0.983415	1.87992e-05	Up	tumor necrosis factor receptor superfamily, member 12a [Source:MGI Symbol;Acc:MGI:1351484]
ENSMUSG00000014905	Dnajb9	1092.54	2158.28	0.982188	2.15987e-09	Up	DnaJ heat shock protein family (Hsp40) member B9 [Source:MGI Symbol;Acc:MGI:1351618]
ENSMUSG00000049932	H2afx	107.124	211.586	0.981963	0.000128294	Up	H2A histone family, member X [Source:MGI Symbol;Acc:MGI:102688]
ENSMUSG00000031387	Renbp	53.7313	105.757	0.97692	0.000131115	Up	renin binding protein [Source:MGI Symbol;Acc:MGI:105940]
ENSMUSG00000061718	Ppp1r1b	45.0026	88.5091	0.975817	0.000831187	Up	protein phosphatase 1, regulatory (inhibitor) subunit 1B [Source:MGI Symbol;Acc:MGI:94860]
ENSMUSG00000033530	Ttc7b	157.671	309.713	0.974014	2.31768e-07	Up	tetratricopeptide repeat domain 7B [Source:MGI Symbol;Acc:MGI:2144724]
ENSMUSG00000095687	Rnaset2a	136.928	268.394	0.970942	0.0070733	Up	ribonuclease T2A [Source:MGI Symbol;Acc:MGI:1915445]
ENSMUSG00000033467	Crlf2	67.1586	131.398	0.968304	4.73631e-05	Up	cytokine receptor-like factor 2 [Source:MGI Symbol;Acc:MGI:1889506]
ENSMUSG00000003477	Inmt	7960.74	15531	0.964181	0.00180589	Up	indolethylamine N-methyltransferase [Source:MGI Symbol;Acc:MGI:102963]
ENSMUSG00000026475	Rgs16	344.997	672.226	0.962361	0.0421145	Up	regulator of G-protein signaling 16 [Source:MGI Symbol;Acc:MGI:108407]
ENSMUSG00000038893	Fam117a	85.662	166.728	0.960771	1.38762e-05	Up	family with sequence similarity 117, member A [Source:MGI Symbol;Acc:MGI:2144564]
ENSMUSG00000026123	Plekhb2	222.099	431.335	0.957608	5.81151e-08	Up	pleckstrin homology domain containing, family B (evectins) member 2 [Source:MGI Symbol;Acc:MGI:2385825]
ENSMUSG00000032418	Me1	2308.06	4437.2	0.942971	2.94025e-10	Up	malic enzyme 1, NADP(+)-dependent, cytosolic [Source:MGI Symbol;Acc:MGI:97043]
ENSMUSG00000052131	Akr1b7	55.557	106.561	0.939643	0.00448533	Up	aldo-keto reductase family 1, member B7 [Source:MGI Symbol;Acc:MGI:101918]
ENSMUSG00000024924	Vldlr	383.293	733.365	0.936082	0.0493862	Up	very low density lipoprotein receptor [Source:MGI Symbol;Acc:MGI:98935]
ENSMUSG00000042275	Pelo	231.219	440.986	0.931475	9.13837e-08	Up	pelota homolog (Drosophila) [Source:MGI Symbol;Acc:MGI:2145154]
ENSMUSG00000039958	Mettl20	250.961	477.386	0.92769	0.0206947	Up	methyltransferase like 20 [Source:MGI Symbol;Acc:MGI:2443575]
ENSMUSG00000047822	Angptl8	1090.32	2067.92	0.923429	0.0230348	Up	angiopoietin-like 8 [Source:MGI Symbol;Acc:MGI:3643534]
ENSMUSG00000030701	Plekhb1	523.658	992.847	0.922946	0.000905386	Up	pleckstrin homology domain containing, family B (evectins) member 1 [Source:MGI Symbol;Acc:MGI:1351469]
ENSMUSG00000006538	Ihh	19.0421	35.977	0.917885	0.0214469	Up	Indian hedgehog [Source:MGI Symbol;Acc:MGI:96533]
ENSMUSG00000048911	Rnf24	149.773	282.644	0.916212	0.000458396	Up	ring finger protein 24 [Source:MGI Symbol;Acc:MGI:1261771]
ENSMUSG00000042354	Gnl3	375.097	704.627	0.909595	7.39447e-08	Up	guanine nucleotide binding protein-like 3 (nucleolar) [Source:MGI Symbol;Acc:MGI:1353651]
ENSMUSG00000089774	Slc5a3	88.0493	165.388	0.909471	3.27024e-05	Up	solute carrier family 5 (inositol transporters), member 3 [Source:MGI Symbol;Acc:MGI:1858226]
ENSMUSG00000039220	Ppp1r10	598.617	1119	0.902503	0.0411744	Up	protein phosphatase 1, regulatory subunit 10 [Source:MGI Symbol;Acc:MGI:1289273]
ENSMUSG00000052566	Hook2	349.255	651.348	0.899147	4.70004e-08	Up	hook microtubule tethering protein 2 [Source:MGI Symbol;Acc:MGI:2181664]
ENSMUSG00000019960	Dusp6	934.721	1741.39	0.897634	4.54486e-05	Up	dual specificity phosphatase 6 [Source:MGI Symbol;Acc:MGI:1914853]
ENSMUSG00000022462	Slc38a2	1454.05	2690.72	0.887921	1.22561e-09	Up	solute carrier family 38, member 2 [Source:MGI Symbol;Acc:MGI:1915010]
ENSMUSG00000046997	Spsb4	46.3772	85.7051	0.885965	0.00123476	Up	splA/ryanodine receptor domain and SOCS box containing 4 [Source:MGI Symbol;Acc:MGI:2183445]
ENSMUSG00000006395		613.992	1129.56	0.87947	0.0368285	Up
ENSMUSG00000023571	Fam132a	16.2038	29.783	0.878153	0.0346772	Up	family with sequence similarity 132, member A [Source:MGI Symbol;Acc:MGI:1914639]
ENSMUSG00000035486	Plk5	20.8605	38.3042	0.876729	0.0201865	Up	polo-like kinase 5 [Source:MGI Symbol;Acc:MGI:3026984]
ENSMUSG00000062328	Rpl17	15.7227	28.8193	0.874183	0.0418176	Up	ribosomal protein L17 [Source:MGI Symbol;Acc:MGI:2448270]
ENSMUSG00000007872	Id3	974.057	1783.73	0.872822	0.00219104	Up	inhibitor of DNA binding 3 [Source:MGI Symbol;Acc:MGI:96398]
ENSMUSG00000021569	Trip13	18.0092	32.8903	0.86893	0.0313887	Up	thyroid hormone receptor interactor 13 [Source:MGI Symbol;Acc:MGI:1916966]
ENSMUSG00000005483	Dnajb1	443.218	809.082	0.86827	0.00178558	Up	DnaJ heat shock protein family (Hsp40) member B1 [Source:MGI Symbol;Acc:MGI:1931874]
ENSMUSG00000024962	Vegfb	214.974	392.153	0.867255	4.64772e-06	Up	vascular endothelial growth factor B [Source:MGI Symbol;Acc:MGI:106199]
ENSMUSG00000050947	Amigo1	246.408	448.388	0.863698	6.62975e-07	Up	adhesion molecule with Ig like domain 1 [Source:MGI Symbol;Acc:MGI:2653612]
ENSMUSG00000053334	Ficd	167.416	304.512	0.863062	5.70914e-06	Up	FIC domain containing [Source:MGI Symbol;Acc:MGI:1098550]
ENSMUSG00000031609	Sap30	37.7916	68.3749	0.855402	0.00380116	Up	sin3 associated polypeptide [Source:MGI Symbol;Acc:MGI:1929129]
ENSMUSG00000053730	Tmem39b	72.7794	131.343	0.851739	0.000282223	Up	transmembrane protein 39b [Source:MGI Symbol;Acc:MGI:2682939]
ENSMUSG00000072889	Nfxl1	213.206	384.645	0.851277	2.20588e-06	Up	nuclear transcription factor, X-box binding-like 1 [Source:MGI Symbol;Acc:MGI:1923646]
ENSMUSG00000004631	Sgce	86.9363	156.649	0.849505	0.000128966	Up	sarcoglycan, epsilon [Source:MGI Symbol;Acc:MGI:1329042]
ENSMUSG00000021493	Pdlim7	83.1718	149.731	0.848203	0.000167216	Up	PDZ and LIM domain 7 [Source:MGI Symbol;Acc:MGI:1914649]
ENSMUSG00000041293	Adgrf1	132.213	237.86	0.847247	0.000368368	Up	adhesion G protein-coupled receptor F1 [Source:MGI Symbol;Acc:MGI:1924846]
ENSMUSG00000037493	Cib2	94.9574	170.748	0.846521	9.14867e-05	Up	calcium and integrin binding family member 2 [Source:MGI Symbol;Acc:MGI:1929293]
ENSMUSG00000052407	Ccdc171	87.5075	156.892	0.84229	0.000174364	Up	coiled-coil domain containing 171 [Source:MGI Symbol;Acc:MGI:1922152]
ENSMUSG00000017929	B4galt5	411.097	737.024	0.842235	0.0100733	Up	UDP-Gal:betaGlcNAc beta 1,4-galactosyltransferase, polypeptide 5 [Source:MGI Symbol;Acc:MGI:1927169]
ENSMUSG00000028889	Yrdc	200.329	358.631	0.840127	3.23628e-06	Up	yrdC domain containing (E.coli) [Source:MGI Symbol;Acc:MGI:2387201]
ENSMUSG00000073702	Rpl31	35.1879	62.93	0.838668	0.019974	Up	ribosomal protein L31 [Source:MGI Symbol;Acc:MGI:2149632]
ENSMUSG00000027796	Smad9	266.614	475.621	0.83506	0.00659945	Up	SMAD family member 9 [Source:MGI Symbol;Acc:MGI:1859993]
ENSMUSG00000049686	Orai1	173.515	308.122	0.828441	6.78026e-06	Up	ORAI calcium release-activated calcium modulator 1 [Source:MGI Symbol;Acc:MGI:1925542]
ENSMUSG00000037904	Ankrd9	28.4041	50.4373	0.828394	0.0127641	Up	ankyrin repeat domain 9 [Source:MGI Symbol;Acc:MGI:1921501]
ENSMUSG00000026622	Nek2	28.4029	50.4283	0.828196	0.0111862	Up	NIMA (never in mitosis gene a)-related expressed kinase 2 [Source:MGI Symbol;Acc:MGI:109359]
ENSMUSG00000078941	Ak6	75.5265	133.706	0.824006	0.000343551	Up	adenylate kinase 6 [Source:MGI Symbol;Acc:MGI:5510732]
ENSMUSG00000037805	Rpl10a	78.3861	138.674	0.823025	0.01488	Up	ribosomal protein L10A [Source:MGI Symbol;Acc:MGI:1343877]
ENSMUSG00000027510	Rbm38	41.2647	72.8215	0.819457	0.00403187	Up	RNA binding motif protein 38 [Source:MGI Symbol;Acc:MGI:1889294]
ENSMUSG00000037638	Zbtb42	96.486	170.265	0.819388	0.000148866	Up	zinc finger and BTB domain containing 42 [Source:MGI Symbol;Acc:MGI:3644133]
ENSMUSG00000078350	Smim1	78.6944	138.556	0.816132	0.000382485	Up	small integral membrane protein 1 [Source:MGI Symbol;Acc:MGI:1916109]
ENSMUSG00000032212	Sltm	549.136	962.995	0.810364	2.1706e-07	Up	SAFB-like, transcription modulator [Source:MGI Symbol;Acc:MGI:1913910]
ENSMUSG00000028134	Ptbp2	227.934	399.034	0.807897	5.05427e-06	Up	polypyrimidine tract binding protein 2 [Source:MGI Symbol;Acc:MGI:1860489]
ENSMUSG00000002983	Relb	33.5123	58.5034	0.80383	0.0476592	Up	avian reticuloendotheliosis viral (v-rel) oncogene related B [Source:MGI Symbol;Acc:MGI:103289]
ENSMUSG00000027088	Phospho2	377.145	657.632	0.802161	7.46934e-07	Up	phosphatase, orphan 2 [Source:MGI Symbol;Acc:MGI:1920623]
ENSMUSG00000043432	Leng9	54.0028	94.1568	0.802031	0.00172176	Up	leukocyte receptor cluster (LRC) member 9 [Source:MGI Symbol;Acc:MGI:2444509]
ENSMUSG00000034509	Mad2l1bp	121.725	211.983	0.800319	6.21217e-05	Up	MAD2L1 binding protein [Source:MGI Symbol;Acc:MGI:1913841]
ENSMUSG00000019189	Rnf145	431.257	749.822	0.798001	0.00140604	Up	ring finger protein 145 [Source:MGI Symbol;Acc:MGI:1921565]
ENSMUSG00000025050	Pcgf6	154.298	266.268	0.78716	3.22786e-05	Up	polycomb group ring finger 6 [Source:MGI Symbol;Acc:MGI:1918291]
ENSMUSG00000034906	Ncaph	18.4391	31.7935	0.785963	0.0493213	Up	non-SMC condensin I complex, subunit H [Source:MGI Symbol;Acc:MGI:2444777]
ENSMUSG00000043923	Ccdc84	140.857	242.365	0.782951	0.000123547	Up	coiled-coil domain containing 84 [Source:MGI Symbol;Acc:MGI:2685960]
ENSMUSG00000030811	Fbxl19	90.9349	156.374	0.782096	0.000364767	Up	F-box and leucine-rich repeat protein 19 [Source:MGI Symbol;Acc:MGI:3039600]
ENSMUSG00000074406	Zfp628	103.059	177.123	0.781277	0.000260709	Up	zinc finger protein 628 [Source:MGI Symbol;Acc:MGI:2665174]
ENSMUSG00000053964	Lgals4	88.3466	151.755	0.780493	0.000507722	Up	lectin, galactose binding, soluble 4 [Source:MGI Symbol;Acc:MGI:107536]
ENSMUSG00000030727	Rabep2	161.757	277.517	0.778745	4.03498e-05	Up	rabaptin, RAB GTPase binding effector protein 2 [Source:MGI Symbol;Acc:MGI:1917564]
ENSMUSG00000008384	Sertad1	107.806	184.627	0.776181	0.000290243	Up	SERTA domain containing 1 [Source:MGI Symbol;Acc:MGI:1913438]
ENSMUSG00000021958	Pinx1	54.0989	92.4909	0.773713	0.00306787	Up	PIN2/TERF1 interacting, telomerase inhibitor 1 [Source:MGI Symbol;Acc:MGI:1919650]
ENSMUSG00000015942	Gtf2ird2	93.6881	160.085	0.772903	0.00223913	Up	GTF2I repeat domain containing 2 [Source:MGI Symbol;Acc:MGI:2149780]
ENSMUSG00000036854	Hspb6	149.36	254.866	0.770944	6.31883e-05	Up	heat shock protein, alpha-crystallin-related, B6 [Source:MGI Symbol;Acc:MGI:2685325]
ENSMUSG00000030137	Tuba8	34.9874	59.6298	0.769198	0.0123864	Up	tubulin, alpha 8 [Source:MGI Symbol;Acc:MGI:1858225]
ENSMUSG00000021259	Cyp46a1	34.6441	58.9852	0.767744	0.0131092	Up	cytochrome P450, family 46, subfamily a, polypeptide 1 [Source:MGI Symbol;Acc:MGI:1341877]
ENSMUSG00000039740	Alg2	332.25	565.127	0.766306	5.31246e-06	Up	asparagine-linked glycosylation 2 (alpha-1,3-mannosyltransferase) [Source:MGI Symbol;Acc:MGI:1914731]
ENSMUSG00000004637	Wwox	132.482	225.083	0.764659	0.00616299	Up	WW domain-containing oxidoreductase [Source:MGI Symbol;Acc:MGI:1931237]
ENSMUSG00000074102	Rbm15b	352.886	598.644	0.762497	4.6375e-06	Up	RNA binding motif protein 15B [Source:MGI Symbol;Acc:MGI:1923598]
ENSMUSG00000046229	Scand1	66.9313	113.17	0.757737	0.00193675	Up	SCAN domain-containing 1 [Source:MGI Symbol;Acc:MGI:1343132]
ENSMUSG00000071076	Jund	510.913	860.286	0.75174	2.1048e-06	Up	jun D proto-oncogene [Source:MGI Symbol;Acc:MGI:96648]
ENSMUSG00000041000	Trim62	29.0223	48.825	0.750458	0.0253962	Up	tripartite motif-containing 62 [Source:MGI Symbol;Acc:MGI:1914775]
ENSMUSG00000035021	Baz1a	225.97	379.559	0.748194	0.000137339	Up	bromodomain adjacent to zinc finger domain 1A [Source:MGI Symbol;Acc:MGI:1309478]
ENSMUSG00000039431	Mtmr7	38.3592	64.2959	0.745152	0.0116095	Up	myotubularin related protein 7 [Source:MGI Symbol;Acc:MGI:1891693]
ENSMUSG00000059970	Hspa2	27.9248	46.7662	0.743921	0.0305932	Up	heat shock protein 2 [Source:MGI Symbol;Acc:MGI:96243]
ENSMUSG00000030498	Gas2	656.407	1099.12	0.743681	1.24824e-06	Up	growth arrest specific 2 [Source:MGI Symbol;Acc:MGI:95657]
ENSMUSG00000034361	Cpne2	185.374	310.243	0.742963	0.0304333	Up	copine II [Source:MGI Symbol;Acc:MGI:2387578]
ENSMUSG00000025500	Lmntd2	25.9358	43.4025	0.742831	0.0373607	Up	lamin tail domain containing 2 [Source:MGI Symbol;Acc:MGI:1919250]
ENSMUSG00000035161	Ints6	403.662	675.348	0.742485	0.00244027	Up	integrator complex subunit 6 [Source:MGI Symbol;Acc:MGI:1202397]
ENSMUSG00000017723	Wfdc2	84.3028	141.033	0.742381	0.0103919	Up	WAP four-disulfide core domain 2 [Source:MGI Symbol;Acc:MGI:1914951]
ENSMUSG00000032431	Crtap	113.796	190.373	0.742376	0.00041042	Up	cartilage associated protein [Source:MGI Symbol;Acc:MGI:1891221]
ENSMUSG00000098134	Rnf113a2	130.379	217.755	0.739986	0.000223993	Up	ring finger protein 113A2 [Source:MGI Symbol;Acc:MGI:1913631]
ENSMUSG00000003134	Tbc1d8	238.527	397.899	0.73825	3.29929e-05	Up	TBC1 domain family, member 8 [Source:MGI Symbol;Acc:MGI:1927225]
ENSMUSG00000044068	Zrsr1	222.176	369.844	0.735213	3.35095e-05	Up	zinc finger (CCCH type), RNA binding motif and serine/arginine rich 1 [Source:MGI Symbol;Acc:MGI:98885]
ENSMUSG00000028044	Cks1b	69.3464	115.314	0.733675	0.0162888	Up	CDC28 protein kinase 1b [Source:MGI Symbol;Acc:MGI:1889208]
ENSMUSG00000061601	Pclo	27.1112	45.0364	0.732203	0.0424034	Up	piccolo (presynaptic cytomatrix protein) [Source:MGI Symbol;Acc:MGI:1349390]
ENSMUSG00000047963	Stbd1	1014.62	1685.21	0.731985	0.00241569	Up	starch binding domain 1 [Source:MGI Symbol;Acc:MGI:1261768]
ENSMUSG00000030126	Tmcc1	578.198	957.704	0.728018	3.63136e-06	Up	transmembrane and coiled coil domains 1 [Source:MGI Symbol;Acc:MGI:2442368]
ENSMUSG00000035413	Tmem98	239.918	397.282	0.72762	3.09968e-05	Up	transmembrane protein 98 [Source:MGI Symbol;Acc:MGI:1923457]
ENSMUSG00000030245	Golt1b	74.2739	122.953	0.727177	0.00203747	Up	golgi transport 1B [Source:MGI Symbol;Acc:MGI:1914214]
ENSMUSG00000050555	Hyls1	32.1819	53.2716	0.727117	0.0252925	Up	hydrolethalus syndrome 1 [Source:MGI Symbol;Acc:MGI:1924082]
ENSMUSG00000015656	Hspa8	2285.48	3779.18	0.725572	0.0353381	Up	heat shock protein 8 [Source:MGI Symbol;Acc:MGI:105384]
ENSMUSG00000049823	Zbtb12	69.3033	114.553	0.72502	0.00274943	Up	zinc finger and BTB domain containing 12 [Source:MGI Symbol;Acc:MGI:88133]
ENSMUSG00000019487	Trip10	132.593	218.651	0.721625	0.000342865	Up	thyroid hormone receptor interactor 10 [Source:MGI Symbol;Acc:MGI:2146901]
ENSMUSG00000040701	Ap1g2	140.87	231.853	0.71884	0.00123605	Up	adaptor protein complex AP-1, gamma 2 subunit [Source:MGI Symbol;Acc:MGI:1328307]
ENSMUSG00000070871	Ccnyl1	58.708	96.5682	0.717993	0.00492626	Up	cyclin Y-like 1 [Source:MGI Symbol;Acc:MGI:2138614]
ENSMUSG00000041132	N4bp2l1	751.044	1234.89	0.71741	9.9043e-06	Up	NEDD4 binding protein 2-like 1 [Source:MGI Symbol;Acc:MGI:2140872]
ENSMUSG00000039834	Zfp335	377.909	620.795	0.716077	1.40357e-05	Up	zinc finger protein 335 [Source:MGI Symbol;Acc:MGI:2682313]
ENSMUSG00000025171	Ubtd1	139.433	229.031	0.715974	0.000279307	Up	ubiquitin domain containing 1 [Source:MGI Symbol;Acc:MGI:2385092]
ENSMUSG00000074873	AI606181	47.8943	78.5574	0.713893	0.00956053	Up	expressed sequence AI606181 [Source:MGI Symbol;Acc:MGI:2147586]
ENSMUSG00000030556	Lrrc28	271.293	444.387	0.711962	3.58848e-05	Up	leucine rich repeat containing 28 [Source:MGI Symbol;Acc:MGI:1915689]
ENSMUSG00000062647	Rpl7a	48.626	79.6249	0.711492	0.00929108	Up	ribosomal protein L7A [Source:MGI Symbol;Acc:MGI:1353472]
ENSMUSG00000024925	Rnaseh2c	338.972	554.76	0.710699	1.82151e-05	Up	ribonuclease H2, subunit C [Source:MGI Symbol;Acc:MGI:1915459]
ENSMUSG00000048271	Rbm33	872.366	1427.46	0.71044	2.54237e-06	Up	RNA binding motif protein 33 [Source:MGI Symbol;Acc:MGI:1919670]
ENSMUSG00000092417	Gpank1	147.195	240.188	0.706439	0.000303055	Up	G patch domain and ankyrin repeats 1 [Source:MGI Symbol;Acc:MGI:2148975]
ENSMUSG00000053137	Mapk11	26.4351	43.0831	0.704667	0.0454754	Up	mitogen-activated protein kinase 11 [Source:MGI Symbol;Acc:MGI:1338024]
ENSMUSG00000024642	Tle4	219.568	357.768	0.704357	9.21597e-05	Up	transducin-like enhancer of split 4, homolog of Drosophila E(spl) [Source:MGI Symbol;Acc:MGI:104633]
ENSMUSG00000038812	Trmt112	153.24	248.833	0.699383	0.000378903	Up	tRNA methyltransferase 11-2 [Source:MGI Symbol;Acc:MGI:1914924]
ENSMUSG00000064254	Ethe1	1382.61	2244.83	0.699215	0.000118501	Up	ethylmalonic encephalopathy 1 [Source:MGI Symbol;Acc:MGI:1913321]
ENSMUSG00000008348	Ubc	3959.23	6427.75	0.699093	0.000127692	Up	ubiquitin C [Source:MGI Symbol;Acc:MGI:98889]
ENSMUSG00000030521	Mphosph10	207.146	336.243	0.698858	0.000123496	Up	M-phase phosphoprotein 10 (U3 small nucleolar ribonucleoprotein) [Source:MGI Symbol;Acc:MGI:1915223]
ENSMUSG00000039275	Foxk2	375.349	608.5	0.697023	1.88122e-05	Up	forkhead box K2 [Source:MGI Symbol;Acc:MGI:1916087]
ENSMUSG00000035397	Klf16	85.3024	138.073	0.694777	0.00230722	Up	Kruppel-like factor 16 [Source:MGI Symbol;Acc:MGI:2153049]
ENSMUSG00000078687	Mup8	56.5327	91.488	0.694497	0.0146941	Up	major urinary protein 8 [Source:MGI Symbol;Acc:MGI:3709619]
ENSMUSG00000071652	Ints5	287.506	464.248	0.691301	4.78859e-05	Up	integrator complex subunit 5 [Source:MGI Symbol;Acc:MGI:1923578]
ENSMUSG00000051184	Zfp524	38.2368	61.7379	0.691197	0.0206348	Up	zinc finger protein 524 [Source:MGI Symbol;Acc:MGI:1916740]
ENSMUSG00000039046	Usp6nl	719.657	1161.59	0.690721	6.02466e-06	Up	USP6 N-terminal like [Source:MGI Symbol;Acc:MGI:2138893]
ENSMUSG00000091512	Lamtor3	98.6633	159.188	0.690148	0.00157344	Up	late endosomal/lysosomal adaptor, MAPK and MTOR activator 3 [Source:MGI Symbol;Acc:MGI:1929467]
ENSMUSG00000021792	Fam213a	1296.25	2091.42	0.690145	0.0102979	Up	family with sequence similarity 213, member A [Source:MGI Symbol;Acc:MGI:1917814]
ENSMUSG00000036615	Rfxap	129.367	208.713	0.690053	0.000642202	Up	regulatory factor X-associated protein [Source:MGI Symbol;Acc:MGI:2180854]
ENSMUSG00000026933	Camsap1	205.246	330.742	0.688356	0.000152296	Up	calmodulin regulated spectrin-associated protein 1 [Source:MGI Symbol;Acc:MGI:3036242]
ENSMUSG00000048787	Dcun1d3	175.662	282.984	0.687916	0.000223644	Up	DCN1, defective in cullin neddylation 1, domain containing 3 (S. cerevisiae) [Source:MGI Symbol;Acc:MGI:2679003]
ENSMUSG00000040435	Ppp1r15a	184.241	296.788	0.687842	0.000208678	Up	protein phosphatase 1, regulatory (inhibitor) subunit 15A [Source:MGI Symbol;Acc:MGI:1927072]
ENSMUSG00000022682	Rrn3	366.15	589.646	0.687413	2.61818e-05	Up	RRN3 RNA polymerase I transcription factor homolog (yeast) [Source:MGI Symbol;Acc:MGI:1925255]
ENSMUSG00000015224	Cyp2j9	103.893	167.251	0.686922	0.00120556	Up	cytochrome P450, family 2, subfamily j, polypeptide 9 [Source:MGI Symbol;Acc:MGI:1921769]
ENSMUSG00000049577	Zfpm1	759.922	1222.2	0.685554	8.15272e-05	Up	zinc finger protein, multitype 1 [Source:MGI Symbol;Acc:MGI:1095400]
ENSMUSG00000060550	H2-Q7	611.144	979.228	0.680133	0.0044558	Up	histocompatibility 2, Q region locus 7 [Source:MGI Symbol;Acc:MGI:95936]
ENSMUSG00000060708	Bloc1s4	111.418	178.461	0.67963	0.00117451	Up	biogenesis of lysosomal organelles complex-1, subunit 4, cappuccino [Source:MGI Symbol;Acc:MGI:1929230]
ENSMUSG00000048878	Hexim1	785.939	1258.18	0.678854	7.19903e-06	Up	hexamethylene bis-acetamide inducible 1 [Source:MGI Symbol;Acc:MGI:2385923]
ENSMUSG00000063889	Crem	398.978	638.06	0.677384	0.00050616	Up	cAMP responsive element modulator [Source:MGI Symbol;Acc:MGI:88495]
ENSMUSG00000076441	Ass1	696.328	1113.42	0.677154	0.004518	Up	argininosuccinate synthetase 1 [Source:MGI Symbol;Acc:MGI:88090]
ENSMUSG00000021773	Comtd1	52.3892	83.6869	0.675734	0.0119669	Up	catechol-O-methyltransferase domain containing 1 [Source:MGI Symbol;Acc:MGI:1916406]
ENSMUSG00000029726	Mepce	448.979	716.961	0.675244	2.5689e-05	Up	methylphosphate capping enzyme [Source:MGI Symbol;Acc:MGI:106477]
ENSMUSG00000020482	Ccdc117	452.116	721.627	0.67456	0.000580032	Up	coiled-coil domain containing 117 [Source:MGI Symbol;Acc:MGI:2144383]
ENSMUSG00000040158	Tax1bp3	32.3508	51.5538	0.672276	0.0378757	Up	Tax1 (human T cell leukemia virus type I) binding protein 3 [Source:MGI Symbol;Acc:MGI:1923531]
ENSMUSG00000041203	2310036O22Rik	556.815	883.912	0.666703	2.11167e-05	Up	RIKEN cDNA 2310036O22 gene [Source:MGI Symbol;Acc:MGI:1922833]
ENSMUSG00000026049	Tex30	81.1933	128.881	0.666607	0.00360595	Up	testis expressed 30 [Source:MGI Symbol;Acc:MGI:1922873]
ENSMUSG00000031504	Rab20	189.341	300.404	0.665914	0.000808069	Up	RAB20, member RAS oncogene family [Source:MGI Symbol;Acc:MGI:102789]
ENSMUSG00000045414	1190002N15Rik	744.895	1180.73	0.664573	0.000214809	Up	RIKEN cDNA 1190002N15 gene [Source:MGI Symbol;Acc:MGI:1916111]
ENSMUSG00000051557	Pusl1	83.603	132.518	0.664564	0.00352357	Up	pseudouridylate synthase-like 1 [Source:MGI Symbol;Acc:MGI:3047787]
ENSMUSG00000044768	D1Ertd622e	234.352	370.87	0.662237	0.011182	Up	DNA segment, Chr 1, ERATO Doi 622, expressed [Source:MGI Symbol;Acc:MGI:1277184]
ENSMUSG00000018572	Phf23	391.79	619.955	0.662082	4.1183e-05	Up	PHD finger protein 23 [Source:MGI Symbol;Acc:MGI:1925496]
ENSMUSG00000031578	Mak16	237.968	376.5	0.661884	0.000179593	Up	MAK16 homolog (S. cerevisiae) [Source:MGI Symbol;Acc:MGI:1915170]
ENSMUSG00000046687	Gm5424	48861.9	77304	0.661833	0.00349641	Up	predicted gene 5424 [Source:MGI Symbol;Acc:MGI:3643173]
ENSMUSG00000009633	G0s2	669.405	1058.24	0.660715	0.0143818	Up	G0/G1 switch gene 2 [Source:MGI Symbol;Acc:MGI:1316737]
ENSMUSG00000004947	Dtx2	81.0023	127.92	0.659205	0.00473659	Up	deltex 2, E3 ubiquitin ligase [Source:MGI Symbol;Acc:MGI:1921448]
ENSMUSG00000031458	Coprs	51.56	81.3098	0.657175	0.0147758	Up	coordinator of PRMT5, differentiation stimulator [Source:MGI Symbol;Acc:MGI:1913673]
ENSMUSG00000032263	Bckdhb	1402.6	2210.75	0.656435	8.68489e-06	Up	branched chain ketoacid dehydrogenase E1, beta polypeptide [Source:MGI Symbol;Acc:MGI:88137]
ENSMUSG00000030823	9130019O22Rik	47.0687	74.162	0.655912	0.0182486	Up	RIKEN cDNA 9130019O22 gene [Source:MGI Symbol;Acc:MGI:1926171]
ENSMUSG00000050471	Fam118b	104.855	165.15	0.655376	0.0128744	Up	family with sequence similarity 118, member B [Source:MGI Symbol;Acc:MGI:1924483]
ENSMUSG00000075232	Amd1	334.142	526.228	0.655224	0.000867086	Up	S-adenosylmethionine decarboxylase 1 [Source:MGI Symbol;Acc:MGI:88004]
ENSMUSG00000094870	Zfp131	227.572	358.278	0.654753	0.0122905	Up	zinc finger protein 131 [Source:MGI Symbol;Acc:MGI:1919715]
ENSMUSG00000057101	Zfp180	293.964	462.697	0.654432	0.00011282	Up	zinc finger protein 180 [Source:MGI Symbol;Acc:MGI:1923701]
ENSMUSG00000024118	1600002H07Rik	314.955	495.681	0.65427	0.000113346	Up	RIKEN cDNA 1600002H07 gene [Source:MGI Symbol;Acc:MGI:1919266]
ENSMUSG00000025034	Trim8	454.896	714.877	0.652156	0.0098555	Up	tripartite motif-containing 8 [Source:MGI Symbol;Acc:MGI:1933302]
ENSMUSG00000020038	Cry1	179.487	281.616	0.649847	0.0177098	Up	cryptochrome 1 (photolyase-like) [Source:MGI Symbol;Acc:MGI:1270841]
ENSMUSG00000028381	Ugcg	589.825	925.37	0.649744	0.0072467	Up	UDP-glucose ceramide glucosyltransferase [Source:MGI Symbol;Acc:MGI:1332243]
ENSMUSG00000060579	Fhit	53.8461	84.4764	0.649708	0.0152579	Up	fragile histidine triad gene [Source:MGI Symbol;Acc:MGI:1277947]
ENSMUSG00000035595	1600002K03Rik	50.5301	79.2437	0.649152	0.0171022	Up	RIKEN cDNA 1600002K03 gene [Source:MGI Symbol;Acc:MGI:1917020]
ENSMUSG00000042010	Acacb	2506.38	3928.65	0.648432	1.79364e-05	Up	acetyl-Coenzyme A carboxylase beta [Source:MGI Symbol;Acc:MGI:2140940]
ENSMUSG00000008682	Rpl10	88.1618	138.179	0.648313	0.0241273	Up	ribosomal protein L10 [Source:MGI Symbol;Acc:MGI:105943]
ENSMUSG00000027999	Pla2g12a	254.622	398.389	0.64582	0.0191118	Up	phospholipase A2, group XIIA [Source:MGI Symbol;Acc:MGI:1913600]
ENSMUSG00000032271	Nnmt	1011.97	1582.11	0.64468	1.56148e-05	Up	nicotinamide N-methyltransferase [Source:MGI Symbol;Acc:MGI:1099443]
ENSMUSG00000036278	Macrod1	677.96	1059.66	0.644332	0.00180225	Up	MACRO domain containing 1 [Source:MGI Symbol;Acc:MGI:2147583]
ENSMUSG00000029708	Gcc1	348.837	544.973	0.643632	0.000106149	Up	golgi coiled coil 1 [Source:MGI Symbol;Acc:MGI:1921625]
ENSMUSG00000049295	Zfp219	434.511	677.335	0.640477	0.00264396	Up	zinc finger protein 219 [Source:MGI Symbol;Acc:MGI:1917140]
ENSMUSG00000037315	Jade3	101.972	158.776	0.638816	0.00775581	Up	jade family PHD finger 3 [Source:MGI Symbol;Acc:MGI:2148019]
ENSMUSG00000035873	Pawr	123.388	192.038	0.638195	0.0220793	Up	PRKC, apoptosis, WT1, regulator [Source:MGI Symbol;Acc:MGI:2149961]
ENSMUSG00000070056	Mfhas1	605.979	943.037	0.638046	4.27784e-05	Up	malignant fibrous histiocytoma amplified sequence 1 [Source:MGI Symbol;Acc:MGI:1098644]
ENSMUSG00000040010	Slc7a5	70.0825	108.808	0.634657	0.0105433	Up	solute carrier family 7 (cationic amino acid transporter, y+ system), member 5 [Source:MGI Symbol;Acc:MGI:1298205]
ENSMUSG00000032078	Zpr1	714.976	1109.34	0.633734	3.52002e-05	Up	ZPR1 zinc finger [Source:MGI Symbol;Acc:MGI:1330262]
ENSMUSG00000030590	Fam98c	127.981	198.484	0.633092	0.00910926	Up	family with sequence similarity 98, member C [Source:MGI Symbol;Acc:MGI:1921083]
ENSMUSG00000063952	Brpf3	603.456	935.481	0.632459	0.000139222	Up	bromodomain and PHD finger containing, 3 [Source:MGI Symbol;Acc:MGI:2146836]
ENSMUSG00000063524	Eno1	836.853	1295.7	0.630685	3.48236e-05	Up	enolase 1, alpha non-neuron [Source:MGI Symbol;Acc:MGI:95393]
ENSMUSG00000015176	Nolc1	477.173	738.279	0.629655	8.7496e-05	Up	nucleolar and coiled-body phosphoprotein 1 [Source:MGI Symbol;Acc:MGI:1918019]
ENSMUSG00000022556	Hsf1	278.924	431.515	0.62954	0.00028184	Up	heat shock factor 1 [Source:MGI Symbol;Acc:MGI:96238]
ENSMUSG00000023791	Pigx	185.496	286.743	0.62837	0.000743473	Up	phosphatidylinositol glycan anchor biosynthesis, class X [Source:MGI Symbol;Acc:MGI:1919334]
ENSMUSG00000039738	Slx4	89.3383	137.974	0.627045	0.00494291	Up	SLX4 structure-specific endonuclease subunit homolog (S. cerevisiae) [Source:MGI Symbol;Acc:MGI:106299]
ENSMUSG00000021948	Prkcd	234.419	362.029	0.627017	0.000534929	Up	protein kinase C, delta [Source:MGI Symbol;Acc:MGI:97598]
ENSMUSG00000060227	Casc4	90.7541	140.097	0.62639	0.0189174	Up	cancer susceptibility candidate 4 [Source:MGI Symbol;Acc:MGI:2443129]
ENSMUSG00000057130	Txnl4a	79.7546	122.911	0.62398	0.0199626	Up	thioredoxin-like 4A [Source:MGI Symbol;Acc:MGI:1351613]
ENSMUSG00000035451	Foxa1	285.775	440.22	0.623344	0.000260933	Up	forkhead box A1 [Source:MGI Symbol;Acc:MGI:1347472]
ENSMUSG00000015869	Prpsap1	881.013	1356.64	0.622799	3.51607e-05	Up	phosphoribosyl pyrophosphate synthetase-associated protein 1 [Source:MGI Symbol;Acc:MGI:1915013]
ENSMUSG00000052423	B4galt3	183.613	282.393	0.621031	0.000738622	Up	UDP-Gal:betaGlcNAc beta 1,4-galactosyltransferase, polypeptide 3 [Source:MGI Symbol;Acc:MGI:1928767]
ENSMUSG00000001034	Mapk7	60.1267	92.4323	0.620391	0.0161853	Up	mitogen-activated protein kinase 7 [Source:MGI Symbol;Acc:MGI:1346347]
ENSMUSG00000030881	Arfip2	216.356	332.493	0.619919	0.000661818	Up	ADP-ribosylation factor interacting protein 2 [Source:MGI Symbol;Acc:MGI:1924182]
ENSMUSG00000028540	Dph2	81.8643	125.781	0.619612	0.00791294	Up	DPH2 homolog [Source:MGI Symbol;Acc:MGI:1914978]
ENSMUSG00000002058	Unc119	105.556	161.97	0.617719	0.00394241	Up	unc-119 homolog (C. elegans) [Source:MGI Symbol;Acc:MGI:1328357]
ENSMUSG00000022763	Aifm3	89.0312	136.585	0.617415	0.00652217	Up	apoptosis-inducing factor, mitochondrion-associated 3 [Source:MGI Symbol;Acc:MGI:1919418]
ENSMUSG00000051124	Gimap9	265.745	407.686	0.617414	0.000350487	Up	GTPase, IMAP family member 9 [Source:MGI Symbol;Acc:MGI:3511744]
ENSMUSG00000030417	Pdcd5	96.2697	147.592	0.61646	0.0048522	Up	programmed cell death 5 [Source:MGI Symbol;Acc:MGI:1913538]
ENSMUSG00000040734	Ppp1r13l	65.7947	100.602	0.612608	0.0150636	Up	protein phosphatase 1, regulatory (inhibitor) subunit 13 like [Source:MGI Symbol;Acc:MGI:3525053]
ENSMUSG00000060803	Gstp1	1876.4	2868.07	0.612113	3.25104e-05	Up	glutathione S-transferase, pi 1 [Source:MGI Symbol;Acc:MGI:95865]
ENSMUSG00000026064	Ptp4a1	470.324	718.713	0.61176	0.000126693	Up	protein tyrosine phosphatase 4a1 [Source:MGI Symbol;Acc:MGI:1277096]
ENSMUSG00000010651	Acaa1b	17033.6	26021.6	0.611323	0.00118346	Up	acetyl-Coenzyme A acyltransferase 1B [Source:MGI Symbol;Acc:MGI:3605455]
ENSMUSG00000058135	Gstm1	22323.1	34101.7	0.611303	1.63507e-05	Up	glutathione S-transferase, mu 1 [Source:MGI Symbol;Acc:MGI:95860]
ENSMUSG00000099032	Tcf24	257.891	393.804	0.610719	0.0173565	Up	transcription factor 24 [Source:MGI Symbol;Acc:MGI:3780500]
ENSMUSG00000033307	Mif	509.302	777.501	0.610322	0.000301786	Up	macrophage migration inhibitory factor [Source:MGI Symbol;Acc:MGI:96982]
ENSMUSG00000046718	Bst2	2648.51	4039.24	0.608902	9.64167e-05	Up	bone marrow stromal cell antigen 2 [Source:MGI Symbol;Acc:MGI:1916800]
ENSMUSG00000020922	Lsm12	331.416	505.224	0.608282	0.000243243	Up	LSM12 homolog (S. cerevisiae) [Source:MGI Symbol;Acc:MGI:1919592]
ENSMUSG00000025316	Banp	166.227	253.268	0.607512	0.00169151	Up	BTG3 associated nuclear protein [Source:MGI Symbol;Acc:MGI:1889023]
ENSMUSG00000023286	Ube2j2	265.007	403.636	0.607025	0.000430062	Up	ubiquitin-conjugating enzyme E2J 2 [Source:MGI Symbol;Acc:MGI:2153608]
ENSMUSG00000024193	Phf1	371.847	565.404	0.604572	0.000243329	Up	PHD finger protein 1 [Source:MGI Symbol;Acc:MGI:98647]
ENSMUSG00000075327	Zbtb2	121.493	184.727	0.604519	0.027543	Up	zinc finger and BTB domain containing 2 [Source:MGI Symbol;Acc:MGI:2685949]
ENSMUSG00000060807	Serpina6	8650.11	13141.3	0.603317	0.0443705	Up	serine (or cysteine) peptidase inhibitor, clade A, member 6 [Source:MGI Symbol;Acc:MGI:88278]
ENSMUSG00000039201	Tbc1d25	87.0162	132.145	0.602766	0.00855986	Up	TBC1 domain family, member 25 [Source:MGI Symbol;Acc:MGI:2444862]
ENSMUSG00000030917	Tmem159	48.9156	74.2699	0.602483	0.0303855	Up	transmembrane protein 159 [Source:MGI Symbol;Acc:MGI:1925752]
ENSMUSG00000039206	Daglb	325.996	494.893	0.60226	0.000445603	Up	diacylglycerol lipase, beta [Source:MGI Symbol;Acc:MGI:2442032]
ENSMUSG00000026544	Dusp23	213.273	323.695	0.601932	0.00082554	Up	dual specificity phosphatase 23 [Source:MGI Symbol;Acc:MGI:1915690]
ENSMUSG00000079043	Fastkd5	82.6714	125.441	0.601546	0.00831948	Up	FAST kinase domains 5 [Source:MGI Symbol;Acc:MGI:2139469]
ENSMUSG00000028378	Ptgr1	78.8523	119.621	0.601245	0.0112045	Up	prostaglandin reductase 1 [Source:MGI Symbol;Acc:MGI:1914353]
ENSMUSG00000026974	Zmynd19	159.84	242.43	0.60094	0.00162103	Up	zinc finger, MYND domain containing 19 [Source:MGI Symbol;Acc:MGI:1914437]
ENSMUSG00000050213	Snip1	207.976	315.018	0.599016	0.000912222	Up	Smad nuclear interacting protein 1 [Source:MGI Symbol;Acc:MGI:2156003]
ENSMUSG00000067995	Gtf2f2	144.273	218.325	0.597678	0.00264401	Up	general transcription factor IIF, polypeptide 2 [Source:MGI Symbol;Acc:MGI:1915955]
ENSMUSG00000060950	Trmt61a	96.0843	145.384	0.597491	0.00685555	Up	tRNA methyltransferase 61A [Source:MGI Symbol;Acc:MGI:2443487]
ENSMUSG00000015027	Galns	139.22	210.486	0.596356	0.00244538	Up	galactosamine (N-acetyl)-6-sulfate sulfatase [Source:MGI Symbol;Acc:MGI:1355303]
ENSMUSG00000048832	Vps37c	255.194	385.665	0.595752	0.000678981	Up	vacuolar protein sorting 37C (yeast) [Source:MGI Symbol;Acc:MGI:2147661]
ENSMUSG00000049044	Rapgef4	3263.02	4929.63	0.595273	0.0458958	Up	Rap guanine nucleotide exchange factor (GEF) 4 [Source:MGI Symbol;Acc:MGI:1917723]
ENSMUSG00000053175	Bcl3	409.736	618.98	0.595196	0.000225513	Up	B cell leukemia/lymphoma 3 [Source:MGI Symbol;Acc:MGI:88140]
ENSMUSG00000033249	Hsf4	126.231	190.593	0.594427	0.00666092	Up	heat shock transcription factor 4 [Source:MGI Symbol;Acc:MGI:1347058]
ENSMUSG00000078786	BC024978	224.543	339.016	0.594362	0.0318834	Up	cDNA sequence BC024978 [Source:MGI Symbol;Acc:MGI:3041247]
ENSMUSG00000028848	Gpn2	161.666	244.065	0.594248	0.00209496	Up	GPN-loop GTPase 2 [Source:MGI Symbol;Acc:MGI:2140368]
ENSMUSG00000054715	Zscan22	119.543	180.344	0.593227	0.00480595	Up	zinc finger and SCAN domain containing 22 [Source:MGI Symbol;Acc:MGI:2443312]
ENSMUSG00000015839	Nfe2l2	1347.55	2031.82	0.592435	6.2661e-05	Up	nuclear factor, erythroid derived 2, like 2 [Source:MGI Symbol;Acc:MGI:108420]
ENSMUSG00000020847	Rph3al	54.6556	82.2548	0.589731	0.0275145	Up	rabphilin 3A-like (without C2 domains) [Source:MGI Symbol;Acc:MGI:1923492]
ENSMUSG00000032316	Clk3	596.204	897.068	0.589413	0.000165717	Up	CDC-like kinase 3 [Source:MGI Symbol;Acc:MGI:1098670]
ENSMUSG00000002059	Rab34	62.0302	93.2733	0.588493	0.0242304	Up	RAB34, member RAS oncogene family [Source:MGI Symbol;Acc:MGI:104606]
ENSMUSG00000044149	Nkrf	93.5733	140.558	0.586997	0.00824059	Up	NF-kappaB repressing factor [Source:MGI Symbol;Acc:MGI:1924536]
ENSMUSG00000026072	Il1r1	453.166	680.678	0.586932	0.00446218	Up	interleukin 1 receptor, type I [Source:MGI Symbol;Acc:MGI:96545]
ENSMUSG00000055239	Kcmf1	913.849	1372.52	0.5868	9.06971e-05	Up	potassium channel modulatory factor 1 [Source:MGI Symbol;Acc:MGI:1921537]
ENSMUSG00000073775	Kti12	300.182	450.126	0.584494	0.000593969	Up	KTI12 homolog, chromatin associated [Source:MGI Symbol;Acc:MGI:1923547]
ENSMUSG00000033545	Znrf1	414.656	621.355	0.583502	0.000336171	Up	zinc and ring finger 1 [Source:MGI Symbol;Acc:MGI:2177308]
ENSMUSG00000052369	Tmem106c	306.915	459.843	0.583303	0.000613298	Up	transmembrane protein 106C [Source:MGI Symbol;Acc:MGI:1196384]
ENSMUSG00000039914	Coq10a	395.323	591.169	0.580537	0.00035584	Up	coenzyme Q10A [Source:MGI Symbol;Acc:MGI:2684847]
ENSMUSG00000027405	Nop56	268.138	400.917	0.580327	0.000798747	Up	NOP56 ribonucleoprotein [Source:MGI Symbol;Acc:MGI:1914384]
ENSMUSG00000027176	Cstf3	284.024	424.502	0.579758	0.000812865	Up	cleavage stimulation factor, 3' pre-RNA, subunit 3 [Source:MGI Symbol;Acc:MGI:1351825]
ENSMUSG00000003848	Nob1	142.735	213.291	0.579484	0.00336614	Up	NIN1/RPN12 binding protein 1 homolog (S. cerevisiae) [Source:MGI Symbol;Acc:MGI:1914869]
ENSMUSG00000033933	Vhl	221.662	331.155	0.579147	0.00108001	Up	von Hippel-Lindau tumor suppressor [Source:MGI Symbol;Acc:MGI:103223]
ENSMUSG00000036432	Siah2	339.963	507.65	0.578458	0.000523923	Up	seven in absentia 2 [Source:MGI Symbol;Acc:MGI:108062]
ENSMUSG00000027465	Tbc1d20	851.502	1270.49	0.577306	0.000147678	Up	TBC1 domain family, member 20 [Source:MGI Symbol;Acc:MGI:1914481]
ENSMUSG00000042331	Specc1	56.7866	84.7271	0.577273	0.0282437	Up	sperm antigen with calponin homology and coiled-coil domains 1 [Source:MGI Symbol;Acc:MGI:2442356]
ENSMUSG00000026688	Mgst3	400.884	597.998	0.576954	0.000407054	Up	microsomal glutathione S-transferase 3 [Source:MGI Symbol;Acc:MGI:1913697]
ENSMUSG00000029642	Polr1d	543.543	810.634	0.576656	0.000250762	Up	polymerase (RNA) I polypeptide D [Source:MGI Symbol;Acc:MGI:108403]
ENSMUSG00000036864	Proser3	49.0771	73.1762	0.576324	0.0399228	Up	proline and serine rich 3 [Source:MGI Symbol;Acc:MGI:2681861]
ENSMUSG00000001774	Chordc1	594.898	886.295	0.575144	0.00160438	Up	cysteine and histidine-rich domain (CHORD)-containing, zinc-binding protein 1 [Source:MGI Symbol;Acc:MGI:1914167]
ENSMUSG00000029153	Ociad2	268.708	400.012	0.574001	0.0401634	Up	OCIA domain containing 2 [Source:MGI Symbol;Acc:MGI:1916377]
ENSMUSG00000038526	Car14	813.658	1211.15	0.573883	0.00397703	Up	carbonic anhydrase 14 [Source:MGI Symbol;Acc:MGI:1344341]
ENSMUSG00000063785	Utp14a	306.303	455.883	0.573704	0.000723077	Up	UTP14, U3 small nucleolar ribonucleoprotein, homolog A (yeast) [Source:MGI Symbol;Acc:MGI:1919804]
ENSMUSG00000090213	Tmem189	109.03	162.061	0.571811	0.00757457	Up	transmembrane protein 189 [Source:MGI Symbol;Acc:MGI:2142624]
ENSMUSG00000034875	Nudt19	739.256	1098.34	0.571178	0.000191586	Up	nudix (nucleoside diphosphate linked moiety X)-type motif 19 [Source:MGI Symbol;Acc:MGI:94203]
ENSMUSG00000028066	Pmf1	280.125	416.066	0.570743	0.000974981	Up	polyamine-modulated factor 1 [Source:MGI Symbol;Acc:MGI:1914287]
ENSMUSG00000014039	Prdm15	112.323	166.68	0.569432	0.00677015	Up	PR domain containing 15 [Source:MGI Symbol;Acc:MGI:1930121]
ENSMUSG00000039810	Zc3h10	147.045	217.838	0.567003	0.00451931	Up	zinc finger CCCH type containing 10 [Source:MGI Symbol;Acc:MGI:2143670]
ENSMUSG00000043284	Tmem11	321.636	476.279	0.566378	0.000665939	Up	transmembrane protein 11 [Source:MGI Symbol;Acc:MGI:2144726]
ENSMUSG00000059022	Kcp	97.4811	144.279	0.565664	0.0101078	Up	kielin/chordin-like protein [Source:MGI Symbol;Acc:MGI:2141640]
ENSMUSG00000037262	Kin	122.976	181.894	0.56472	0.00600411	Up	antigenic determinant of rec-A protein [Source:MGI Symbol;Acc:MGI:96676]
ENSMUSG00000035877	Zhx3	1415.36	2090.95	0.562993	0.000154895	Up	zinc fingers and homeoboxes 3 [Source:MGI Symbol;Acc:MGI:2444772]
ENSMUSG00000046096	BC030336	309.702	457.392	0.562549	0.000994995	Up	cDNA sequence BC030336 [Source:MGI Symbol;Acc:MGI:2446240]
ENSMUSG00000020669	Sh3yl1	255.214	376.896	0.562459	0.00126279	Up	Sh3 domain YSC-like 1 [Source:MGI Symbol;Acc:MGI:1346118]
ENSMUSG00000027534	Snx16	71.1723	105.098	0.562344	0.0208248	Up	sorting nexin 16 [Source:MGI Symbol;Acc:MGI:1921968]
ENSMUSG00000079659	Tmem243	650.767	960.528	0.561686	0.0312098	Up	transmembrane protein 243, mitochondrial [Source:MGI Symbol;Acc:MGI:3606159]
ENSMUSG00000020440	Arf5	1182.84	1745.51	0.561386	0.000127949	Up	ADP-ribosylation factor 5 [Source:MGI Symbol;Acc:MGI:99434]
ENSMUSG00000049971	Glt1d1	541.511	798.676	0.560619	0.000367664	Up	glycosyltransferase 1 domain containing 1 [Source:MGI Symbol;Acc:MGI:2442755]
ENSMUSG00000018102	Hist1h2bc	1256.24	1852.77	0.560572	0.0129412	Up	histone cluster 1, H2bc [Source:MGI Symbol;Acc:MGI:1915274]
ENSMUSG00000047843	Bri3	307.469	453.293	0.560006	0.00108334	Up	brain protein I3 [Source:MGI Symbol;Acc:MGI:1933174]
ENSMUSG00000091144	Phf11c	69.1863	101.975	0.559663	0.0242709	Up	PHD finger protein 11C [Source:MGI Symbol;Acc:MGI:3648476]
ENSMUSG00000022620	Arsa	401.529	591.763	0.559515	0.00325951	Up	arylsulfatase A [Source:MGI Symbol;Acc:MGI:88077]
ENSMUSG00000068220	Lgals1	211.165	311.179	0.559372	0.00527036	Up	lectin, galactose binding, soluble 1 [Source:MGI Symbol;Acc:MGI:96777]
ENSMUSG00000035620	Ric8b	190.557	280.796	0.5593	0.00302081	Up	resistance to inhibitors of cholinesterase 8 homolog B (C. elegans) [Source:MGI Symbol;Acc:MGI:2682307]
ENSMUSG00000043445	Pgp	153.402	225.794	0.557687	0.00897087	Up	phosphoglycolate phosphatase [Source:MGI Symbol;Acc:MGI:1914328]
ENSMUSG00000024986	Hhex	1701.08	2501.24	0.556194	0.00427487	Up	hematopoietically expressed homeobox [Source:MGI Symbol;Acc:MGI:96086]
ENSMUSG00000046675	Tmem251	97.182	142.662	0.553841	0.0106779	Up	transmembrane protein 251 [Source:MGI Symbol;Acc:MGI:2443862]
ENSMUSG00000024213	Nudt3	390.213	572.795	0.553758	0.000771746	Up	nudix (nucleotide diphosphate linked moiety X)-type motif 3 [Source:MGI Symbol;Acc:MGI:1928484]
ENSMUSG00000014470	Rnf166	199.939	293.28	0.552718	0.00261867	Up	ring finger protein 166 [Source:MGI Symbol;Acc:MGI:1915968]
ENSMUSG00000035329	Fbxo33	249.144	365.038	0.551067	0.0016607	Up	F-box protein 33 [Source:MGI Symbol;Acc:MGI:1917861]
ENSMUSG00000030051	Aplf	64.5596	94.5287	0.550121	0.0293525	Up	aprataxin and PNKP like factor [Source:MGI Symbol;Acc:MGI:1919353]
ENSMUSG00000071054	Safb	847.332	1239.49	0.548746	0.000360481	Up	scaffold attachment factor B [Source:MGI Symbol;Acc:MGI:2146974]
ENSMUSG00000039483	Asb6	166.264	243.2	0.54867	0.00424556	Up	ankyrin repeat and SOCS box-containing 6 [Source:MGI Symbol;Acc:MGI:1919573]
ENSMUSG00000005225	Plekha8	403.646	590.327	0.548425	0.000818671	Up	pleckstrin homology domain containing, family A (phosphoinositide binding specific) member 8 [Source:MGI Symbol;Acc:MGI:2681164]
ENSMUSG00000017386	Traf4	664.602	971.465	0.547672	0.000390057	Up	TNF receptor associated factor 4 [Source:MGI Symbol;Acc:MGI:1202880]
ENSMUSG00000021431	Snrnp48	285.287	416.945	0.547443	0.00144084	Up	small nuclear ribonucleoprotein 48 (U11/U12) [Source:MGI Symbol;Acc:MGI:1915047]
ENSMUSG00000000552	Zfp385a	498.638	728.726	0.547384	0.0497723	Up	zinc finger protein 385A [Source:MGI Symbol;Acc:MGI:1352495]
ENSMUSG00000029581	Fscn1	70.1918	102.579	0.547364	0.0248726	Up	fascin actin-bundling protein 1 [Source:MGI Symbol;Acc:MGI:1352745]
ENSMUSG00000033752	Mnd1	65.4718	95.6662	0.547136	0.0304866	Up	meiotic nuclear divisions 1 homolog (S. cerevisiae) [Source:MGI Symbol;Acc:MGI:1924165]
ENSMUSG00000037253	Mex3c	330.566	482.874	0.546708	0.00785042	Up	mex3 homolog C (C. elegans) [Source:MGI Symbol;Acc:MGI:2652843]
ENSMUSG00000041629	Fam104a	255.783	373.277	0.545328	0.00176324	Up	family with sequence similarity 104, member A [Source:MGI Symbol;Acc:MGI:106351]
ENSMUSG00000024247	Pkdcc	417.54	609.276	0.545182	0.0007956	Up	protein kinase domain containing, cytoplasmic [Source:MGI Symbol;Acc:MGI:2147077]
ENSMUSG00000028322	Exosc3	185.088	269.78	0.543572	0.00429181	Up	exosome component 3 [Source:MGI Symbol;Acc:MGI:1913612]
ENSMUSG00000032348	Gsta4	828.451	1206.84	0.542751	0.0325693	Up	glutathione S-transferase, alpha 4 [Source:MGI Symbol;Acc:MGI:1309515]
ENSMUSG00000005514	Por	8425.77	12270.8	0.542349	0.000131888	Up	P450 (cytochrome) oxidoreductase [Source:MGI Symbol;Acc:MGI:97744]
ENSMUSG00000052144	Ppp4r2	526.56	766.753	0.542164	0.000601138	Up	protein phosphatase 4, regulatory subunit 2 [Source:MGI Symbol;Acc:MGI:3027896]
ENSMUSG00000024190	Dusp1	156.235	227.454	0.541853	0.0282328	Up	dual specificity phosphatase 1 [Source:MGI Symbol;Acc:MGI:105120]
ENSMUSG00000028271	Gtf2b	339.7	494.422	0.541484	0.00128447	Up	general transcription factor IIB [Source:MGI Symbol;Acc:MGI:2385191]
ENSMUSG00000040738	Ints8	365.259	531.495	0.541134	0.00110896	Up	integrator complex subunit 8 [Source:MGI Symbol;Acc:MGI:1919906]
ENSMUSG00000028145	Them4	270.078	392.989	0.54111	0.0065012	Up	thioesterase superfamily member 4 [Source:MGI Symbol;Acc:MGI:1923028]
ENSMUSG00000030272	Camk1	256.707	373.05	0.539247	0.00193775	Up	calcium/calmodulin-dependent protein kinase I [Source:MGI Symbol;Acc:MGI:1098535]
ENSMUSG00000031490	Eif4ebp1	462.009	671.27	0.538972	0.000782028	Up	eukaryotic translation initiation factor 4E binding protein 1 [Source:MGI Symbol;Acc:MGI:103267]
ENSMUSG00000053560	Ier2	371.379	539.558	0.538886	0.0048988	Up	immediate early response 2 [Source:MGI Symbol;Acc:MGI:104815]
ENSMUSG00000039990	Edrf1	370.666	537.828	0.537024	0.00124416	Up	erythroid differentiation regulatory factor 1 [Source:MGI Symbol;Acc:MGI:1919831]
ENSMUSG00000027806	Tsc22d2	405.105	587.776	0.536971	0.00137067	Up	TSC22 domain family, member 2 [Source:MGI Symbol;Acc:MGI:1919283]
ENSMUSG00000022702	Hira	55.9025	81.052	0.535937	0.0467716	Up	histone cell cycle regulator [Source:MGI Symbol;Acc:MGI:99430]
ENSMUSG00000036792	Mbd5	132.386	191.883	0.535476	0.0278632	Up	methyl-CpG binding domain protein 5 [Source:MGI Symbol;Acc:MGI:2138934]
ENSMUSG00000004798	Ulk2	1246.32	1804.14	0.533639	0.000611419	Up	unc-51 like kinase 2 [Source:MGI Symbol;Acc:MGI:1352758]
ENSMUSG00000009905	Kdsr	412.578	596.902	0.532826	0.00114281	Up	3-ketodihydrosphingosine reductase [Source:MGI Symbol;Acc:MGI:1918000]
ENSMUSG00000006456	Rbm14	233.673	338.067	0.53282	0.00295484	Up	RNA binding motif protein 14 [Source:MGI Symbol;Acc:MGI:1929092]
ENSMUSG00000028458	Tesk1	375.318	542.804	0.532319	0.00131333	Up	testis specific protein kinase 1 [Source:MGI Symbol;Acc:MGI:1201675]
ENSMUSG00000019826	Zbtb24	205.283	296.558	0.530699	0.00359254	Up	zinc finger and BTB domain containing 24 [Source:MGI Symbol;Acc:MGI:3039618]
ENSMUSG00000038848	Ythdf1	741.313	1069.59	0.528901	0.000553159	Up	YTH domain family 1 [Source:MGI Symbol;Acc:MGI:1917431]
ENSMUSG00000038279	Nop2	363.44	524.353	0.528824	0.00137441	Up	NOP2 nucleolar protein [Source:MGI Symbol;Acc:MGI:107891]
ENSMUSG00000021360	Gcnt2	404.455	583.306	0.528272	0.00130418	Up	glucosaminyl (N-acetyl) transferase 2, I-branching enzyme [Source:MGI Symbol;Acc:MGI:1100870]
ENSMUSG00000041949	Tango6	163.22	235.384	0.5282	0.00629865	Up	transport and golgi organization 6 [Source:MGI Symbol;Acc:MGI:2142786]
ENSMUSG00000027602	Map1lc3a	384.462	553.373	0.525412	0.00162042	Up	microtubule-associated protein 1 light chain 3 alpha [Source:MGI Symbol;Acc:MGI:1915661]
ENSMUSG00000020186	Csrp2	371.918	534.965	0.524461	0.00150175	Up	cysteine and glycine-rich protein 2 [Source:MGI Symbol;Acc:MGI:1202907]
ENSMUSG00000027905	Ddx20	227.475	327.135	0.524178	0.00323421	Up	DEAD (Asp-Glu-Ala-Asp) box polypeptide 20 [Source:MGI Symbol;Acc:MGI:1858415]
ENSMUSG00000051518	Rps19bp1	181.423	260.848	0.523854	0.0055512	Up	ribosomal protein S19 binding protein 1 [Source:MGI Symbol;Acc:MGI:1913788]
ENSMUSG00000025358	Cdk2	194.781	280.024	0.523702	0.00456587	Up	cyclin-dependent kinase 2 [Source:MGI Symbol;Acc:MGI:104772]
ENSMUSG00000036992	Nxt1	130.608	187.761	0.523654	0.0102909	Up	NTF2-related export protein 1 [Source:MGI Symbol;Acc:MGI:1929619]
ENSMUSG00000008305	Tle1	1044.28	1501.23	0.523646	0.000405187	Up	transducin-like enhancer of split 1, homolog of Drosophila E(spl) [Source:MGI Symbol;Acc:MGI:104636]
ENSMUSG00000048495	Tyw5	153.044	219.743	0.521867	0.00861933	Up	tRNA-yW synthesizing protein 5 [Source:MGI Symbol;Acc:MGI:1915986]
ENSMUSG00000034300	Fam53c	387.893	556.884	0.521718	0.00137774	Up	family with sequence similarity 53, member C [Source:MGI Symbol;Acc:MGI:1913556]
ENSMUSG00000028820	Sfpq	1061.3	1523.59	0.521647	0.000474663	Up	splicing factor proline/glutamine rich (polypyrimidine tract binding protein associated) [Source:MGI Symbol;Acc:MGI:1918764]
ENSMUSG00000000378	Ccm2	319.723	458.568	0.520316	0.00213083	Up	cerebral cavernous malformation 2 [Source:MGI Symbol;Acc:MGI:2384924]
ENSMUSG00000040599	Mis12	368.086	527.586	0.519363	0.00170637	Up	MIS12 homolog (yeast) [Source:MGI Symbol;Acc:MGI:1914389]
ENSMUSG00000022521	Crebbp	409.999	587.549	0.519091	0.0014729	Up	CREB binding protein [Source:MGI Symbol;Acc:MGI:1098280]
ENSMUSG00000033909	Usp36	377.075	540.243	0.518757	0.00572532	Up	ubiquitin specific peptidase 36 [Source:MGI Symbol;Acc:MGI:1919594]
ENSMUSG00000024561	Mbd1	361.248	517.387	0.518252	0.0344252	Up	methyl-CpG binding domain protein 1 [Source:MGI Symbol;Acc:MGI:1333811]
ENSMUSG00000047648	Fbxo30	325.123	465.619	0.518165	0.0112867	Up	F-box protein 30 [Source:MGI Symbol;Acc:MGI:1919115]
ENSMUSG00000055980	Irs1	684.117	979.704	0.518102	0.0400691	Up	insulin receptor substrate 1 [Source:MGI Symbol;Acc:MGI:99454]
ENSMUSG00000041471	Fam35a	584.702	837.292	0.51803	0.0385051	Up	family with sequence similarity 35, member A [Source:MGI Symbol;Acc:MGI:1922948]
ENSMUSG00000002897	Il17ra	392.03	561.374	0.517998	0.00167892	Up	interleukin 17 receptor A [Source:MGI Symbol;Acc:MGI:107399]
ENSMUSG00000028948	Nol9	382.899	548.292	0.517981	0.0015907	Up	nucleolar protein 9 [Source:MGI Symbol;Acc:MGI:1921285]
ENSMUSG00000029635	Cdk8	495.605	709.66	0.517938	0.00118758	Up	cyclin-dependent kinase 8 [Source:MGI Symbol;Acc:MGI:1196224]
ENSMUSG00000038028	Tigar	181.602	259.856	0.516934	0.00586269	Up	Trp53 induced glycolysis repulatory phosphatase [Source:MGI Symbol;Acc:MGI:2442752]
ENSMUSG00000023988	Bysl	300.086	428.986	0.515552	0.0280727	Up	bystin-like [Source:MGI Symbol;Acc:MGI:1858419]
ENSMUSG00000040596	Pogk	176.885	252.803	0.515204	0.00624205	Up	pogo transposable element with KRAB domain [Source:MGI Symbol;Acc:MGI:1918842]
ENSMUSG00000021025	Nfkbia	533.515	762.249	0.514732	0.00118783	Up	nuclear factor of kappa light polypeptide gene enhancer in B cells inhibitor, alpha [Source:MGI Symbol;Acc:MGI:104741]
ENSMUSG00000024182	Axin1	567.669	810.916	0.514502	0.00112231	Up	axin 1 [Source:MGI Symbol;Acc:MGI:1096327]
ENSMUSG00000015653	Steap2	311.227	444.533	0.514324	0.00253309	Up	six transmembrane epithelial antigen of prostate 2 [Source:MGI Symbol;Acc:MGI:1921301]
ENSMUSG00000032177	Pde4a	63.1009	90.0781	0.513515	0.0489139	Up	phosphodiesterase 4A, cAMP specific [Source:MGI Symbol;Acc:MGI:99558]
ENSMUSG00000030342	Cd9	421.324	601.369	0.513319	0.0498133	Up	CD9 antigen [Source:MGI Symbol;Acc:MGI:88348]
ENSMUSG00000048379	Socs4	452.281	645.344	0.512848	0.0015805	Up	suppressor of cytokine signaling 4 [Source:MGI Symbol;Acc:MGI:1914546]
ENSMUSG00000044813	Shb	586.95	837.278	0.512469	0.0265622	Up	src homology 2 domain-containing transforming protein B [Source:MGI Symbol;Acc:MGI:98294]
ENSMUSG00000024777	Ppp2r5b	174.194	248.453	0.51228	0.0151947	Up	protein phosphatase 2, regulatory subunit B', beta [Source:MGI Symbol;Acc:MGI:2388480]
ENSMUSG00000074247	Dda1	250.399	357.095	0.512076	0.00380953	Up	DET1 and DDB1 associated 1 [Source:MGI Symbol;Acc:MGI:1913748]
ENSMUSG00000036492	Rnf39	96.971	138.271	0.511877	0.0229781	Up	ring finger protein 39 [Source:MGI Symbol;Acc:MGI:2156378]
ENSMUSG00000049327	Setd8	476.506	679.222	0.511389	0.00127682	Up	SET domain containing (lysine methyltransferase) 8 [Source:MGI Symbol;Acc:MGI:1915206]
ENSMUSG00000018387	Shroom1	811.121	1155.99	0.51114	0.00701164	Up	shroom family member 1 [Source:MGI Symbol;Acc:MGI:1919024]
ENSMUSG00000021752	Kctd6	165.176	235.227	0.510053	0.00772244	Up	potassium channel tetramerisation domain containing 6 [Source:MGI Symbol;Acc:MGI:1918643]
ENSMUSG00000020538	Srebf1	7302.01	10392.4	0.509162	0.000266878	Up	sterol regulatory element binding transcription factor 1 [Source:MGI Symbol;Acc:MGI:107606]
ENSMUSG00000031661	Nkd1	173.919	247.347	0.508119	0.044841	Up	naked cuticle 1 homolog (Drosophila) [Source:MGI Symbol;Acc:MGI:2135954]
ENSMUSG00000045107	Saysd1	205.96	292.798	0.507543	0.0122567	Up	SAYSVFN motif domain containing 1 [Source:MGI Symbol;Acc:MGI:1914759]
ENSMUSG00000047721	Bola2	212.83	302.388	0.506698	0.00539229	Up	bolA-like 2 (E. coli) [Source:MGI Symbol;Acc:MGI:1913412]
ENSMUSG00000020644	Id2	2711.47	3848.75	0.505315	0.00229264	Up	inhibitor of DNA binding 2 [Source:MGI Symbol;Acc:MGI:96397]
ENSMUSG00000022634	Yaf2	280.488	398.038	0.504969	0.00323446	Up	YY1 associated factor 2 [Source:MGI Symbol;Acc:MGI:1914307]
ENSMUSG00000003526	Prodh	3801.92	5392.2	0.504146	0.0434264	Up	proline dehydrogenase [Source:MGI Symbol;Acc:MGI:97770]
ENSMUSG00000023963	Cyp39a1	777.392	1102.47	0.50402	0.0273007	Up	cytochrome P450, family 39, subfamily a, polypeptide 1 [Source:MGI Symbol;Acc:MGI:1927096]
ENSMUSG00000020364	Zfp354a	84.894	120.377	0.503819	0.0327957	Up	zinc finger protein 354A [Source:MGI Symbol;Acc:MGI:103172]
ENSMUSG00000024037	Wdr4	219.981	311.694	0.502753	0.00614048	Up	WD repeat domain 4 [Source:MGI Symbol;Acc:MGI:1889002]
ENSMUSG00000062116	Zfp954	130.044	184.239	0.502586	0.0137136	Up	zinc finger protein 954 [Source:MGI Symbol;Acc:MGI:1917764]
ENSMUSG00000036473	Tbc1d24	366.489	519.092	0.50222	0.00432595	Up	TBC1 domain family, member 24 [Source:MGI Symbol;Acc:MGI:2443456]
ENSMUSG00000035007	Rundc1	246.422	348.91	0.501727	0.00445023	Up	RUN domain containing 1 [Source:MGI Symbol;Acc:MGI:2144506]
ENSMUSG00000042198	Chchd7	210.342	297.609	0.500682	0.00618556	Up	coiled-coil-helix-coiled-coil-helix domain containing 7 [Source:MGI Symbol;Acc:MGI:1913683]
ENSMUSG00000032300	1700017B05Rik	200.242	283.118	0.499658	0.00617964	Up	RIKEN cDNA 1700017B05 gene [Source:MGI Symbol;Acc:MGI:1921461]
ENSMUSG00000022204	Ngdn	322.421	455.654	0.498993	0.00330442	Up	neuroguidin, EIF4E binding protein [Source:MGI Symbol;Acc:MGI:1916216]
ENSMUSG00000021326	Trim27	393.181	555.26	0.497972	0.00233463	Up	tripartite motif-containing 27 [Source:MGI Symbol;Acc:MGI:97904]
ENSMUSG00000036208	Nepro	110.596	156.172	0.497832	0.0184827	Up	nucleolus and neural progenitor protein [Source:MGI Symbol;Acc:MGI:2384836]
ENSMUSG00000046679	C87436	194.34	274.408	0.497738	0.00685968	Up	expressed sequence C87436 [Source:MGI Symbol;Acc:MGI:2141787]
ENSMUSG00000026171	Rnf25	319.428	450.795	0.496981	0.00347848	Up	ring finger protein 25 [Source:MGI Symbol;Acc:MGI:1890215]
ENSMUSG00000030689	Ino80e	191.553	270.278	0.496706	0.00783546	Up	INO80 complex subunit E [Source:MGI Symbol;Acc:MGI:2141881]
ENSMUSG00000029681	Bcl7b	226.795	319.87	0.496102	0.00614258	Up	B cell CLL/lymphoma 7B [Source:MGI Symbol;Acc:MGI:1332238]
ENSMUSG00000025157	Zdhhc16	241.442	340.505	0.496001	0.0145384	Up	zinc finger, DHHC domain containing 16 [Source:MGI Symbol;Acc:MGI:1921418]
ENSMUSG00000051256	Jagn1	381.829	538.286	0.495446	0.00242545	Up	jagunal homolog 1 [Source:MGI Symbol;Acc:MGI:1915017]
ENSMUSG00000085795	Zfp703	137.856	193.856	0.49182	0.0139732	Up	zinc finger protein 703 [Source:MGI Symbol;Acc:MGI:2662729]
ENSMUSG00000021079	Timm9	275.514	387.144	0.490744	0.00423934	Up	translocase of inner mitochondrial membrane 9 [Source:MGI Symbol;Acc:MGI:1353436]
ENSMUSG00000019878	Hsf2	497.83	699.357	0.490378	0.00203536	Up	heat shock factor 2 [Source:MGI Symbol;Acc:MGI:96239]
ENSMUSG00000109511	Nup62	205.045	288.045	0.490353	0.00745099	Up	nucleoporin 62 [Source:MGI Symbol;Acc:MGI:1351500]
ENSMUSG00000021501	Caml	278.419	391.084	0.490221	0.0051136	Up	calcium modulating ligand [Source:MGI Symbol;Acc:MGI:104728]
ENSMUSG00000028693	Nasp	313.415	439.953	0.489274	0.00395979	Up	nuclear autoantigenic sperm protein (histone-binding) [Source:MGI Symbol;Acc:MGI:1355328]
ENSMUSG00000058600	Rpl30	76.9554	108.022	0.489226	0.0456969	Up	ribosomal protein L30 [Source:MGI Symbol;Acc:MGI:98037]
ENSMUSG00000023353	Agap3	525.953	737.588	0.487883	0.0020747	Up	ArfGAP with GTPase domain, ankyrin repeat and PH domain 3 [Source:MGI Symbol;Acc:MGI:2183446]
ENSMUSG00000002769	Gnmt	28679.3	40218.3	0.487842	0.000614307	Up	glycine N-methyltransferase [Source:MGI Symbol;Acc:MGI:1202304]
ENSMUSG00000023045	Soat2	815.279	1142.92	0.487359	0.00144067	Up	sterol O-acyltransferase 2 [Source:MGI Symbol;Acc:MGI:1332226]
ENSMUSG00000030619	Eed	311.971	437.019	0.486282	0.00377682	Up	embryonic ectoderm development [Source:MGI Symbol;Acc:MGI:95286]
ENSMUSG00000048920	Fkrp	230.317	322.46	0.4855	0.00740721	Up	fukutin related protein [Source:MGI Symbol;Acc:MGI:2447586]
ENSMUSG00000058886	Deaf1	234.567	328.288	0.484963	0.0176657	Up	deformed epidermal autoregulatory factor 1 (Drosophila) [Source:MGI Symbol;Acc:MGI:1858496]
ENSMUSG00000058558	Rpl5	215.724	301.691	0.483886	0.0201326	Up	ribosomal protein L5 [Source:MGI Symbol;Acc:MGI:102854]
ENSMUSG00000025066	Sfr1	952.072	1330.05	0.482335	0.0324957	Up	SWI5 dependent recombination repair 1 [Source:MGI Symbol;Acc:MGI:1915038]
ENSMUSG00000042675	Ypel3	555.587	776.053	0.482142	0.00235188	Up	yippee-like 3 (Drosophila) [Source:MGI Symbol;Acc:MGI:1913340]
ENSMUSG00000031826	Usp10	1221.88	1706.71	0.482117	0.00105944	Up	ubiquitin specific peptidase 10 [Source:MGI Symbol;Acc:MGI:894652]
ENSMUSG00000059436	Max	308.197	430.441	0.481963	0.00417564	Up	Max protein [Source:MGI Symbol;Acc:MGI:96921]
ENSMUSG00000018189	Uchl5	304.567	425.25	0.481552	0.00488928	Up	ubiquitin carboxyl-terminal esterase L5 [Source:MGI Symbol;Acc:MGI:1914848]
ENSMUSG00000034190	Chmp7	815.16	1137.97	0.481304	0.0129552	Up	charged multivesicular body protein 7 [Source:MGI Symbol;Acc:MGI:1913922]
ENSMUSG00000058440	Nrf1	234.97	327.757	0.480149	0.00791056	Up	nuclear respiratory factor 1 [Source:MGI Symbol;Acc:MGI:1332235]
ENSMUSG00000050188	Lsm10	188.731	263.248	0.480097	0.0108559	Up	U7 snRNP-specific Sm-like protein LSM10 [Source:MGI Symbol;Acc:MGI:2151045]
ENSMUSG00000018167	Stard3	338.018	471.455	0.480021	0.00453684	Up	START domain containing 3 [Source:MGI Symbol;Acc:MGI:1929618]
ENSMUSG00000035890	Rnf126	330.341	460.611	0.479593	0.00370675	Up	ring finger protein 126 [Source:MGI Symbol;Acc:MGI:1917544]
ENSMUSG00000050856	Atp5k	744.476	1037.99	0.479494	0.00203276	Up	ATP synthase, H+ transporting, mitochondrial F1F0 complex, subunit E [Source:MGI Symbol;Acc:MGI:106636]
ENSMUSG00000038195	Rilp	434.597	605.829	0.479231	0.00301994	Up	Rab interacting lysosomal protein [Source:MGI Symbol;Acc:MGI:2144271]
ENSMUSG00000037622	Wdtc1	3016.8	4204.95	0.479072	0.000807288	Up	WD and tetratricopeptide repeats 1 [Source:MGI Symbol;Acc:MGI:2685541]
ENSMUSG00000033434	Gtpbp6	149.424	208.196	0.478529	0.0184026	Up	GTP binding protein 6 (putative) [Source:MGI Symbol;Acc:MGI:1306825]
ENSMUSG00000000168	Dlat	1136.46	1583.39	0.478464	0.014685	Up	dihydrolipoamide S-acetyltransferase (E2 component of pyruvate dehydrogenase complex) [Source:MGI Symbol;Acc:MGI:2385311]
ENSMUSG00000057531	Dtnbp1	628.481	875.35	0.47799	0.00211754	Up	dystrobrevin binding protein 1 [Source:MGI Symbol;Acc:MGI:2137586]
ENSMUSG00000025169	Ogfod3	155.155	216.089	0.477914	0.0137757	Up	2-oxoglutarate and iron-dependent oxygenase domain containing 3 [Source:MGI Symbol;Acc:MGI:1913429]
ENSMUSG00000046404	Yod1	220.192	306.598	0.477588	0.0085949	Up	YOD1 OTU deubiquitinating enzyme 1 homologue (S. cerevisiae) [Source:MGI Symbol;Acc:MGI:2442596]
ENSMUSG00000068874	Selenbp1	3168.29	4410.49	0.477233	0.00283996	Up	selenium binding protein 1 [Source:MGI Symbol;Acc:MGI:96825]
ENSMUSG00000050390	C77080	2250.88	3133.28	0.477182	0.00309987	Up	expressed sequence C77080 [Source:MGI Symbol;Acc:MGI:2140651]
ENSMUSG00000032288	Imp3	418.312	582.12	0.476737	0.00347282	Up	IMP3, U3 small nucleolar ribonucleoprotein [Source:MGI Symbol;Acc:MGI:1916119]
ENSMUSG00000002343	Armc6	108.754	151.327	0.476597	0.0268419	Up	armadillo repeat containing 6 [Source:MGI Symbol;Acc:MGI:1924063]
ENSMUSG00000039244	E130309D02Rik	288.24	400.96	0.476189	0.00578096	Up	RIKEN cDNA E130309D02 gene [Source:MGI Symbol;Acc:MGI:2442621]
ENSMUSG00000025145	Lrrc45	154.754	215.221	0.475839	0.0172062	Up	leucine rich repeat containing 45 [Source:MGI Symbol;Acc:MGI:2387183]
ENSMUSG00000047030	Spata2	192.111	267.033	0.47508	0.0113136	Up	spermatogenesis associated 2 [Source:MGI Symbol;Acc:MGI:2146885]
ENSMUSG00000023348	Trip6	272.785	378.914	0.474104	0.00617392	Up	thyroid hormone receptor interactor 6 [Source:MGI Symbol;Acc:MGI:1343458]
ENSMUSG00000024335	Brd2	1773.13	2462.02	0.473549	0.0488265	Up	bromodomain containing 2 [Source:MGI Symbol;Acc:MGI:99495]
ENSMUSG00000001750	Tcirg1	924.168	1282.81	0.473082	0.0018879	Up	T cell, immune regulator 1, ATPase, H+ transporting, lysosomal V0 protein A3 [Source:MGI Symbol;Acc:MGI:1350931]
ENSMUSG00000022020	Naa16	181.478	251.887	0.472982	0.0124004	Up	N(alpha)-acetyltransferase 16, NatA auxiliary subunit [Source:MGI Symbol;Acc:MGI:1914147]
ENSMUSG00000031167	Rbm3	116.007	160.968	0.472568	0.0267499	Up	RNA binding motif protein 3 [Source:MGI Symbol;Acc:MGI:1099460]
ENSMUSG00000021902	Phf7	135.492	187.986	0.47242	0.0215717	Up	PHD finger protein 7 [Source:MGI Symbol;Acc:MGI:1919088]
ENSMUSG00000031848	Lsm4	257.764	357.342	0.471258	0.00784235	Up	LSM4 homolog, U6 small nuclear RNA associated (S. cerevisiae) [Source:MGI Symbol;Acc:MGI:1354692]
ENSMUSG00000051615	Rap2a	425.678	590.124	0.471253	0.00340489	Up	RAS related protein 2a [Source:MGI Symbol;Acc:MGI:97855]
ENSMUSG00000029147	Ppm1g	981.514	1360.39	0.470937	0.00161363	Up	protein phosphatase 1G (formerly 2C), magnesium-dependent, gamma isoform [Source:MGI Symbol;Acc:MGI:106065]
ENSMUSG00000027634	Ndrg3	328.519	455.329	0.470932	0.00536641	Up	N-myc downstream regulated gene 3 [Source:MGI Symbol;Acc:MGI:1352499]
ENSMUSG00000022177	Haus4	221.533	306.97	0.470573	0.0105343	Up	HAUS augmin-like complex, subunit 4 [Source:MGI Symbol;Acc:MGI:1261794]
ENSMUSG00000027259	Adal	289.227	400.696	0.470309	0.00638862	Up	adenosine deaminase-like [Source:MGI Symbol;Acc:MGI:1923144]
ENSMUSG00000025049	Taf5	87.5966	121.335	0.470046	0.0397255	Up	TAF5 RNA polymerase II, TATA box binding protein (TBP)-associated factor [Source:MGI Symbol;Acc:MGI:2442144]
ENSMUSG00000030122	Ptms	6650.32	9210.13	0.469799	0.000975072	Up	parathymosin [Source:MGI Symbol;Acc:MGI:1916452]
ENSMUSG00000008435	Rdh13	157.633	218.298	0.469729	0.0169682	Up	retinol dehydrogenase 13 (all-trans and 9-cis) [Source:MGI Symbol;Acc:MGI:1918732]
ENSMUSG00000040213	Ccbl2	3895.52	5392.18	0.469053	0.00257945	Up	cysteine conjugate-beta lyase 2 [Source:MGI Symbol;Acc:MGI:2677849]
ENSMUSG00000008200	Fnbp4	358.601	496.201	0.468544	0.0052765	Up	formin binding protein 4 [Source:MGI Symbol;Acc:MGI:1860513]
ENSMUSG00000042111	Ccdc115	171.615	237.428	0.468312	0.0160404	Up	coiled-coil domain containing 115 [Source:MGI Symbol;Acc:MGI:1916918]
ENSMUSG00000058444	Map2k5	390.221	539.834	0.468224	0.00461964	Up	mitogen-activated protein kinase kinase 5 [Source:MGI Symbol;Acc:MGI:1346345]
ENSMUSG00000005566	Trim28	1352.65	1870.35	0.467524	0.00149946	Up	tripartite motif-containing 28 [Source:MGI Symbol;Acc:MGI:109274]
ENSMUSG00000032387	Rbpms2	1139.97	1576.21	0.467458	0.00167259	Up	RNA binding protein with multiple splicing 2 [Source:MGI Symbol;Acc:MGI:1919223]
ENSMUSG00000030869	Ndufab1	400.57	553.792	0.467289	0.00481193	Up	NADH dehydrogenase (ubiquinone) 1, alpha/beta subcomplex, 1 [Source:MGI Symbol;Acc:MGI:1917566]
ENSMUSG00000040028	Elavl1	651.536	900.676	0.467162	0.00257737	Up	ELAV (embryonic lethal, abnormal vision)-like 1 (Hu antigen R) [Source:MGI Symbol;Acc:MGI:1100851]
ENSMUSG00000015087	Rabl6	398.071	549.8	0.465883	0.00507593	Up	RAB, member RAS oncogene family-like 6 [Source:MGI Symbol;Acc:MGI:2442633]
ENSMUSG00000071359	Tbpl1	161.332	222.692	0.465019	0.0165686	Up	TATA box binding protein-like 1 [Source:MGI Symbol;Acc:MGI:1339946]
ENSMUSG00000020889	Nr1d1	2160.51	2979.7	0.463797	0.00145964	Up	nuclear receptor subfamily 1, group D, member 1 [Source:MGI Symbol;Acc:MGI:2444210]
ENSMUSG00000018974	Sart3	318.866	439.615	0.463292	0.00717693	Up	squamous cell carcinoma antigen recognized by T cells 3 [Source:MGI Symbol;Acc:MGI:1858230]
ENSMUSG00000041130	Zfp598	1132.01	1560.24	0.46288	0.00180696	Up	zinc finger protein 598 [Source:MGI Symbol;Acc:MGI:2670965]
ENSMUSG00000001707	Eef1e1	126.905	174.895	0.462749	0.0269313	Up	eukaryotic translation elongation factor 1 epsilon 1 [Source:MGI Symbol;Acc:MGI:1913393]
ENSMUSG00000030505	Prmt3	158.084	217.852	0.462664	0.0175234	Up	protein arginine N-methyltransferase 3 [Source:MGI Symbol;Acc:MGI:1919224]
ENSMUSG00000064145	Arih2	789.505	1087.86	0.462476	0.00233773	Up	ariadne RBR E3 ubiquitin protein ligase 2 [Source:MGI Symbol;Acc:MGI:1344361]
ENSMUSG00000046814	Gchfr	1194.51	1645.78	0.462346	0.00189031	Up	GTP cyclohydrolase I feedback regulator [Source:MGI Symbol;Acc:MGI:2443977]
ENSMUSG00000061024	Rrs1	242.712	334.326	0.46201	0.0398579	Up	RRS1 ribosome biogenesis regulator homolog (S. cerevisiae) [Source:MGI Symbol;Acc:MGI:1929721]
ENSMUSG00000066900	Suds3	1424.89	1961.85	0.461363	0.00171611	Up	suppressor of defective silencing 3 homolog (S. cerevisiae) [Source:MGI Symbol;Acc:MGI:1919204]
ENSMUSG00000002372	Ranbp3	623.564	858.183	0.460747	0.00307238	Up	RAN binding protein 3 [Source:MGI Symbol;Acc:MGI:1919060]
ENSMUSG00000017715	Pgs1	215.547	296.642	0.460719	0.0105912	Up	phosphatidylglycerophosphate synthase 1 [Source:MGI Symbol;Acc:MGI:1921701]
ENSMUSG00000058239	Usf2	614.771	845.467	0.459699	0.0036036	Up	upstream transcription factor 2 [Source:MGI Symbol;Acc:MGI:99961]
ENSMUSG00000038542	Pcid2	223.527	307.272	0.459065	0.011304	Up	PCI domain containing 2 [Source:MGI Symbol;Acc:MGI:2443003]
ENSMUSG00000023075	Akirin1	556.155	764.447	0.458929	0.00374006	Up	akirin 1 [Source:MGI Symbol;Acc:MGI:1915300]
ENSMUSG00000026927	Sdccag3	672.668	924.153	0.458236	0.00307079	Up	serologically defined colon cancer antigen 3 [Source:MGI Symbol;Acc:MGI:1915362]
ENSMUSG00000005089	Slc1a2	2803.29	3850.78	0.458033	0.00134683	Up	solute carrier family 1 (glial high affinity glutamate transporter), member 2 [Source:MGI Symbol;Acc:MGI:101931]
ENSMUSG00000011427	Zfp790	178.631	245.36	0.457912	0.0167829	Up	zinc finger protein 790 [Source:MGI Symbol;Acc:MGI:1923431]
ENSMUSG00000092607	Scnm1	155.158	213.095	0.457756	0.023488	Up	sodium channel modifier 1 [Source:MGI Symbol;Acc:MGI:1341284]
ENSMUSG00000032002	Dcun1d5	370.045	507.941	0.456961	0.00546783	Up	DCN1, defective in cullin neddylation 1, domain containing 5 (S. cerevisiae) [Source:MGI Symbol;Acc:MGI:1924113]
ENSMUSG00000030731	Syt3	91.3189	125.27	0.45606	0.0488955	Up	synaptotagmin III [Source:MGI Symbol;Acc:MGI:99665]
ENSMUSG00000028393	Alad	3371.33	4622.98	0.455504	0.0324813	Up	aminolevulinate, delta-, dehydratase [Source:MGI Symbol;Acc:MGI:96853]
ENSMUSG00000035585	Tsen34	385.825	528.934	0.455142	0.00592945	Up	tRNA splicing endonuclease 34 homolog (S. cerevisiae) [Source:MGI Symbol;Acc:MGI:1913328]
ENSMUSG00000056952	Tatdn2	530.07	726.611	0.455001	0.00375709	Up	TatD DNase domain containing 2 [Source:MGI Symbol;Acc:MGI:3576210]
ENSMUSG00000025337	Sbds	840.821	1152.25	0.454587	0.00294754	Up	Shwachman-Bodian-Diamond syndrome homolog (human) [Source:MGI Symbol;Acc:MGI:1913961]
ENSMUSG00000039759	Thap3	157.425	215.694	0.45432	0.0228091	Up	THAP domain containing, apoptosis associated protein 3 [Source:MGI Symbol;Acc:MGI:1917126]
ENSMUSG00000018736	Ndel1	440.398	603.363	0.454218	0.00548389	Up	nuclear distribution gene E-like homolog 1 (A. nidulans) [Source:MGI Symbol;Acc:MGI:1932915]
ENSMUSG00000036442	Thap11	347.675	476.229	0.453915	0.00634928	Up	THAP domain containing 11 [Source:MGI Symbol;Acc:MGI:1930964]
ENSMUSG00000021385	Ippk	185.021	253.329	0.453323	0.0152941	Up	inositol 1,3,4,5,6-pentakisphosphate 2-kinase [Source:MGI Symbol;Acc:MGI:1922928]
ENSMUSG00000070462	Mesdc1	86.6931	118.643	0.452634	0.0483157	Up	mesoderm development candidate 1 [Source:MGI Symbol;Acc:MGI:1891420]
ENSMUSG00000015806	Qdpr	7982.74	10924.4	0.4526	0.001773	Up	quinoid dihydropteridine reductase [Source:MGI Symbol;Acc:MGI:97836]
ENSMUSG00000037536	Fbxo34	378.416	517.588	0.451829	0.00691976	Up	F-box protein 34 [Source:MGI Symbol;Acc:MGI:1926188]
ENSMUSG00000038055	Dexi	304.145	415.862	0.451345	0.00930912	Up	dexamethasone-induced transcript [Source:MGI Symbol;Acc:MGI:1926236]
ENSMUSG00000003873	Bax	266.96	364.972	0.45116	0.0168445	Up	BCL2-associated X protein [Source:MGI Symbol;Acc:MGI:99702]
ENSMUSG00000034203	Chchd4	213.321	291.502	0.450481	0.0137503	Up	coiled-coil-helix-coiled-coil-helix domain containing 4 [Source:MGI Symbol;Acc:MGI:1919420]
ENSMUSG00000035354	Uvrag	522.535	713.821	0.450034	0.00467847	Up	UV radiation resistance associated gene [Source:MGI Symbol;Acc:MGI:1925860]
ENSMUSG00000061458	Nol10	124.09	169.468	0.449626	0.032443	Up	nucleolar protein 10 [Source:MGI Symbol;Acc:MGI:2684913]
ENSMUSG00000037070	Rbmxl1	201.364	274.819	0.44868	0.0156381	Up	RNA binding motif protein, X-linked like-1 [Source:MGI Symbol;Acc:MGI:1343045]
ENSMUSG00000060512	0610040J01Rik	610.122	832.397	0.448173	0.0145632	Up	RIKEN cDNA 0610040J01 gene [Source:MGI Symbol;Acc:MGI:1923511]
ENSMUSG00000057103	Cml1	3141.71	4285.61	0.447951	0.00371268	Up	camello-like 1 [Source:MGI Symbol;Acc:MGI:1913366]
ENSMUSG00000002504	Slc9a3r2	439.508	599.233	0.447229	0.0185969	Up	solute carrier family 9 (sodium/hydrogen exchanger), member 3 regulator 2 [Source:MGI Symbol;Acc:MGI:1890662]
ENSMUSG00000055531	Cpsf6	758.64	1034.08	0.446866	0.00319411	Up	cleavage and polyadenylation specific factor 6 [Source:MGI Symbol;Acc:MGI:1913948]
ENSMUSG00000026986	Hnmt	394.669	537.792	0.446405	0.0470919	Up	histamine N-methyltransferase [Source:MGI Symbol;Acc:MGI:2153181]
ENSMUSG00000040888	Gfer	455.685	620.823	0.446145	0.00612148	Up	growth factor, erv1 (S. cerevisiae)-like (augmenter of liver regeneration) [Source:MGI Symbol;Acc:MGI:107757]
ENSMUSG00000036246	Gmip	146.433	199.497	0.446128	0.0286468	Up	Gem-interacting protein [Source:MGI Symbol;Acc:MGI:1926066]
ENSMUSG00000024045	Akap8	664.43	905.202	0.446123	0.0103287	Up	A kinase (PRKA) anchor protein 8 [Source:MGI Symbol;Acc:MGI:1928488]
ENSMUSG00000092558	Med20	190.119	258.785	0.444845	0.0181757	Up	mediator complex subunit 20 [Source:MGI Symbol;Acc:MGI:1929648]
ENSMUSG00000030695	Aldoa	1670.73	2274.13	0.444835	0.00230205	Up	aldolase A, fructose-bisphosphate [Source:MGI Symbol;Acc:MGI:87994]
ENSMUSG00000035885	Cox8a	2714.05	3690.99	0.443561	0.00208829	Up	cytochrome c oxidase subunit VIIIa [Source:MGI Symbol;Acc:MGI:105959]
ENSMUSG00000030161	Gabarapl1	8321.52	11316.3	0.443486	0.00181865	Up	gamma-aminobutyric acid (GABA) A receptor-associated protein-like 1 [Source:MGI Symbol;Acc:MGI:1914980]
ENSMUSG00000028911	Srsf4	598.97	813.831	0.442246	0.00454788	Up	serine/arginine-rich splicing factor 4 [Source:MGI Symbol;Acc:MGI:1890577]
ENSMUSG00000047264	Zfp358	246.791	335.232	0.44187	0.0133767	Up	zinc finger protein 358 [Source:MGI Symbol;Acc:MGI:2153740]
ENSMUSG00000056973	Ces1d	17382.3	23600.8	0.441215	0.00154052	Up	carboxylesterase 1D [Source:MGI Symbol;Acc:MGI:2148202]
ENSMUSG00000037958	Nsrp1	211.14	286.589	0.440782	0.015856	Up	nuclear speckle regulatory protein 1 [Source:MGI Symbol;Acc:MGI:2144305]
ENSMUSG00000040423	Rc3h1	536.436	727.285	0.439115	0.00563053	Up	RING CCCH (C3H) domains 1 [Source:MGI Symbol;Acc:MGI:2685397]
ENSMUSG00000023883	Phf10	409.251	554.812	0.439014	0.00739167	Up	PHD finger protein 10 [Source:MGI Symbol;Acc:MGI:1919307]
ENSMUSG00000050708	Ftl1	18720.1	25374.7	0.438803	0.00190573	Up	ferritin light polypeptide 1 [Source:MGI Symbol;Acc:MGI:95589]
ENSMUSG00000006215	Zbtb17	209.095	283.394	0.438649	0.016038	Up	zinc finger and BTB domain containing 17 [Source:MGI Symbol;Acc:MGI:107410]
ENSMUSG00000028826	Tmem57	763.974	1035.21	0.438332	0.00395377	Up	transmembrane protein 57 [Source:MGI Symbol;Acc:MGI:1913396]
ENSMUSG00000056216	Cebpg	1217.6	1649.77	0.438223	0.0038171	Up	CCAAT/enhancer binding protein (C/EBP), gamma [Source:MGI Symbol;Acc:MGI:104982]
ENSMUSG00000033430	Terf2ip	367.439	497.298	0.436604	0.0094167	Up	telomeric repeat binding factor 2, interacting protein [Source:MGI Symbol;Acc:MGI:1929871]
ENSMUSG00000045071	E130308A19Rik	125.525	169.883	0.436569	0.0340933	Up	RIKEN cDNA E130308A19 gene [Source:MGI Symbol;Acc:MGI:2442164]
ENSMUSG00000027597	Ahcy	7136.89	9652.07	0.435542	0.00216259	Up	S-adenosylhomocysteine hydrolase [Source:MGI Symbol;Acc:MGI:87968]
ENSMUSG00000024381	Bin1	285.769	386.479	0.43554	0.011229	Up	bridging integrator 1 [Source:MGI Symbol;Acc:MGI:108092]
ENSMUSG00000039789	Zfp597	165.488	223.606	0.434228	0.0229507	Up	zinc finger protein 597 [Source:MGI Symbol;Acc:MGI:1918313]
ENSMUSG00000029162	Khk	5476.73	7398.69	0.433955	0.00192266	Up	ketohexokinase [Source:MGI Symbol;Acc:MGI:1096353]
ENSMUSG00000009555	Cdk9	479.459	647.121	0.432626	0.00716946	Up	cyclin-dependent kinase 9 (CDC2-related kinase) [Source:MGI Symbol;Acc:MGI:1328368]
ENSMUSG00000031913	Vps4a	404.879	546.351	0.432338	0.00836034	Up	vacuolar protein sorting 4a (yeast) [Source:MGI Symbol;Acc:MGI:1890520]
ENSMUSG00000038398	Upf3a	228.856	308.719	0.431857	0.0154088	Up	UPF3 regulator of nonsense transcripts homolog A (yeast) [Source:MGI Symbol;Acc:MGI:1914281]
ENSMUSG00000028266	Lmo4	165.726	223.523	0.431622	0.0247102	Up	LIM domain only 4 [Source:MGI Symbol;Acc:MGI:109360]
ENSMUSG00000022515	Anks3	236.066	318.282	0.431114	0.0164021	Up	ankyrin repeat and sterile alpha motif domain containing 3 [Source:MGI Symbol;Acc:MGI:1919865]
ENSMUSG00000023089	Ndufa5	594.823	801.865	0.4309	0.00639305	Up	NADH dehydrogenase (ubiquinone) 1 alpha subcomplex, 5 [Source:MGI Symbol;Acc:MGI:1915452]
ENSMUSG00000043702	Pde12	241.642	325.685	0.43061	0.0167821	Up	phosphodiesterase 12 [Source:MGI Symbol;Acc:MGI:2443226]
ENSMUSG00000036110	Slc17a2	4510.64	6078.9	0.430479	0.00246604	Up	solute carrier family 17 (sodium phosphate), member 2 [Source:MGI Symbol;Acc:MGI:2443098]
ENSMUSG00000042178	Armc5	216.806	292.147	0.430287	0.0174831	Up	armadillo repeat containing 5 [Source:MGI Symbol;Acc:MGI:2384586]
ENSMUSG00000051232	Tmem199	161.916	218.124	0.429901	0.0278607	Up	transmembrane protein 199 [Source:MGI Symbol;Acc:MGI:2144113]
ENSMUSG00000073002	Vamp5	139.074	187.303	0.429528	0.0362986	Up	vesicle-associated membrane protein 5 [Source:MGI Symbol;Acc:MGI:1858622]
ENSMUSG00000059714	Flot1	461.363	621.311	0.429413	0.00768891	Up	flotillin 1 [Source:MGI Symbol;Acc:MGI:1100500]
ENSMUSG00000026942	Traf2	284.123	382.47	0.42883	0.0404566	Up	TNF receptor-associated factor 2 [Source:MGI Symbol;Acc:MGI:101835]
ENSMUSG00000044502	Bod1	408.919	550.204	0.428152	0.00894297	Up	biorientation of chromosomes in cell division 1 [Source:MGI Symbol;Acc:MGI:1916806]
ENSMUSG00000022216	Psme1	1615.73	2173.47	0.427813	0.00320957	Up	proteasome (prosome, macropain) activator subunit 1 (PA28 alpha) [Source:MGI Symbol;Acc:MGI:1096367]
ENSMUSG00000028893	Sesn2	211.3	284.132	0.427269	0.0202619	Up	sestrin 2 [Source:MGI Symbol;Acc:MGI:2651874]
ENSMUSG00000044763	Trmt10c	451.72	607.089	0.426479	0.00823298	Up	tRNA methyltransferase 10C [Source:MGI Symbol;Acc:MGI:1196261]
ENSMUSG00000028937	Acot7	360.495	484.371	0.426132	0.0108998	Up	acyl-CoA thioesterase 7 [Source:MGI Symbol;Acc:MGI:1917275]
ENSMUSG00000031706	Rfx1	183.614	246.605	0.425528	0.0261311	Up	regulatory factor X, 1 (influences HLA class II expression) [Source:MGI Symbol;Acc:MGI:105982]
ENSMUSG00000038872	Zfhx3	136.155	182.724	0.424417	0.0404523	Up	zinc finger homeobox 3 [Source:MGI Symbol;Acc:MGI:99948]
ENSMUSG00000052253	Zfp622	337.296	452.556	0.424083	0.0131657	Up	zinc finger protein 622 [Source:MGI Symbol;Acc:MGI:1289282]
ENSMUSG00000029196	Tada2b	528.501	708.846	0.423565	0.0077045	Up	transcriptional adaptor 2B [Source:MGI Symbol;Acc:MGI:3035274]
ENSMUSG00000042625	Safb2	815.078	1093.08	0.423393	0.00601736	Up	scaffold attachment factor B2 [Source:MGI Symbol;Acc:MGI:2146808]
ENSMUSG00000029417	Cxcl9	276.461	370.511	0.422439	0.0175963	Up	chemokine (C-X-C motif) ligand 9 [Source:MGI Symbol;Acc:MGI:1352449]
ENSMUSG00000030779	Rbbp6	929.772	1246.05	0.422414	0.00440721	Up	retinoblastoma binding protein 6 [Source:MGI Symbol;Acc:MGI:894835]
ENSMUSG00000036376	Abt1	166.984	223.684	0.421758	0.0306573	Up	activator of basal transcription 1 [Source:MGI Symbol;Acc:MGI:1353636]
ENSMUSG00000024937	Ehbp1l1	251.006	336.172	0.421476	0.018027	Up	EH domain binding protein 1-like 1 [Source:MGI Symbol;Acc:MGI:3612340]
ENSMUSG00000058291	Zfp68	404.121	541.132	0.421195	0.00968411	Up	zinc finger protein 68 [Source:MGI Symbol;Acc:MGI:1344427]
ENSMUSG00000021492	F12	9866.13	13209.3	0.420997	0.00272433	Up	coagulation factor XII (Hageman factor) [Source:MGI Symbol;Acc:MGI:1891012]
ENSMUSG00000042419	Nfkbil1	135.198	180.97	0.420677	0.0391909	Up	nuclear factor of kappa light polypeptide gene enhancer in B cells inhibitor like 1 [Source:MGI Symbol;Acc:MGI:1340031]
ENSMUSG00000021928	Ebpl	1842.63	2466.2	0.42052	0.00945571	Up	emopamil binding protein-like [Source:MGI Symbol;Acc:MGI:1915427]
ENSMUSG00000025511	Tspan4	517.234	692.258	0.420494	0.00739578	Up	tetraspanin 4 [Source:MGI Symbol;Acc:MGI:1928097]
ENSMUSG00000038323	1700066M21Rik	639.463	855.826	0.420457	0.00691309	Up	RIKEN cDNA 1700066M21 gene [Source:MGI Symbol;Acc:MGI:1920717]
ENSMUSG00000042729	Wdr74	352.328	471.509	0.420364	0.010898	Up	WD repeat domain 74 [Source:MGI Symbol;Acc:MGI:2147427]
ENSMUSG00000029111	Nelfa	234.348	313.547	0.420028	0.0228376	Up	negative elongation factor complex member A, Whsc2 [Source:MGI Symbol;Acc:MGI:1346098]
ENSMUSG00000020743	Mif4gd	706.999	945.708	0.419687	0.00649188	Up	MIF4G domain containing [Source:MGI Symbol;Acc:MGI:1916924]
ENSMUSG00000036570	Fxyd1	2731.46	3652.97	0.419397	0.00375442	Up	FXYD domain-containing ion transport regulator 1 [Source:MGI Symbol;Acc:MGI:1889273]
ENSMUSG00000028060	2810403A07Rik	675.746	903.706	0.419373	0.00765623	Up	RIKEN cDNA 2810403A07 gene [Source:MGI Symbol;Acc:MGI:1921450]
ENSMUSG00000052926	Rnaseh2a	280.926	375.661	0.419242	0.0161036	Up	ribonuclease H2, large subunit [Source:MGI Symbol;Acc:MGI:1916974]
ENSMUSG00000030088	Aldh1l1	30598.9	40883.2	0.41803	0.00270801	Up	aldehyde dehydrogenase 1 family, member L1 [Source:MGI Symbol;Acc:MGI:1340024]
ENSMUSG00000030714	Sgf29	285.389	381.22	0.417693	0.0352242	Up	SAGA complex associated factor 29 [Source:MGI Symbol;Acc:MGI:1922815]
ENSMUSG00000075227	Znhit2	220.511	294.523	0.41753	0.0230166	Up	zinc finger, HIT domain containing 2 [Source:MGI Symbol;Acc:MGI:1352481]
ENSMUSG00000062691	Cebpzos	193.383	258.277	0.417453	0.0276259	Up	CCAAT/enhancer binding protein (C/EBP), zeta, opposite strand [Source:MGI Symbol;Acc:MGI:1915804]
ENSMUSG00000039634	Zfp189	151.551	202.206	0.416024	0.0337808	Up	zinc finger protein 189 [Source:MGI Symbol;Acc:MGI:2444707]
ENSMUSG00000003269	Cyth2	277.638	370.231	0.41522	0.0432543	Up	cytohesin 2 [Source:MGI Symbol;Acc:MGI:1334255]
ENSMUSG00000051989	Smim11	192.716	256.962	0.41508	0.0288295	Up	small integral membrane protein 11 [Source:MGI Symbol;Acc:MGI:1916186]
ENSMUSG00000072941	Sod3	951.82	1268.76	0.414658	0.00648706	Up	superoxide dismutase 3, extracellular [Source:MGI Symbol;Acc:MGI:103181]
ENSMUSG00000022992	Kansl2	156.927	209.066	0.413862	0.0366633	Up	KAT8 regulatory NSL complex subunit 2 [Source:MGI Symbol;Acc:MGI:1916862]
ENSMUSG00000030678	Maz	1084.16	1443.73	0.413217	0.0052312	Up	MYC-associated zinc finger protein (purine-binding transcription factor) [Source:MGI Symbol;Acc:MGI:1338823]
ENSMUSG00000039156	Stim2	440.078	586.001	0.413143	0.0106377	Up	stromal interaction molecule 2 [Source:MGI Symbol;Acc:MGI:2151156]
ENSMUSG00000021969	Zdhhc20	345.811	460.427	0.412987	0.0147223	Up	zinc finger, DHHC domain containing 20 [Source:MGI Symbol;Acc:MGI:1923215]
ENSMUSG00000047777	Phf13	131.367	174.896	0.412897	0.0444541	Up	PHD finger protein 13 [Source:MGI Symbol;Acc:MGI:2446217]
ENSMUSG00000025283	Sat1	928.447	1235.31	0.411981	0.00650899	Up	spermidine/spermine N1-acetyl transferase 1 [Source:MGI Symbol;Acc:MGI:98233]
ENSMUSG00000026385	Dbi	11644.9	15492.3	0.411856	0.00321275	Up	diazepam binding inhibitor [Source:MGI Symbol;Acc:MGI:94865]
ENSMUSG00000049680	Urgcp	705.759	938.719	0.411517	0.0076041	Up	upregulator of cell proliferation [Source:MGI Symbol;Acc:MGI:1919296]
ENSMUSG00000040525	Cblc	277.106	368.469	0.411107	0.0198627	Up	Casitas B-lineage lymphoma c [Source:MGI Symbol;Acc:MGI:1931457]
ENSMUSG00000030555	Ttc23	742.873	987.794	0.411096	0.00870058	Up	tetratricopeptide repeat domain 23 [Source:MGI Symbol;Acc:MGI:1914259]
ENSMUSG00000071645	Tut1	314.45	418.013	0.410719	0.0179185	Up	terminal uridylyl transferase 1, U6 snRNA-specific [Source:MGI Symbol;Acc:MGI:1917294]
ENSMUSG00000001348	Acp5	2710.43	3602.57	0.410504	0.0138335	Up	acid phosphatase 5, tartrate resistant [Source:MGI Symbol;Acc:MGI:87883]
ENSMUSG00000026694	Mettl13	229.344	304.772	0.410216	0.026974	Up	methyltransferase like 13 [Source:MGI Symbol;Acc:MGI:1918699]
ENSMUSG00000042670	Immp1l	192.359	255.518	0.409618	0.0291438	Up	IMP1 inner mitochondrial membrane peptidase-like (S. cerevisiae) [Source:MGI Symbol;Acc:MGI:1913791]
ENSMUSG00000007589	Tinf2	206.661	274.506	0.409567	0.0251814	Up	Terf1 (TRF1)-interacting nuclear factor 2 [Source:MGI Symbol;Acc:MGI:107246]
ENSMUSG00000038188	Scarf1	206.812	274.635	0.409193	0.0285951	Up	scavenger receptor class F, member 1 [Source:MGI Symbol;Acc:MGI:2449455]
ENSMUSG00000021518	Ptdss1	1025.91	1361.97	0.408786	0.0118157	Up	phosphatidylserine synthase 1 [Source:MGI Symbol;Acc:MGI:1276575]
ENSMUSG00000038121	Fam210a	2448.37	3249.93	0.408589	0.00458667	Up	family with sequence similarity 210, member A [Source:MGI Symbol;Acc:MGI:1914000]
ENSMUSG00000071757	Zhx2	351.339	466.356	0.408567	0.015785	Up	zinc fingers and homeoboxes 2 [Source:MGI Symbol;Acc:MGI:2683087]
ENSMUSG00000047824	Pygo2	357.515	474.275	0.407722	0.0146056	Up	pygopus 2 [Source:MGI Symbol;Acc:MGI:1916161]
ENSMUSG00000027079	Clp1	273.037	362.103	0.407301	0.0183373	Up	CLP1, cleavage and polyadenylation factor I subunit [Source:MGI Symbol;Acc:MGI:2138968]
ENSMUSG00000030760	Acer3	398.496	528.47	0.407257	0.049633	Up	alkaline ceramidase 3 [Source:MGI Symbol;Acc:MGI:1913440]
ENSMUSG00000025545	Clybl	693.354	919.257	0.406877	0.00938611	Up	citrate lyase beta like [Source:MGI Symbol;Acc:MGI:1916884]
ENSMUSG00000033323	Ctdp1	222.668	295.199	0.406796	0.0225775	Up	CTD (carboxy-terminal domain, RNA polymerase II, polypeptide A) phosphatase, subunit 1 [Source:MGI Symbol;Acc:MGI:1926953]
ENSMUSG00000024914	Drap1	673.326	892.319	0.406255	0.00913365	Up	Dr1 associated protein 1 (negative cofactor 2 alpha) [Source:MGI Symbol;Acc:MGI:1913806]
ENSMUSG00000031708	Tecr	3572.56	4733.08	0.405821	0.00472795	Up	trans-2,3-enoyl-CoA reductase [Source:MGI Symbol;Acc:MGI:1915408]
ENSMUSG00000003644	Rps6ka1	380.816	504.496	0.405746	0.0143081	Up	ribosomal protein S6 kinase polypeptide 1 [Source:MGI Symbol;Acc:MGI:104558]
ENSMUSG00000000915	Hip1r	599.515	794.097	0.405519	0.0252657	Up	huntingtin interacting protein 1 related [Source:MGI Symbol;Acc:MGI:1352504]
ENSMUSG00000048039	Isg20l2	333.262	441.344	0.405247	0.0171456	Up	interferon stimulated exonuclease gene 20-like 2 [Source:MGI Symbol;Acc:MGI:2140076]
ENSMUSG00000024571	Gm16286	861.583	1139.78	0.403699	0.00731711	Up	predicted gene 16286 [Source:MGI Symbol;Acc:MGI:3833940]
ENSMUSG00000020519	Sap30l	217.978	288.336	0.403569	0.0258729	Up	SAP30-like [Source:MGI Symbol;Acc:MGI:1354709]
ENSMUSG00000069135	Fgfr1op	338.908	448.217	0.403303	0.0139823	Up	Fgfr1 oncogene partner [Source:MGI Symbol;Acc:MGI:1922546]
ENSMUSG00000050732	Vamp8	1596.53	2111.21	0.403132	0.00652863	Up	vesicle-associated membrane protein 8 [Source:MGI Symbol;Acc:MGI:1336882]
ENSMUSG00000004100	Ppan	263	347.658	0.402608	0.02228	Up	peter pan homolog (Drosophila) [Source:MGI Symbol;Acc:MGI:2178445]
ENSMUSG00000055319	Sec23ip	605.756	800.428	0.402035	0.0105738	Up	Sec23 interacting protein [Source:MGI Symbol;Acc:MGI:2450915]
ENSMUSG00000027397	Slc20a1	441.883	583.565	0.401229	0.0177249	Up	solute carrier family 20, member 1 [Source:MGI Symbol;Acc:MGI:108392]
ENSMUSG00000032376	Usp3	571.659	754.892	0.401116	0.0102765	Up	ubiquitin specific peptidase 3 [Source:MGI Symbol;Acc:MGI:2152450]
ENSMUSG00000035632	Cnot3	383.215	505.759	0.400295	0.0300279	Up	CCR4-NOT transcription complex, subunit 3 [Source:MGI Symbol;Acc:MGI:2385261]
ENSMUSG00000073982	Rhog	339.761	448.38	0.400201	0.0174818	Up	ras homolog gene family, member G [Source:MGI Symbol;Acc:MGI:1928370]
ENSMUSG00000036565	Ttyh3	277.531	366.223	0.400071	0.0230442	Up	tweety homolog 3 (Drosophila) [Source:MGI Symbol;Acc:MGI:1925589]
ENSMUSG00000009630	Ppp2cb	567.387	748.691	0.400038	0.0111254	Up	protein phosphatase 2 (formerly 2A), catalytic subunit, beta isoform [Source:MGI Symbol;Acc:MGI:1321161]
ENSMUSG00000035203	Epn1	3279.51	4324.05	0.398902	0.00522867	Up	epsin 1 [Source:MGI Symbol;Acc:MGI:1333763]
ENSMUSG00000022450	Ndufa6	2056.32	2711.1	0.398816	0.00620014	Up	NADH dehydrogenase (ubiquinone) 1 alpha subcomplex, 6 (B14) [Source:MGI Symbol;Acc:MGI:1914380]
ENSMUSG00000047260	Emc6	916.434	1208.13	0.398675	0.00778594	Up	ER membrane protein complex subunit 6 [Source:MGI Symbol;Acc:MGI:1913298]
ENSMUSG00000027937	Jtb	793.356	1045.46	0.398104	0.00926315	Up	jumping translocation breakpoint [Source:MGI Symbol;Acc:MGI:1346082]
ENSMUSG00000053801	Grwd1	210.624	277.522	0.397935	0.0306387	Up	glutamate-rich WD repeat containing 1 [Source:MGI Symbol;Acc:MGI:2141989]
ENSMUSG00000053094	Tmem248	1268.49	1670.56	0.39722	0.00668973	Up	transmembrane protein 248 [Source:MGI Symbol;Acc:MGI:1918917]
ENSMUSG00000020495	Smg8	222.367	292.425	0.395121	0.0307472	Up	smg-8 homolog, nonsense mediated mRNA decay factor (C. elegans) [Source:MGI Symbol;Acc:MGI:1921383]
ENSMUSG00000022529	Zfp263	253.89	333.835	0.394933	0.0282129	Up	zinc finger protein 263 [Source:MGI Symbol;Acc:MGI:1921370]
ENSMUSG00000041570	Camsap2	440.685	579.327	0.394629	0.0147502	Up	calmodulin regulated spectrin-associated protein family, member 2 [Source:MGI Symbol;Acc:MGI:1922434]
ENSMUSG00000027091	Zc3h15	883.805	1161.34	0.39399	0.00896428	Up	zinc finger CCCH-type containing 15 [Source:MGI Symbol;Acc:MGI:1919747]
ENSMUSG00000034165	Ccnd3	603.017	792.018	0.393335	0.0136788	Up	cyclin D3 [Source:MGI Symbol;Acc:MGI:88315]
ENSMUSG00000025207	Sema4g	7379.94	9692.28	0.393227	0.00613169	Up	sema domain, immunoglobulin domain (Ig), transmembrane domain (TM) and short cytoplasmic domain, (semaphorin) 4G [Source:MGI Symbol;Acc:MGI:1347047]
ENSMUSG00000024188	Luc7l	522.133	685.667	0.393091	0.0136878	Up	Luc7 homolog (S. cerevisiae)-like [Source:MGI Symbol;Acc:MGI:1914228]
ENSMUSG00000007476	Lrrc8a	149.058	195.719	0.392906	0.0470601	Up	leucine rich repeat containing 8A [Source:MGI Symbol;Acc:MGI:2652847]
ENSMUSG00000032239	Rp9	572.613	751.579	0.392364	0.012771	Up	retinitis pigmentosa 9 (human) [Source:MGI Symbol;Acc:MGI:2157166]
ENSMUSG00000023990	Tfeb	171.312	224.824	0.39217	0.0452288	Up	transcription factor EB [Source:MGI Symbol;Acc:MGI:103270]
ENSMUSG00000079427	Mthfsl	281.411	369.264	0.391973	0.0251047	Up	5, 10-methenyltetrahydrofolate synthetase-like [Source:MGI Symbol;Acc:MGI:3780550]
ENSMUSG00000028833	Ncdn	258.303	338.761	0.391205	0.0278226	Up	neurochondrin [Source:MGI Symbol;Acc:MGI:1347351]
ENSMUSG00000021876	Rnase4	20948	27462.2	0.390631	0.00574106	Up	ribonuclease, RNase A family 4 [Source:MGI Symbol;Acc:MGI:1926217]
ENSMUSG00000041126	H2afv	444.742	582.911	0.390306	0.016782	Up	H2A histone family, member V [Source:MGI Symbol;Acc:MGI:1924855]
ENSMUSG00000007050	Lsm2	147.125	192.8	0.390062	0.0499371	Up	LSM2 homolog, U6 small nuclear RNA associated (S. cerevisiae) [Source:MGI Symbol;Acc:MGI:90676]
ENSMUSG00000050697	Prkaa1	333.504	436.828	0.389359	0.0207488	Up	protein kinase, AMP-activated, alpha 1 catalytic subunit [Source:MGI Symbol;Acc:MGI:2145955]
ENSMUSG00000013858	Tmem259	1790.81	2345.57	0.389327	0.00810341	Up	transmembrane protein 259 [Source:MGI Symbol;Acc:MGI:2177957]
ENSMUSG00000038387	Rras	292.304	382.722	0.388829	0.0242359	Up	Harvey rat sarcoma oncogene, subgroup R [Source:MGI Symbol;Acc:MGI:98179]
ENSMUSG00000054452	Aes	7889.63	10328.6	0.388622	0.00583877	Up	amino-terminal enhancer of split [Source:MGI Symbol;Acc:MGI:95806]
ENSMUSG00000026240	Cops7b	175.835	230.119	0.388157	0.0473057	Up	COP9 signalosome subunit 7B [Source:MGI Symbol;Acc:MGI:1349388]
ENSMUSG00000016637	Ift27	163.905	214.441	0.387717	0.0487191	Up	intraflagellar transport 27 [Source:MGI Symbol;Acc:MGI:1914292]
ENSMUSG00000056962	Jmjd6	312.79	408.962	0.38677	0.0226808	Up	jumonji domain containing 6 [Source:MGI Symbol;Acc:MGI:1858910]
ENSMUSG00000001627	Ifrd1	224.269	293.199	0.386654	0.0319201	Up	interferon-related developmental regulator 1 [Source:MGI Symbol;Acc:MGI:1316717]
ENSMUSG00000000673	Haao	10224.5	13363.5	0.386269	0.00606667	Up	3-hydroxyanthranilate 3,4-dioxygenase [Source:MGI Symbol;Acc:MGI:1349444]
ENSMUSG00000046062	Ppp1r15b	2383.43	3114.4	0.385917	0.0142683	Up	protein phosphatase 1, regulatory (inhibitor) subunit 15b [Source:MGI Symbol;Acc:MGI:2444211]
ENSMUSG00000041548	Hspb8	3039.81	3971.56	0.385722	0.00952458	Up	heat shock protein 8 [Source:MGI Symbol;Acc:MGI:2135756]
ENSMUSG00000029815	Malsu1	195.088	254.787	0.385167	0.0405817	Up	mitochondrial assembly of ribosomal large subunit 1 [Source:MGI Symbol;Acc:MGI:1922843]
ENSMUSG00000000088	Cox5a	2061.51	2692.12	0.385045	0.00766542	Up	cytochrome c oxidase subunit Va [Source:MGI Symbol;Acc:MGI:88474]
ENSMUSG00000070520	Ndnl2	294.862	385.014	0.384873	0.0273107	Up	necdin-like 2 [Source:MGI Symbol;Acc:MGI:1913897]
ENSMUSG00000031023	Akip1	283.99	370.617	0.384093	0.027952	Up	A kinase (PRKA) interacting protein 1 [Source:MGI Symbol;Acc:MGI:3041226]
ENSMUSG00000028796	Phc2	685.645	894.561	0.383719	0.0142246	Up	polyhomeotic-like 2 (Drosophila) [Source:MGI Symbol;Acc:MGI:1860454]
ENSMUSG00000034620	Tmem5	333.752	435.441	0.3837	0.0242429	Up	transmembrane protein 5 [Source:MGI Symbol;Acc:MGI:2384919]
ENSMUSG00000001666	Ddt	225.2	293.804	0.383647	0.0359694	Up	D-dopachrome tautomerase [Source:MGI Symbol;Acc:MGI:1298381]
ENSMUSG00000005161	Prdx2	1777.44	2318.84	0.3836	0.00855643	Up	peroxiredoxin 2 [Source:MGI Symbol;Acc:MGI:109486]
ENSMUSG00000020744	Slc25a19	200.476	261.476	0.383245	0.0383223	Up	solute carrier family 25 (mitochondrial thiamine pyrophosphate carrier), member 19 [Source:MGI Symbol;Acc:MGI:1914533]
ENSMUSG00000069208	Zfp825	287.83	375.4	0.38321	0.0269506	Up	zinc finger protein 825 [Source:MGI Symbol;Acc:MGI:2385315]
ENSMUSG00000020260	Pofut2	332.244	433.322	0.383196	0.0252803	Up	protein O-fucosyltransferase 2 [Source:MGI Symbol;Acc:MGI:1916863]
ENSMUSG00000006941	Eif1b	254.198	331.507	0.383088	0.0296101	Up	eukaryotic translation initiation factor 1B [Source:MGI Symbol;Acc:MGI:1916219]
ENSMUSG00000026571	Dcaf6	1231.42	1605.66	0.382833	0.00998226	Up	DDB1 and CUL4 associated factor 6 [Source:MGI Symbol;Acc:MGI:1921356]
ENSMUSG00000024560	Cxxc1	603.516	786.918	0.382822	0.0151487	Up	CXXC finger 1 (PHD domain) [Source:MGI Symbol;Acc:MGI:1921572]
ENSMUSG00000028992	Nmnat1	313.731	408.939	0.382356	0.0226887	Up	nicotinamide nucleotide adenylyltransferase 1 [Source:MGI Symbol;Acc:MGI:1913704]
ENSMUSG00000019428	Fkbp8	4696.95	6121.49	0.38216	0.00681886	Up	FK506 binding protein 8 [Source:MGI Symbol;Acc:MGI:1341070]
ENSMUSG00000002845	Tmem39a	202.569	263.999	0.382122	0.0457184	Up	transmembrane protein 39a [Source:MGI Symbol;Acc:MGI:1915096]
ENSMUSG00000029068	Ccnl2	1384.28	1803.94	0.382013	0.00980239	Up	cyclin L2 [Source:MGI Symbol;Acc:MGI:1927119]
ENSMUSG00000050846	Zfp623	255.789	333.332	0.382005	0.0266963	Up	zinc finger protein 623 [Source:MGI Symbol;Acc:MGI:1926084]
ENSMUSG00000032475	Nck1	465.867	606.701	0.381068	0.0186952	Up	non-catalytic region of tyrosine kinase adaptor protein 1 [Source:MGI Symbol;Acc:MGI:109601]
ENSMUSG00000050552	Lamtor4	652.825	849.708	0.380271	0.0142174	Up	late endosomal/lysosomal adaptor, MAPK and MTOR activator 4 [Source:MGI Symbol;Acc:MGI:1913346]
ENSMUSG00000030096	Slc6a6	3052.87	3973.47	0.380235	0.00794769	Up	solute carrier family 6 (neurotransmitter transporter, taurine), member 6 [Source:MGI Symbol;Acc:MGI:98488]
ENSMUSG00000020803	Txndc17	931.084	1211.46	0.379759	0.0113156	Up	thioredoxin domain containing 17 [Source:MGI Symbol;Acc:MGI:1289248]
ENSMUSG00000038506	Dcun1d2	278.99	362.982	0.379682	0.0289194	Up	DCN1, defective in cullin neddylation 1, domain containing 2 (S. cerevisiae) [Source:MGI Symbol;Acc:MGI:2142792]
ENSMUSG00000022109	Med4	191.938	249.702	0.379569	0.042735	Up	mediator complex subunit 4 [Source:MGI Symbol;Acc:MGI:1914631]
ENSMUSG00000045410	Akr1e1	724.983	943.044	0.379378	0.0168868	Up	aldo-keto reductase family 1, member E1 [Source:MGI Symbol;Acc:MGI:1914758]
ENSMUSG00000022452	Smdt1	913.944	1188.67	0.379169	0.0114799	Up	single-pass membrane protein with aspartate rich tail 1 [Source:MGI Symbol;Acc:MGI:1916279]
ENSMUSG00000035392	Dennd1a	591.041	768.505	0.378796	0.0173802	Up	DENN/MADD domain containing 1A [Source:MGI Symbol;Acc:MGI:2442794]
ENSMUSG00000025499	Hras	516.565	671.545	0.378534	0.0161333	Up	Harvey rat sarcoma virus oncogene [Source:MGI Symbol;Acc:MGI:96224]
ENSMUSG00000036948	BC037034	206.561	268.505	0.378379	0.0420897	Up	cDNA sequence BC037034 [Source:MGI Symbol;Acc:MGI:2385896]
ENSMUSG00000059920	4930453N24Rik	536.728	697.508	0.378019	0.0167271	Up	RIKEN cDNA 4930453N24 gene [Source:MGI Symbol;Acc:MGI:1914859]
ENSMUSG00000029538	Srsf9	364.772	474.015	0.377936	0.0228433	Up	serine/arginine-rich splicing factor 9 [Source:MGI Symbol;Acc:MGI:104896]
ENSMUSG00000022353	Mtss1	2365.14	3072.62	0.377544	0.0177228	Up	metastasis suppressor 1 [Source:MGI Symbol;Acc:MGI:2384818]
ENSMUSG00000027509	Rae1	343.604	446.246	0.377093	0.0259529	Up	RAE1 RNA export 1 homolog (S. pombe) [Source:MGI Symbol;Acc:MGI:1913929]
ENSMUSG00000000171	Sdhd	4512.23	5857.47	0.376436	0.00808631	Up	succinate dehydrogenase complex, subunit D, integral membrane protein [Source:MGI Symbol;Acc:MGI:1914175]
ENSMUSG00000026031	Cflar	1501.74	1949.22	0.376261	0.0116123	Up	CASP8 and FADD-like apoptosis regulator [Source:MGI Symbol;Acc:MGI:1336166]
ENSMUSG00000060591	Ifitm2	2625.01	3405.67	0.375613	0.00915324	Up	interferon induced transmembrane protein 2 [Source:MGI Symbol;Acc:MGI:1933382]
ENSMUSG00000041438	Cirh1a	345.047	447.282	0.374391	0.027294	Up	cirrhosis, autosomal recessive 1A (human) [Source:MGI Symbol;Acc:MGI:1096573]
ENSMUSG00000035530	Eif1	1716.26	2224.72	0.374361	0.00934964	Up	eukaryotic translation initiation factor 1 [Source:MGI Symbol;Acc:MGI:105125]
ENSMUSG00000033964	Zbtb41	428.56	555.382	0.373984	0.020263	Up	zinc finger and BTB domain containing 41 homolog [Source:MGI Symbol;Acc:MGI:2444487]
ENSMUSG00000050705	2310061I04Rik	400.388	518.745	0.373627	0.0241722	Up	RIKEN cDNA 2310061I04 gene [Source:MGI Symbol;Acc:MGI:1916912]
ENSMUSG00000033065	Pfkm	389.704	504.748	0.373183	0.0260326	Up	phosphofructokinase, muscle [Source:MGI Symbol;Acc:MGI:97548]
ENSMUSG00000040564	Apoc1	61007.5	79015.8	0.373155	0.00839807	Up	apolipoprotein C-I [Source:MGI Symbol;Acc:MGI:88053]
ENSMUSG00000025995	Wdr75	247.325	320.28	0.372929	0.0370393	Up	WD repeat domain 75 [Source:MGI Symbol;Acc:MGI:1920924]
ENSMUSG00000030189	Ybx3	437.418	566.276	0.372493	0.021865	Up	Y box protein 3 [Source:MGI Symbol;Acc:MGI:2137670]
ENSMUSG00000035478	Mbd3	917.573	1187.63	0.372187	0.0164711	Up	methyl-CpG binding domain protein 3 [Source:MGI Symbol;Acc:MGI:1333812]
ENSMUSG00000004032	Gstm5	194.924	252.277	0.372099	0.049636	Up	glutathione S-transferase, mu 5 [Source:MGI Symbol;Acc:MGI:1309466]
ENSMUSG00000024084	Qpct	598.079	773.129	0.370373	0.0191479	Up	glutaminyl-peptide cyclotransferase (glutaminyl cyclase) [Source:MGI Symbol;Acc:MGI:1917786]
ENSMUSG00000070697	Utp3	666.187	861.12	0.370287	0.0162843	Up	UTP3, small subunit (SSU) processome component, homolog (S. cerevisiae) [Source:MGI Symbol;Acc:MGI:1919230]
ENSMUSG00000022568	Scrib	560.002	723.822	0.370204	0.018437	Up	scribbled homolog (Drosophila) [Source:MGI Symbol;Acc:MGI:2145950]
ENSMUSG00000028879	Stx12	558.729	721.776	0.369403	0.0202156	Up	syntaxin 12 [Source:MGI Symbol;Acc:MGI:1931027]
ENSMUSG00000063659	Zbtb18	531.471	686.536	0.369344	0.0188513	Up	zinc finger and BTB domain containing 18 [Source:MGI Symbol;Acc:MGI:1353609]
ENSMUSG00000028479	Gne	2923.88	3776.5	0.369165	0.0269652	Up	glucosamine (UDP-N-acetyl)-2-epimerase/N-acetylmannosamine kinase [Source:MGI Symbol;Acc:MGI:1354951]
ENSMUSG00000006057	Atp5g1	915.555	1182.48	0.369102	0.0133226	Up	ATP synthase, H+ transporting, mitochondrial F0 complex, subunit C1 (subunit 9) [Source:MGI Symbol;Acc:MGI:107653]
ENSMUSG00000032497	Lrrfip2	529.965	684.161	0.368441	0.0205475	Up	leucine rich repeat (in FLII) interacting protein 2 [Source:MGI Symbol;Acc:MGI:1918518]
ENSMUSG00000006315	Tmem147	968.953	1250.75	0.368295	0.0134227	Up	transmembrane protein 147 [Source:MGI Symbol;Acc:MGI:1915011]
ENSMUSG00000003531	Dgcr6	736.33	950.457	0.368269	0.0163787	Up	DiGeorge syndrome critical region gene 6 [Source:MGI Symbol;Acc:MGI:1202877]
ENSMUSG00000024480	Ap3s1	271.96	350.966	0.367936	0.0337145	Up	adaptor-related protein complex 3, sigma 1 subunit [Source:MGI Symbol;Acc:MGI:1337062]
ENSMUSG00000047539	Fbxo28	215.79	278.475	0.367918	0.0437424	Up	F-box protein 28 [Source:MGI Symbol;Acc:MGI:1261890]
ENSMUSG00000015755	Tab2	1749.61	2257.39	0.367621	0.0123172	Up	TGF-beta activated kinase 1/MAP3K7 binding protein 2 [Source:MGI Symbol;Acc:MGI:1915902]
ENSMUSG00000058638	Zfp110	715.903	922.951	0.366491	0.019528	Up	zinc finger protein 110 [Source:MGI Symbol;Acc:MGI:1890378]
ENSMUSG00000034158	Lrrc58	1150.39	1483.08	0.366466	0.0131367	Up	leucine rich repeat containing 58 [Source:MGI Symbol;Acc:MGI:2443542]
ENSMUSG00000025220	Mgea5	1445.72	1863.63	0.36632	0.013908	Up	meningioma expressed antigen 5 (hyaluronidase) [Source:MGI Symbol;Acc:MGI:1932139]
ENSMUSG00000029028	Lrrc47	453.16	584.05	0.366071	0.0265227	Up	leucine rich repeat containing 47 [Source:MGI Symbol;Acc:MGI:1920196]
ENSMUSG00000038611	Phrf1	525.775	677.574	0.365932	0.0210882	Up	PHD and ring finger domains 1 [Source:MGI Symbol;Acc:MGI:2141847]
ENSMUSG00000023707	Ogfod2	397.977	512.855	0.365868	0.0264857	Up	2-oxoglutarate and iron-dependent oxygenase domain containing 2 [Source:MGI Symbol;Acc:MGI:1913877]
ENSMUSG00000010045	Tmem115	564.754	727.651	0.365624	0.0202421	Up	transmembrane protein 115 [Source:MGI Symbol;Acc:MGI:1930765]
ENSMUSG00000039114	Nrn1	8300.73	10689	0.364814	0.0177591	Up	neuritin 1 [Source:MGI Symbol;Acc:MGI:1915654]
ENSMUSG00000028478	Clta	1629.57	2097.91	0.364465	0.0118631	Up	clathrin, light polypeptide (Lca) [Source:MGI Symbol;Acc:MGI:894297]
ENSMUSG00000107002	0610012G03Rik	312.477	402.267	0.364402	0.0357255	Up	RIKEN cDNA 0610012G03 gene [Source:MGI Symbol;Acc:MGI:1913301]
ENSMUSG00000024212	Mllt1	473.352	609.153	0.363893	0.022471	Up	myeloid/lymphoid or mixed-lineage leukemia (trithorax homolog, Drosophila); translocated to, 1 [Source:MGI Symbol;Acc:MGI:1927238]
ENSMUSG00000001415	Smg5	865.37	1113.24	0.363376	0.0359029	Up	Smg-5 homolog, nonsense mediated mRNA decay factor (C. elegans) [Source:MGI Symbol;Acc:MGI:2447364]
ENSMUSG00000042423	Fbrs	614.994	791.106	0.363299	0.0220404	Up	fibrosin [Source:MGI Symbol;Acc:MGI:104648]
ENSMUSG00000032232	Cgnl1	2142.75	2756.15	0.363189	0.0122414	Up	cingulin-like 1 [Source:MGI Symbol;Acc:MGI:1915428]
ENSMUSG00000030232	Aebp2	492.356	633.171	0.362892	0.023668	Up	AE binding protein 2 [Source:MGI Symbol;Acc:MGI:1338038]
ENSMUSG00000033039	Micall1	336.25	432.391	0.362802	0.0494347	Up	microtubule associated monooxygenase, calponin and LIM domain containing -like 1 [Source:MGI Symbol;Acc:MGI:105870]
ENSMUSG00000062382	Gm10116	10584.8	13610.5	0.362729	0.0162767	Up	predicted pseudogene 10116 [Source:MGI Symbol;Acc:MGI:3779109]
ENSMUSG00000002625	Akap8l	506.261	650.929	0.362619	0.0330517	Up	A kinase (PRKA) anchor protein 8-like [Source:MGI Symbol;Acc:MGI:1860606]
ENSMUSG00000036501	Fam13b	514.147	660.578	0.361548	0.0438193	Up	family with sequence similarity 13, member B [Source:MGI Symbol;Acc:MGI:2447834]
ENSMUSG00000027007	Ssfa2	1199.17	1540.43	0.361291	0.0331925	Up	sperm specific antigen 2 [Source:MGI Symbol;Acc:MGI:1917849]
ENSMUSG00000032079	Apoa5	19630.8	25215.9	0.361211	0.0114028	Up	apolipoprotein A-V [Source:MGI Symbol;Acc:MGI:1913363]
ENSMUSG00000021420	Fars2	590.395	758.271	0.361033	0.0198124	Up	phenylalanine-tRNA synthetase 2 (mitochondrial) [Source:MGI Symbol;Acc:MGI:1917205]
ENSMUSG00000018765	Fxr2	737.691	947.327	0.360846	0.0187842	Up	fragile X mental retardation, autosomal homolog 2 [Source:MGI Symbol;Acc:MGI:1346074]
ENSMUSG00000001441	Npepps	639.527	821.159	0.360656	0.0199481	Up	aminopeptidase puromycin sensitive [Source:MGI Symbol;Acc:MGI:1101358]
ENSMUSG00000028416	Bag1	1257.07	1613.84	0.360442	0.0145151	Up	BCL2-associated athanogene 1 [Source:MGI Symbol;Acc:MGI:108047]
ENSMUSG00000027944	Hax1	319.136	409.707	0.360421	0.0360197	Up	HCLS1 associated X-1 [Source:MGI Symbol;Acc:MGI:1346319]
ENSMUSG00000014771	Pdcd2	276.319	354.721	0.360347	0.0335135	Up	programmed cell death 2 [Source:MGI Symbol;Acc:MGI:104643]
ENSMUSG00000022551	Cyc1	3587.75	4604.68	0.360022	0.0110631	Up	cytochrome c-1 [Source:MGI Symbol;Acc:MGI:1913695]
ENSMUSG00000020532	Acaca	1180.55	1515.17	0.36002	0.014932	Up	acetyl-Coenzyme A carboxylase alpha [Source:MGI Symbol;Acc:MGI:108451]
ENSMUSG00000032508	Myd88	344.31	441.891	0.359983	0.0343594	Up	myeloid differentiation primary response gene 88 [Source:MGI Symbol;Acc:MGI:108005]
ENSMUSG00000031924	Cyb5b	11613.4	14897.8	0.359311	0.00966213	Up	cytochrome b5 type B [Source:MGI Symbol;Acc:MGI:1913677]
ENSMUSG00000046792	Zfp787	317.531	407.298	0.359187	0.0358631	Up	zinc finger protein 787 [Source:MGI Symbol;Acc:MGI:1914359]
ENSMUSG00000026411	Tmem9	343.152	440.136	0.359104	0.034324	Up	transmembrane protein 9 [Source:MGI Symbol;Acc:MGI:1913491]
ENSMUSG00000028792	Ak2	4008.77	5140.77	0.358825	0.011666	Up	adenylate kinase 2 [Source:MGI Symbol;Acc:MGI:87978]
ENSMUSG00000030611	Mrps11	231.084	296.335	0.358812	0.0448075	Up	mitochondrial ribosomal protein S11 [Source:MGI Symbol;Acc:MGI:1915244]
ENSMUSG00000033379	Atp6v0b	1089.61	1397.23	0.358752	0.0151871	Up	ATPase, H+ transporting, lysosomal V0 subunit B [Source:MGI Symbol;Acc:MGI:1890510]
ENSMUSG00000008958	Vps72	311.214	399.059	0.358692	0.0384298	Up	vacuolar protein sorting 72 (yeast) [Source:MGI Symbol;Acc:MGI:1202305]
ENSMUSG00000071072	Ptges3	1300.99	1668.17	0.358654	0.0138611	Up	prostaglandin E synthase 3 (cytosolic) [Source:MGI Symbol;Acc:MGI:1929282]
ENSMUSG00000028261	Ndufaf4	518.858	665.293	0.35865	0.0257498	Up	NADH dehydrogenase (ubiquinone) 1 alpha subcomplex, assembly factor 4 [Source:MGI Symbol;Acc:MGI:1915743]
ENSMUSG00000027332	Ivd	4971.75	6373.49	0.358331	0.0124115	Up	isovaleryl coenzyme A dehydrogenase [Source:MGI Symbol;Acc:MGI:1929242]
ENSMUSG00000025147	Mob2	342.975	439.575	0.358007	0.0349866	Up	MOB kinase activator 2 [Source:MGI Symbol;Acc:MGI:1919891]
ENSMUSG00000019977	Hbs1l	1304.23	1671.33	0.357795	0.0152322	Up	Hbs1-like (S. cerevisiae) [Source:MGI Symbol;Acc:MGI:1891704]
ENSMUSG00000060679	Mrps9	454.682	582.644	0.357757	0.0293496	Up	mitochondrial ribosomal protein S9 [Source:MGI Symbol;Acc:MGI:1916777]
ENSMUSG00000036940	Kdm1a	322.496	413.186	0.35751	0.0355884	Up	lysine (K)-specific demethylase 1A [Source:MGI Symbol;Acc:MGI:1196256]
ENSMUSG00000008429	Herpud2	627.192	803.449	0.357301	0.0237033	Up	HERPUD family member 2 [Source:MGI Symbol;Acc:MGI:1915393]
ENSMUSG00000033088	Triobp	410.497	525.776	0.357076	0.0300122	Up	TRIO and F-actin binding protein [Source:MGI Symbol;Acc:MGI:1349410]
ENSMUSG00000025237	Parp6	276.985	354.649	0.356585	0.0412749	Up	poly (ADP-ribose) polymerase family, member 6 [Source:MGI Symbol;Acc:MGI:1914537]
ENSMUSG00000075229	Ccdc58	447.784	573.309	0.356508	0.0292827	Up	coiled-coil domain containing 58 [Source:MGI Symbol;Acc:MGI:2146423]
ENSMUSG00000024038	Ndufv3	1126.95	1442.69	0.356338	0.0173091	Up	NADH dehydrogenase (ubiquinone) flavoprotein 3 [Source:MGI Symbol;Acc:MGI:1890894]
ENSMUSG00000025584	Pde8a	734.642	940.363	0.356177	0.0207441	Up	phosphodiesterase 8A [Source:MGI Symbol;Acc:MGI:1277116]
ENSMUSG00000067365	Tmem128	263.401	337.145	0.35611	0.0445116	Up	transmembrane protein 128 [Source:MGI Symbol;Acc:MGI:1913559]
ENSMUSG00000003072	Atp5d	4032.32	5160.59	0.355924	0.0122427	Up	ATP synthase, H+ transporting, mitochondrial F1 complex, delta subunit [Source:MGI Symbol;Acc:MGI:1913293]
ENSMUSG00000028743	Akr7a5	2294.22	2935.89	0.355797	0.0127031	Up	aldo-keto reductase family 7, member A5 (aflatoxin aldehyde reductase) [Source:MGI Symbol;Acc:MGI:107796]
ENSMUSG00000032307	Ube2q2	382.24	489.124	0.355721	0.0304953	Up	ubiquitin-conjugating enzyme E2Q (putative) 2 [Source:MGI Symbol;Acc:MGI:2388672]
ENSMUSG00000047150	1700001C19Rik	269.758	345.183	0.355696	0.0392219	Up	RIKEN cDNA 1700001C19 gene [Source:MGI Symbol;Acc:MGI:1922712]
ENSMUSG00000002748	Baz1b	1202.94	1539.29	0.355691	0.0161754	Up	bromodomain adjacent to zinc finger domain, 1B [Source:MGI Symbol;Acc:MGI:1353499]
ENSMUSG00000025532	Crcp	341.192	436.47	0.355297	0.0333009	Up	calcitonin gene-related peptide-receptor component protein [Source:MGI Symbol;Acc:MGI:1100818]
ENSMUSG00000021327	Zkscan3	840.026	1074.59	0.355274	0.0368292	Up	zinc finger with KRAB and SCAN domains 3 [Source:MGI Symbol;Acc:MGI:1919989]
ENSMUSG00000030801	Kat8	324.798	415.402	0.354965	0.0343225	Up	K(lysine) acetyltransferase 8 [Source:MGI Symbol;Acc:MGI:1915023]
ENSMUSG00000055839	Tceb2	439.382	561.722	0.354381	0.035367	Up	transcription elongation factor B (SIII), polypeptide 2 [Source:MGI Symbol;Acc:MGI:1914923]
ENSMUSG00000057229	Atp5sl	643.294	821.987	0.353638	0.0257727	Up	ATP5S-like [Source:MGI Symbol;Acc:MGI:1913599]
ENSMUSG00000026020	Nop58	400.56	511.722	0.353343	0.0347605	Up	NOP58 ribonucleoprotein [Source:MGI Symbol;Acc:MGI:1933184]
ENSMUSG00000029397	Rchy1	574.968	734.284	0.352857	0.0245123	Up	ring finger and CHY zinc finger domain containing 1 [Source:MGI Symbol;Acc:MGI:1915348]
ENSMUSG00000004054	Map3k11	1004.84	1283.03	0.352584	0.0183865	Up	mitogen-activated protein kinase kinase kinase 11 [Source:MGI Symbol;Acc:MGI:1346880]
ENSMUSG00000071454	Dtnb	454.347	579.922	0.352065	0.0326983	Up	dystrobrevin, beta [Source:MGI Symbol;Acc:MGI:1203728]
ENSMUSG00000037339	Fam53a	450.368	574.542	0.351308	0.0309583	Up	family with sequence similarity 53, member A [Source:MGI Symbol;Acc:MGI:1919225]
ENSMUSG00000024959	Bad	287.005	366.056	0.350988	0.0422843	Up	BCL2-associated agonist of cell death [Source:MGI Symbol;Acc:MGI:1096330]
ENSMUSG00000019437	Tlcd1	579.995	739.703	0.350906	0.0272978	Up	TLC domain containing 1 [Source:MGI Symbol;Acc:MGI:1915572]
ENSMUSG00000001670	Tat	13805.1	17606.1	0.350878	0.0115853	Up	tyrosine aminotransferase [Source:MGI Symbol;Acc:MGI:98487]
ENSMUSG00000041237	Pklr	4187.76	5338.49	0.350252	0.0243241	Up	pyruvate kinase liver and red blood cell [Source:MGI Symbol;Acc:MGI:97604]
ENSMUSG00000041697	Cox6a1	3619.04	4610.32	0.349258	0.0135118	Up	cytochrome c oxidase subunit VIa polypeptide 1 [Source:MGI Symbol;Acc:MGI:103099]
ENSMUSG00000001962	Fam50a	334.741	426.4	0.349166	0.0378947	Up	family with sequence similarity 50, member A [Source:MGI Symbol;Acc:MGI:1351626]
ENSMUSG00000037373	Ctbp1	878.586	1119.13	0.349123	0.0210505	Up	C-terminal binding protein 1 [Source:MGI Symbol;Acc:MGI:1201685]
ENSMUSG00000044709	Gemin7	310.354	395.041	0.348085	0.0455267	Up	gem (nuclear organelle) associated protein 7 [Source:MGI Symbol;Acc:MGI:1916981]
ENSMUSG00000045665	Mfsd5	351.577	447.469	0.347949	0.0381763	Up	major facilitator superfamily domain containing 5 [Source:MGI Symbol;Acc:MGI:2145901]
ENSMUSG00000023027	Atf1	502.93	640.093	0.347924	0.0273285	Up	activating transcription factor 1 [Source:MGI Symbol;Acc:MGI:1298366]
ENSMUSG00000034729	Mrps10	366.871	466.799	0.347531	0.0364558	Up	mitochondrial ribosomal protein S10 [Source:MGI Symbol;Acc:MGI:1928139]
ENSMUSG00000020232	Hmg20b	368.027	468.172	0.347228	0.0376334	Up	high mobility group 20B [Source:MGI Symbol;Acc:MGI:1341190]
ENSMUSG00000042406	Atf4	1932.39	2458	0.347101	0.0280872	Up	activating transcription factor 4 [Source:MGI Symbol;Acc:MGI:88096]
ENSMUSG00000078681	Tm2d3	445.246	566.279	0.346911	0.0315837	Up	TM2 domain containing 3 [Source:MGI Symbol;Acc:MGI:1915884]
ENSMUSG00000045128	Rpl18a	375.012	476.88	0.34669	0.0381697	Up	ribosomal protein L18A [Source:MGI Symbol;Acc:MGI:1924058]
ENSMUSG00000049422	Chchd10	6455.95	8208.83	0.346548	0.0147496	Up	coiled-coil-helix-coiled-coil-helix domain containing 10 [Source:MGI Symbol;Acc:MGI:2143558]
ENSMUSG00000078153	Psme2b	1140.74	1449.77	0.345854	0.0202958	Up	protease (prosome, macropain) activator subunit 2B [Source:MGI Symbol;Acc:MGI:1341073]
ENSMUSG00000006599	Gtf2h1	580.114	737.14	0.345602	0.028031	Up	general transcription factor II H, polypeptide 1 [Source:MGI Symbol;Acc:MGI:1277216]
ENSMUSG00000044030	Irf2bp1	372.727	473.593	0.34553	0.0372508	Up	interferon regulatory factor 2 binding protein 1 [Source:MGI Symbol;Acc:MGI:2442159]
ENSMUSG00000001419	Mef2d	524.301	666.062	0.345261	0.0290597	Up	myocyte enhancer factor 2D [Source:MGI Symbol;Acc:MGI:99533]
ENSMUSG00000066148	Prpf4	304.48	386.719	0.344939	0.0478094	Up	PRP4 pre-mRNA processing factor 4 homolog (yeast) [Source:MGI Symbol;Acc:MGI:1917302]
ENSMUSG00000017999	Ddx27	448.256	569.293	0.344849	0.032737	Up	DEAD (Asp-Glu-Ala-Asp) box polypeptide 27 [Source:MGI Symbol;Acc:MGI:2385884]
ENSMUSG00000038683	Pak1ip1	654.488	831.199	0.344826	0.0262742	Up	PAK1 interacting protein 1 [Source:MGI Symbol;Acc:MGI:1915333]
ENSMUSG00000022951	Rcan1	347.71	441.577	0.344783	0.0385006	Up	regulator of calcineurin 1 [Source:MGI Symbol;Acc:MGI:1890564]
ENSMUSG00000049516	Spty2d1	448.356	569.26	0.344442	0.032738	Up	SPT2, Suppressor of Ty, domain containing 1 (S. cerevisiae) [Source:MGI Symbol;Acc:MGI:2142062]
ENSMUSG00000016940	Kctd2	447.178	567.694	0.344264	0.0366236	Up	potassium channel tetramerisation domain containing 2 [Source:MGI Symbol;Acc:MGI:1917632]
ENSMUSG00000033285	Wdr3	344.031	436.615	0.343821	0.0452999	Up	WD repeat domain 3 [Source:MGI Symbol;Acc:MGI:2443143]
ENSMUSG00000040048	Ndufb10	1855.86	2354.58	0.343381	0.0179947	Up	NADH dehydrogenase (ubiquinone) 1 beta subcomplex, 10 [Source:MGI Symbol;Acc:MGI:1915592]
ENSMUSG00000016252	Atp5e	1581.88	2006.09	0.342744	0.0197574	Up	ATP synthase, H+ transporting, mitochondrial F1 complex, epsilon subunit [Source:MGI Symbol;Acc:MGI:1855697]
ENSMUSG00000041057	Wdr43	482.324	611.563	0.342499	0.0369085	Up	WD repeat domain 43 [Source:MGI Symbol;Acc:MGI:1919765]
ENSMUSG00000056899	Immp2l	424.279	537.917	0.342369	0.0319785	Up	IMP2 inner mitochondrial membrane peptidase-like (S. cerevisiae) [Source:MGI Symbol;Acc:MGI:2135611]
ENSMUSG00000032531	Amotl2	551.926	699.551	0.341956	0.0322272	Up	angiomotin-like 2 [Source:MGI Symbol;Acc:MGI:1929286]
ENSMUSG00000058709	Egln2	1336.99	1694.51	0.341881	0.0189798	Up	egl-9 family hypoxia-inducible factor 2 [Source:MGI Symbol;Acc:MGI:1932287]
ENSMUSG00000032727	Mier3	276.389	350.217	0.341547	0.0482955	Up	mesoderm induction early response 1, family member 3 [Source:MGI Symbol;Acc:MGI:2442317]
ENSMUSG00000005575	Ube2m	588.841	745.802	0.340916	0.0291819	Up	ubiquitin-conjugating enzyme E2M [Source:MGI Symbol;Acc:MGI:108278]
ENSMUSG00000030397	Mark4	284.728	360.615	0.340873	0.0498441	Up	MAP/microtubule affinity regulating kinase 4 [Source:MGI Symbol;Acc:MGI:1920955]
ENSMUSG00000038335	Tsr1	359.589	455.205	0.340168	0.0429096	Up	TSR1 20S rRNA accumulation [Source:MGI Symbol;Acc:MGI:2144566]
ENSMUSG00000059796	Eif4a1	568.747	719.957	0.340124	0.0295483	Up	eukaryotic translation initiation factor 4A1 [Source:MGI Symbol;Acc:MGI:95303]
ENSMUSG00000022555	Dgat1	388.966	492.35	0.340043	0.0408621	Up	diacylglycerol O-acyltransferase 1 [Source:MGI Symbol;Acc:MGI:1333825]
ENSMUSG00000035104	Eva1a	1340.4	1695.21	0.338802	0.0212302	Up	eva-1 homolog A (C. elegans) [Source:MGI Symbol;Acc:MGI:2385247]
ENSMUSG00000032299	Commd4	285.787	361.396	0.338642	0.0481854	Up	COMM domain containing 4 [Source:MGI Symbol;Acc:MGI:1913449]
ENSMUSG00000022855	Senp2	502.293	634.778	0.337722	0.0351951	Up	SUMO/sentrin specific peptidase 2 [Source:MGI Symbol;Acc:MGI:1923076]
ENSMUSG00000024769	Cdc42bpg	397.869	502.683	0.337355	0.0432949	Up	CDC42 binding protein kinase gamma (DMPK-like) [Source:MGI Symbol;Acc:MGI:2652845]
ENSMUSG00000027667	Zfp639	324.905	410.481	0.337299	0.0460624	Up	zinc finger protein 639 [Source:MGI Symbol;Acc:MGI:1915028]
ENSMUSG00000029518	Rab35	387.883	489.91	0.336896	0.043727	Up	RAB35, member RAS oncogene family [Source:MGI Symbol;Acc:MGI:1924657]
ENSMUSG00000022498	Txndc11	505.909	638.939	0.336799	0.0397404	Up	thioredoxin domain containing 11 [Source:MGI Symbol;Acc:MGI:1923620]
ENSMUSG00000050002	Idnk	386.047	487.35	0.33618	0.0474464	Up	idnK gluconokinase homolog (E. coli) [Source:MGI Symbol;Acc:MGI:1922981]
ENSMUSG00000033417	Cacul1	1230.64	1553.06	0.335698	0.0217851	Up	CDK2 associated, cullin domain 1 [Source:MGI Symbol;Acc:MGI:1926082]
ENSMUSG00000024927	Rela	958.337	1209.11	0.33534	0.0263014	Up	v-rel reticuloendotheliosis viral oncogene homolog A (avian) [Source:MGI Symbol;Acc:MGI:103290]
ENSMUSG00000018707	Dync1h1	3135.27	3955.51	0.335271	0.0188345	Up	dynein cytoplasmic 1 heavy chain 1 [Source:MGI Symbol;Acc:MGI:103147]
ENSMUSG00000016427	Ndufa1	670.593	845.798	0.334875	0.032546	Up	NADH dehydrogenase (ubiquinone) 1 alpha subcomplex, 1 [Source:MGI Symbol;Acc:MGI:1929511]
ENSMUSG00000042608	Stk40	959.563	1209.91	0.334448	0.0259252	Up	serine/threonine kinase 40 [Source:MGI Symbol;Acc:MGI:1921428]
ENSMUSG00000024817	Uhrf2	634.568	800.082	0.334373	0.0321825	Up	ubiquitin-like, containing PHD and RING finger domains 2 [Source:MGI Symbol;Acc:MGI:1923718]
ENSMUSG00000042572	Ube2q1	742.971	936.645	0.334198	0.0319443	Up	ubiquitin-conjugating enzyme E2Q (putative) 1 [Source:MGI Symbol;Acc:MGI:1917343]
ENSMUSG00000022052	Ppp2r2a	398.32	502.041	0.333877	0.0397349	Up	protein phosphatase 2, regulatory subunit B, alpha [Source:MGI Symbol;Acc:MGI:1919228]
ENSMUSG00000066357	Wdr6	528.783	666.221	0.333327	0.0464049	Up	WD repeat domain 6 [Source:MGI Symbol;Acc:MGI:1930140]
ENSMUSG00000028756	Pink1	3623.07	4564.25	0.333165	0.0196759	Up	PTEN induced putative kinase 1 [Source:MGI Symbol;Acc:MGI:1916193]
ENSMUSG00000036180	Gatad2a	897.204	1130.2	0.333074	0.0300355	Up	GATA zinc finger domain containing 2A [Source:MGI Symbol;Acc:MGI:2384585]
ENSMUSG00000017478	Zc3h18	943.305	1187.79	0.332488	0.0287647	Up	zinc finger CCCH-type containing 18 [Source:MGI Symbol;Acc:MGI:1923264]
ENSMUSG00000075376	Rc3h2	400.045	503.67	0.332314	0.0429212	Up	ring finger and CCCH-type zinc finger domains 2 [Source:MGI Symbol;Acc:MGI:2442789]
ENSMUSG00000028646	Rragc	906.232	1140.35	0.331528	0.0277189	Up	Ras-related GTP binding C [Source:MGI Symbol;Acc:MGI:1858751]
ENSMUSG00000033938	Ndufb7	1152.26	1449.79	0.331381	0.0247717	Up	NADH dehydrogenase (ubiquinone) 1 beta subcomplex, 7 [Source:MGI Symbol;Acc:MGI:1914166]
ENSMUSG00000000441	Raf1	1986.83	2499.82	0.331357	0.0215656	Up	v-raf-leukemia viral oncogene 1 [Source:MGI Symbol;Acc:MGI:97847]
ENSMUSG00000033735	Spr	1597.3	2007.8	0.329981	0.0239478	Up	sepiapterin reductase [Source:MGI Symbol;Acc:MGI:103078]
ENSMUSG00000030087	Klf15	2227.96	2798.02	0.328684	0.022198	Up	Kruppel-like factor 15 [Source:MGI Symbol;Acc:MGI:1929988]
ENSMUSG00000020694	Tlk2	485.929	610.103	0.328306	0.0416691	Up	tousled-like kinase 2 (Arabidopsis) [Source:MGI Symbol;Acc:MGI:1346023]
ENSMUSG00000021211	Akr1c12	1370.09	1720.2	0.328301	0.0244866	Up	aldo-keto reductase family 1, member C12 [Source:MGI Symbol;Acc:MGI:1351661]
ENSMUSG00000009863	Sdhb	3346.67	4201.71	0.328248	0.0218355	Up	succinate dehydrogenase complex, subunit B, iron sulfur (Ip) [Source:MGI Symbol;Acc:MGI:1914930]
ENSMUSG00000032038	St3gal4	1594.82	2001.57	0.327734	0.0349377	Up	ST3 beta-galactoside alpha-2,3-sialyltransferase 4 [Source:MGI Symbol;Acc:MGI:1316743]
ENSMUSG00000007670	Khsrp	913.443	1145.87	0.327057	0.0449651	Up	KH-type splicing regulatory protein [Source:MGI Symbol;Acc:MGI:1336214]
ENSMUSG00000071528	Usmg5	726.571	911.432	0.327031	0.0342265	Up	upregulated during skeletal muscle growth 5 [Source:MGI Symbol;Acc:MGI:1891435]
ENSMUSG00000054226	Tprkb	3159.9	3962.24	0.326438	0.0239347	Up	Tp53rk binding protein [Source:MGI Symbol;Acc:MGI:1917036]
ENSMUSG00000034382	AI661453	804.617	1007.92	0.325005	0.0328457	Up	expressed sequence AI661453 [Source:MGI Symbol;Acc:MGI:2146908]
ENSMUSG00000018042	Cyb5r3	8642.49	10821.5	0.324382	0.0370047	Up	cytochrome b5 reductase 3 [Source:MGI Symbol;Acc:MGI:94893]
ENSMUSG00000006717	Acot13	914.675	1144.93	0.323923	0.0334077	Up	acyl-CoA thioesterase 13 [Source:MGI Symbol;Acc:MGI:1914084]
ENSMUSG00000062014	Gmfb	781.075	977.235	0.323245	0.0367904	Up	glia maturation factor, beta [Source:MGI Symbol;Acc:MGI:1927133]
ENSMUSG00000025533	Asl	7481.32	9356.52	0.322678	0.0234815	Up	argininosuccinate lyase [Source:MGI Symbol;Acc:MGI:88084]
ENSMUSG00000038876	Rnf146	413.954	517.703	0.322654	0.0466619	Up	ring finger protein 146 [Source:MGI Symbol;Acc:MGI:1915281]
ENSMUSG00000031818	Cox4i1	6402.67	8006.91	0.32257	0.0211132	Up	cytochrome c oxidase subunit IV isoform 1 [Source:MGI Symbol;Acc:MGI:88473]
ENSMUSG00000003423	Pih1d1	578.421	723.234	0.322343	0.0402548	Up	PIH1 domain containing 1 [Source:MGI Symbol;Acc:MGI:1916095]
ENSMUSG00000028140	Mrpl9	951.526	1189.44	0.321973	0.0339753	Up	mitochondrial ribosomal protein L9 [Source:MGI Symbol;Acc:MGI:2137211]
ENSMUSG00000075704	Txnrd2	791.007	988.719	0.32187	0.0364555	Up	thioredoxin reductase 2 [Source:MGI Symbol;Acc:MGI:1347023]
ENSMUSG00000022354	Ndufb9	2715.66	3394.21	0.321773	0.0252861	Up	NADH dehydrogenase (ubiquinone) 1 beta subcomplex, 9 [Source:MGI Symbol;Acc:MGI:1913468]
ENSMUSG00000036781	Rps27l	1891.54	2362.57	0.320793	0.0279244	Up	ribosomal protein S27-like [Source:MGI Symbol;Acc:MGI:1915191]
ENSMUSG00000029470	P2rx4	1010.45	1261.99	0.320714	0.0336788	Up	purinergic receptor P2X, ligand-gated ion channel 4 [Source:MGI Symbol;Acc:MGI:1338859]
ENSMUSG00000033386	Frrs1	752.116	939.003	0.320175	0.0337757	Up	ferric-chelate reductase 1 [Source:MGI Symbol;Acc:MGI:108076]
ENSMUSG00000020074	Ccar1	735.676	918.451	0.320132	0.0390517	Up	cell division cycle and apoptosis regulator 1 [Source:MGI Symbol;Acc:MGI:1914750]
ENSMUSG00000044792	Isca1	780.545	974.354	0.319965	0.0387629	Up	iron-sulfur cluster assembly 1 [Source:MGI Symbol;Acc:MGI:1916296]
ENSMUSG00000030109	Slc6a12	2637.48	3291.96	0.319784	0.0281398	Up	solute carrier family 6 (neurotransmitter transporter, betaine/GABA), member 12 [Source:MGI Symbol;Acc:MGI:95628]
ENSMUSG00000003131	Pafah1b2	590.963	737.541	0.319656	0.0412785	Up	platelet-activating factor acetylhydrolase, isoform 1b, subunit 2 [Source:MGI Symbol;Acc:MGI:108415]
ENSMUSG00000021824	Ap3m1	963.351	1202.09	0.319414	0.0423222	Up	adaptor-related protein complex 3, mu 1 subunit [Source:MGI Symbol;Acc:MGI:1929212]
ENSMUSG00000004748	Mtfp1	547.924	683.556	0.319084	0.0411057	Up	mitochondrial fission process 1 [Source:MGI Symbol;Acc:MGI:1916686]
ENSMUSG00000048087	Gm4737	15219	18979.6	0.31857	0.0242261	Up	predicted gene 4737 [Source:MGI Symbol;Acc:MGI:3643647]
ENSMUSG00000035780	Ugt2a3	5782.69	7210.34	0.318326	0.0238429	Up	UDP glucuronosyltransferase 2 family, polypeptide A3 [Source:MGI Symbol;Acc:MGI:1919344]
ENSMUSG00000039656	Rxrb	671.469	837.224	0.318294	0.0413755	Up	retinoid X receptor beta [Source:MGI Symbol;Acc:MGI:98215]
ENSMUSG00000019889	Ptprk	1632.91	2035.93	0.31824	0.0303835	Up	protein tyrosine phosphatase, receptor type, K [Source:MGI Symbol;Acc:MGI:103310]
ENSMUSG00000021102	Glrx5	751.84	937.342	0.318151	0.0394607	Up	glutaredoxin 5 [Source:MGI Symbol;Acc:MGI:1920296]
ENSMUSG00000028013	Ppa2	930.356	1159.45	0.317581	0.0381939	Up	pyrophosphatase (inorganic) 2 [Source:MGI Symbol;Acc:MGI:1922026]
ENSMUSG00000032127	Vps11	737.839	919.479	0.317511	0.0381096	Up	vacuolar protein sorting 11 (yeast) [Source:MGI Symbol;Acc:MGI:1918982]
ENSMUSG00000021606	Ndufs6	939.485	1170.66	0.317384	0.0365178	Up	NADH dehydrogenase (ubiquinone) Fe-S protein 6 [Source:MGI Symbol;Acc:MGI:107932]
ENSMUSG00000039615	Stub1	924.271	1151.46	0.317081	0.0351752	Up	STIP1 homology and U-Box containing protein 1 [Source:MGI Symbol;Acc:MGI:1891731]
ENSMUSG00000025934	Gsta3	24782.1	30873.7	0.317079	0.0237381	Up	glutathione S-transferase, alpha 3 [Source:MGI Symbol;Acc:MGI:95856]
ENSMUSG00000028676	Srsf10	657.401	818.985	0.317062	0.0404958	Up	serine/arginine-rich splicing factor 10 [Source:MGI Symbol;Acc:MGI:1333805]
ENSMUSG00000062070	Pgk1	506.238	630.267	0.316147	0.0489003	Up	phosphoglycerate kinase 1 [Source:MGI Symbol;Acc:MGI:97555]
ENSMUSG00000057637	Prdm2	547.232	681.29	0.316117	0.0473448	Up	PR domain containing 2, with ZNF domain [Source:MGI Symbol;Acc:MGI:107628]
ENSMUSG00000015092	Edf1	2004.61	2495.49	0.315999	0.0290878	Up	endothelial differentiation-related factor 1 [Source:MGI Symbol;Acc:MGI:1891227]
ENSMUSG00000031601	Cnot7	542.992	675.68	0.315409	0.0481579	Up	CCR4-NOT transcription complex, subunit 7 [Source:MGI Symbol;Acc:MGI:1298230]
ENSMUSG00000002985	Apoe	404821	503471	0.314626	0.0245731	Up	apolipoprotein E [Source:MGI Symbol;Acc:MGI:88057]
ENSMUSG00000037553	Zdhhc18	568.865	707.444	0.314528	0.0466879	Up	zinc finger, DHHC domain containing 18 [Source:MGI Symbol;Acc:MGI:3527792]
ENSMUSG00000045948	Mrps12	494.759	615.048	0.313971	0.0468284	Up	mitochondrial ribosomal protein S12 [Source:MGI Symbol;Acc:MGI:1346333]
ENSMUSG00000024068	Spast	664.961	826.443	0.313646	0.0423929	Up	spastin [Source:MGI Symbol;Acc:MGI:1858896]
ENSMUSG00000006611	Hfe	1034.67	1285.88	0.313583	0.0362387	Up	hemochromatosis [Source:MGI Symbol;Acc:MGI:109191]
ENSMUSG00000021764	Ndufs4	1179.03	1465.11	0.3134	0.0354201	Up	NADH dehydrogenase (ubiquinone) Fe-S protein 4 [Source:MGI Symbol;Acc:MGI:1343135]
ENSMUSG00000022956	Atp5o	2656.96	3299.88	0.312637	0.0289322	Up	ATP synthase, H+ transporting, mitochondrial F1 complex, O subunit [Source:MGI Symbol;Acc:MGI:106341]
ENSMUSG00000014313	Cox6c	2459.66	3053.1	0.311813	0.0309318	Up	cytochrome c oxidase subunit VIc [Source:MGI Symbol;Acc:MGI:104614]
ENSMUSG00000044496	2510039O18Rik	521.619	647.388	0.311634	0.0483458	Up	RIKEN cDNA 2510039O18 gene [Source:MGI Symbol;Acc:MGI:1924284]
ENSMUSG00000021361	Tmem14c	2015.69	2501.04	0.311252	0.0306524	Up	transmembrane protein 14C [Source:MGI Symbol;Acc:MGI:1913404]
ENSMUSG00000023307	2016-03-05	1307.77	1622.59	0.311194	0.0344468	Up	membrane-associated ring finger (C3HC4) 5 [Source:MGI Symbol;Acc:MGI:1915207]
ENSMUSG00000005982	Naa60	1559.18	1934.26	0.311	0.0349899	Up	N(alpha)-acetyltransferase 60, NatF catalytic subunit [Source:MGI Symbol;Acc:MGI:1922013]
ENSMUSG00000022564	Grina	2604.3	3228.65	0.310036	0.0309484	Up	glutamate receptor, ionotropic, N-methyl D-aspartate-associated protein 1 (glutamate binding) [Source:MGI Symbol;Acc:MGI:1913418]
ENSMUSG00000010406	Mrpl52	615.526	763.077	0.310008	0.044904	Up	mitochondrial ribosomal protein L52 [Source:MGI Symbol;Acc:MGI:1916086]
ENSMUSG00000046691	Chtf8	1231.86	1526.69	0.309565	0.0365272	Up	CTF8, chromosome transmission fidelity factor 8 [Source:MGI Symbol;Acc:MGI:2443370]
ENSMUSG00000020775	Mrpl38	1303.03	1614.7	0.309401	0.0334607	Up	mitochondrial ribosomal protein L38 [Source:MGI Symbol;Acc:MGI:1926269]
ENSMUSG00000030647	Ndufc2	792.211	981.521	0.309135	0.0450115	Up	NADH dehydrogenase (ubiquinone) 1, subcomplex unknown, 2 [Source:MGI Symbol;Acc:MGI:1344370]
ENSMUSG00000045482	Trrap	848.388	1050.59	0.308407	0.045892	Up	transformation/transcription domain-associated protein [Source:MGI Symbol;Acc:MGI:2153272]
ENSMUSG00000079941	Gm11273	1721.63	2131.43	0.308045	0.0359662	Up	predicted gene 11273 [Source:MGI Symbol;Acc:MGI:3649411]
ENSMUSG00000027227	Sord	16417.1	20316.4	0.307439	0.0276261	Up	sorbitol dehydrogenase [Source:MGI Symbol;Acc:MGI:98266]
ENSMUSG00000047638	Nr1h4	2351.06	2908.43	0.30693	0.0471852	Up	nuclear receptor subfamily 1, group H, member 4 [Source:MGI Symbol;Acc:MGI:1352464]
ENSMUSG00000053898	Ech1	6170.1	7631.77	0.306723	0.0308915	Up	enoyl coenzyme A hydratase 1, peroxisomal [Source:MGI Symbol;Acc:MGI:1858208]
ENSMUSG00000034484	Snx2	935.438	1156.62	0.306195	0.0460215	Up	sorting nexin 2 [Source:MGI Symbol;Acc:MGI:1915054]
ENSMUSG00000044533	Rps2	881.78	1089.98	0.305812	0.0428638	Up	ribosomal protein S2 [Source:MGI Symbol;Acc:MGI:105110]
ENSMUSG00000046985	Tapt1	1819.42	2248.95	0.305771	0.0474756	Up	transmembrane anterior posterior transformation 1 [Source:MGI Symbol;Acc:MGI:2683537]
ENSMUSG00000017453	Pipox	6975.26	8619.09	0.305288	0.0319511	Up	pipecolic acid oxidase [Source:MGI Symbol;Acc:MGI:1197006]
ENSMUSG00000060601	Nr1h2	823.988	1017.84	0.30482	0.0472511	Up	nuclear receptor subfamily 1, group H, member 2 [Source:MGI Symbol;Acc:MGI:1352463]
ENSMUSG00000014195	Dnajc7	951.806	1175.5	0.304536	0.0450346	Up	DnaJ heat shock protein family (Hsp40) member C7 [Source:MGI Symbol;Acc:MGI:1928373]
ENSMUSG00000020097	Sgpl1	2352.5	2904.75	0.304216	0.0351657	Up	sphingosine phosphate lyase 1 [Source:MGI Symbol;Acc:MGI:1261415]
ENSMUSG00000022037	Clu	26038.1	32146.9	0.304056	0.0305585	Up	clusterin [Source:MGI Symbol;Acc:MGI:88423]
ENSMUSG00000045216	Hs6st1	2522.98	3113.29	0.303311	0.0326361	Up	heparan sulfate 6-O-sulfotransferase 1 [Source:MGI Symbol;Acc:MGI:1354958]
ENSMUSG00000047412	Zbtb44	857.953	1058.59	0.303168	0.0464384	Up	zinc finger and BTB domain containing 44 [Source:MGI Symbol;Acc:MGI:1925123]
ENSMUSG00000073424	Cyp4f15	2936.99	3622.77	0.302755	0.0366321	Up	cytochrome P450, family 4, subfamily f, polypeptide 15 [Source:MGI Symbol;Acc:MGI:2146921]
ENSMUSG00000020075	Ddx21	935.387	1153.23	0.302048	0.0422213	Up	DEAD (Asp-Glu-Ala-Asp) box polypeptide 21 [Source:MGI Symbol;Acc:MGI:1860494]
ENSMUSG00000054823	Whsc1l1	947.889	1168.39	0.301734	0.0451806	Up	Wolf-Hirschhorn syndrome candidate 1-like 1 (human) [Source:MGI Symbol;Acc:MGI:2142581]
ENSMUSG00000034850	Tmem127	1079.91	1330.74	0.301318	0.0464275	Up	transmembrane protein 127 [Source:MGI Symbol;Acc:MGI:1916720]
ENSMUSG00000021213	Akr1c13	1804.82	2223.22	0.300802	0.0378539	Up	aldo-keto reductase family 1, member C13 [Source:MGI Symbol;Acc:MGI:1351662]
ENSMUSG00000044005	Gls2	7544.38	9289	0.300121	0.034936	Up	glutaminase 2 (liver, mitochondrial) [Source:MGI Symbol;Acc:MGI:2143539]
ENSMUSG00000020267	Hint1	2670.55	3286.19	0.299276	0.0381763	Up	histidine triad nucleotide binding protein 1 [Source:MGI Symbol;Acc:MGI:1321133]
ENSMUSG00000028356	Ambp	45109.5	55497.3	0.298987	0.0307405	Up	alpha 1 microglobulin/bikunin [Source:MGI Symbol;Acc:MGI:88002]
ENSMUSG00000044894	Uqcrq	3815.79	4693.56	0.2987	0.0344251	Up	ubiquinol-cytochrome c reductase, complex III subunit VII [Source:MGI Symbol;Acc:MGI:107807]
ENSMUSG00000003518	Dusp3	710.015	873.257	0.298556	0.0475925	Up	dual specificity phosphatase 3 (vaccinia virus phosphatase VH1-related) [Source:MGI Symbol;Acc:MGI:1919599]
ENSMUSG00000061959	Ces1e	2680.95	3296.68	0.298272	0.0360629	Up	carboxylesterase 1E [Source:MGI Symbol;Acc:MGI:95432]
ENSMUSG00000053931	Cnn3	2638.74	3244.74	0.29825	0.036899	Up	calponin 3, acidic [Source:MGI Symbol;Acc:MGI:1919244]
ENSMUSG00000024055	Cyp4f13	1193.27	1467.03	0.297984	0.0473755	Up	cytochrome P450, family 4, subfamily f, polypeptide 13 [Source:MGI Symbol;Acc:MGI:2158641]
ENSMUSG00000036241	Ube2r2	2227.09	2736.72	0.297293	0.0412879	Up	ubiquitin-conjugating enzyme E2R 2 [Source:MGI Symbol;Acc:MGI:1914865]
ENSMUSG00000021520	Uqcrb	1123.39	1378.51	0.295257	0.0485581	Up	ubiquinol-cytochrome c reductase binding protein [Source:MGI Symbol;Acc:MGI:1914780]
ENSMUSG00000059534	Uqcr10	1407.86	1727.04	0.294799	0.045749	Up	ubiquinol-cytochrome c reductase, complex III subunit X [Source:MGI Symbol;Acc:MGI:1913402]
ENSMUSG00000091086	Rpl6l	832.465	1020.87	0.294337	0.0466658	Up	ribosomal protein L6-like [Source:MGI Symbol;Acc:MGI:3647789]
ENSMUSG00000006378	Gcat	2107.2	2583.7	0.294113	0.0410861	Up	glycine C-acetyltransferase (2-amino-3-ketobutyrate-coenzyme A ligase) [Source:MGI Symbol;Acc:MGI:1349389]
ENSMUSG00000005681	Apoa2	92336	113213	0.294079	0.0372216	Up	apolipoprotein A-II [Source:MGI Symbol;Acc:MGI:88050]
ENSMUSG00000074207	Adh1	47312.1	58000.6	0.293858	0.0329046	Up	alcohol dehydrogenase 1 (class I) [Source:MGI Symbol;Acc:MGI:87921]
ENSMUSG00000030629	Zfand6	1903.35	2333.14	0.293736	0.0433645	Up	zinc finger, AN1-type domain 6 [Source:MGI Symbol;Acc:MGI:1929510]
ENSMUSG00000021096	Ppm1a	2167.84	2652.82	0.291266	0.0443985	Up	protein phosphatase 1A, magnesium dependent, alpha isoform [Source:MGI Symbol;Acc:MGI:99878]
ENSMUSG00000036892	Prodh2	4465.92	5461.95	0.290458	0.04084	Up	proline dehydrogenase (oxidase) 2 [Source:MGI Symbol;Acc:MGI:1929093]
ENSMUSG00000005881	Ergic3	1631.99	1994.27	0.289231	0.0461043	Up	ERGIC and golgi 3 [Source:MGI Symbol;Acc:MGI:1913616]
ENSMUSG00000021748	Pdhb	1585.56	1934.3	0.286813	0.0488994	Up	pyruvate dehydrogenase (lipoamide) beta [Source:MGI Symbol;Acc:MGI:1915513]
ENSMUSG00000025137	Pcyt2	8166.7	9951.33	0.285136	0.0415709	Up	phosphate cytidylyltransferase 2, ethanolamine [Source:MGI Symbol;Acc:MGI:1915921]
ENSMUSG00000003528	Slc25a1	4411.06	5366.4	0.282831	0.0452884	Up	solute carrier family 25 (mitochondrial carrier, citrate transporter), member 1 [Source:MGI Symbol;Acc:MGI:1345283]
ENSMUSG00000038690	Atp5j2	2302.33	2797.77	0.281183	0.0494886	Up	ATP synthase, H+ transporting, mitochondrial F0 complex, subunit F2 [Source:MGI Symbol;Acc:MGI:1927558]
ENSMUSG00000024863	Mbl2	11945.4	14463.5	0.275966	0.0452835	Up	mannose-binding lectin (protein C) 2 [Source:MGI Symbol;Acc:MGI:96924]
ENSMUSG00000031482	Slc25a15	7172.92	5892.29	-0.283731	0.0473323	Down	solute carrier family 25 (mitochondrial carrier ornithine transporter), member 15 [Source:MGI Symbol;Acc:MGI:1342274]
ENSMUSG00000021340	Gpld1	8857.88	7257.65	-0.287459	0.0427339	Down	glycosylphosphatidylinositol specific phospholipase D1 [Source:MGI Symbol;Acc:MGI:106604]
ENSMUSG00000026579	F5	19549.7	15962.3	-0.292475	0.0386613	Down	coagulation factor V [Source:MGI Symbol;Acc:MGI:88382]
ENSMUSG00000032607	Amt	2040.54	1663.2	-0.294986	0.0396254	Down	aminomethyltransferase [Source:MGI Symbol;Acc:MGI:3646700]
ENSMUSG00000010277	2610507B11Rik	4635.8	3777.19	-0.295505	0.0410785	Down	RIKEN cDNA 2610507B11 gene [Source:MGI Symbol;Acc:MGI:1919753]
ENSMUSG00000020946	Gosr2	1841.62	1500.02	-0.295989	0.0423302	Down	golgi SNAP receptor complex member 2 [Source:MGI Symbol;Acc:MGI:1927204]
ENSMUSG00000036323	Srp72	2557.87	2083.29	-0.296079	0.0469169	Down	signal recognition particle 72 [Source:MGI Symbol;Acc:MGI:1333795]
ENSMUSG00000028954	Nub1	1042.34	848.053	-0.297602	0.0485564	Down	negative regulator of ubiquitin-like proteins 1 [Source:MGI Symbol;Acc:MGI:1889001]
ENSMUSG00000022836	Mylk	1970.82	1602.28	-0.298673	0.0406735	Down	myosin, light polypeptide kinase [Source:MGI Symbol;Acc:MGI:894806]
ENSMUSG00000041459	Tardbp	1844.72	1499.27	-0.299147	0.0406224	Down	TAR DNA binding protein [Source:MGI Symbol;Acc:MGI:2387629]
ENSMUSG00000024866	Acy3	1985.14	1613.13	-0.299381	0.0398097	Down	aspartoacylase (aminoacylase) 3 [Source:MGI Symbol;Acc:MGI:1918920]
ENSMUSG00000021751	Acox2	5194.19	4218.79	-0.300069	0.0367083	Down	acyl-Coenzyme A oxidase 2, branched chain [Source:MGI Symbol;Acc:MGI:1934852]
ENSMUSG00000022500	Litaf	1463.3	1187.73	-0.301016	0.0483888	Down	LPS-induced TN factor [Source:MGI Symbol;Acc:MGI:1929512]
ENSMUSG00000024913	Lrp5	2571.81	2086.72	-0.301543	0.0351528	Down	low density lipoprotein receptor-related protein 5 [Source:MGI Symbol;Acc:MGI:1278315]
ENSMUSG00000020840	Blmh	1026.57	832.823	-0.301748	0.0465519	Down	bleomycin hydrolase [Source:MGI Symbol;Acc:MGI:1345186]
ENSMUSG00000001416	Cct3	2539.77	2060.1	-0.301983	0.0494844	Down	chaperonin containing Tcp1, subunit 3 (gamma) [Source:MGI Symbol;Acc:MGI:104708]
ENSMUSG00000020422	Tns3	1080.49	874.238	-0.305581	0.0441149	Down	tensin 3 [Source:MGI Symbol;Acc:MGI:2443012]
ENSMUSG00000034088	Hdlbp	12447.9	10062.1	-0.306971	0.0336811	Down	high density lipoprotein (HDL) binding protein [Source:MGI Symbol;Acc:MGI:99256]
ENSMUSG00000040249	Lrp1	28119.6	22721.1	-0.307541	0.0289214	Down	low density lipoprotein receptor-related protein 1 [Source:MGI Symbol;Acc:MGI:96828]
ENSMUSG00000021091	Serpina3n	9677.55	7818.52	-0.307747	0.0463688	Down	serine (or cysteine) peptidase inhibitor, clade A, member 3N [Source:MGI Symbol;Acc:MGI:105045]
ENSMUSG00000028757	Ddost	2521.93	2034.86	-0.309594	0.041742	Down	dolichyl-di-phosphooligosaccharide-protein glycotransferase [Source:MGI Symbol;Acc:MGI:1194508]
ENSMUSG00000006014	Prg4	1412.06	1138.84	-0.310236	0.0364849	Down	proteoglycan 4 (megakaryocyte stimulating factor, articular superficial zone protein) [Source:MGI Symbol;Acc:MGI:1891344]
ENSMUSG00000029826	Zc3hav1	1500.85	1210.27	-0.310449	0.0363754	Down	zinc finger CCCH type, antiviral 1 [Source:MGI Symbol;Acc:MGI:1926031]
ENSMUSG00000069520	Tmem19	2052.12	1653.95	-0.311198	0.0461697	Down	transmembrane protein 19 [Source:MGI Symbol;Acc:MGI:1914476]
ENSMUSG00000027222	Pex16	1591.22	1281.52	-0.31228	0.0371256	Down	peroxisomal biogenesis factor 16 [Source:MGI Symbol;Acc:MGI:1338829]
ENSMUSG00000066440	Zfyve26	985.899	794.005	-0.312291	0.0470168	Down	zinc finger, FYVE domain containing 26 [Source:MGI Symbol;Acc:MGI:1924767]
ENSMUSG00000047126	Cltc	5674.23	4568.29	-0.312771	0.0309729	Down	clathrin, heavy polypeptide (Hc) [Source:MGI Symbol;Acc:MGI:2388633]
ENSMUSG00000068587	Mgam	3021.85	2432.58	-0.312943	0.0307365	Down	maltase-glucoamylase [Source:MGI Symbol;Acc:MGI:1203495]
ENSMUSG00000031993	Snx19	876.897	705.729	-0.313292	0.0431417	Down	sorting nexin 19 [Source:MGI Symbol;Acc:MGI:1921581]
ENSMUSG00000034636	Zyg11b	1324.74	1065.8	-0.313778	0.0433296	Down	zyg-ll family member B, cell cycle regulator [Source:MGI Symbol;Acc:MGI:2685277]
ENSMUSG00000026924	Sec16a	2890.6	2324.01	-0.314756	0.0317293	Down	SEC16 homolog A, endoplasmic reticulum export factor [Source:MGI Symbol;Acc:MGI:2139207]
ENSMUSG00000030231	Plekha5	629.453	506.031	-0.314871	0.0464546	Down	pleckstrin homology domain containing, family A member 5 [Source:MGI Symbol;Acc:MGI:1923802]
ENSMUSG00000034422	Parp14	1433.97	1152.5	-0.315253	0.034441	Down	poly (ADP-ribose) polymerase family, member 14 [Source:MGI Symbol;Acc:MGI:1919489]
ENSMUSG00000037820	Tgm2	4566.75	3667.8	-0.316253	0.030372	Down	transglutaminase 2, C polypeptide [Source:MGI Symbol;Acc:MGI:98731]
ENSMUSG00000023973	Cnpy3	930.623	747.407	-0.316304	0.0421789	Down	canopy FGF signaling regulator 3 [Source:MGI Symbol;Acc:MGI:1919279]
ENSMUSG00000029369	Afm	10320	8286.73	-0.316569	0.0258478	Down	afamin [Source:MGI Symbol;Acc:MGI:2429409]
ENSMUSG00000042453	Reln	1751.18	1405.98	-0.316754	0.0315252	Down	reelin [Source:MGI Symbol;Acc:MGI:103022]
ENSMUSG00000025935	Tram1	3471.37	2786.76	-0.316915	0.0328038	Down	translocating chain-associating membrane protein 1 [Source:MGI Symbol;Acc:MGI:1919515]
ENSMUSG00000032187	Smarca4	1438.39	1154.28	-0.317459	0.0343586	Down	SWI/SNF related, matrix associated, actin dependent regulator of chromatin, subfamily a, member 4 [Source:MGI Symbol;Acc:MGI:88192]
ENSMUSG00000058355	Abce1	2021.03	1620.24	-0.318879	0.0343051	Down	ATP-binding cassette, sub-family E (OABP), member 1 [Source:MGI Symbol;Acc:MGI:1195458]
ENSMUSG00000009079	Ewsr1	1787.63	1431.78	-0.320234	0.0295747	Down	Ewing sarcoma breakpoint region 1 [Source:MGI Symbol;Acc:MGI:99960]
ENSMUSG00000038773	Kdm3b	776.631	621.441	-0.321613	0.0398491	Down	KDM3B lysine (K)-specific demethylase 3B [Source:MGI Symbol;Acc:MGI:1923356]
ENSMUSG00000029269	Sult1b1	866.426	692.982	-0.322259	0.0393616	Down	sulfotransferase family 1B, member 1 [Source:MGI Symbol;Acc:MGI:2136282]
ENSMUSG00000029761	Cald1	7298.95	5837.13	-0.322429	0.0243495	Down	caldesmon 1 [Source:MGI Symbol;Acc:MGI:88250]
ENSMUSG00000027422	Rrbp1	8573.59	6850.33	-0.323726	0.02517	Down	ribosome binding protein 1 [Source:MGI Symbol;Acc:MGI:1932395]
ENSMUSG00000033326	Kdm4a	653.483	521.68	-0.324984	0.0394676	Down	lysine (K)-specific demethylase 4A [Source:MGI Symbol;Acc:MGI:2446210]
ENSMUSG00000040720	1110037F02Rik	632.535	504.753	-0.325567	0.0411572	Down	RIKEN cDNA 1110037F02 gene [Source:MGI Symbol;Acc:MGI:1913435]
ENSMUSG00000024900	Cpt1a	8614.64	6868.36	-0.326825	0.0186629	Down	carnitine palmitoyltransferase 1a, liver [Source:MGI Symbol;Acc:MGI:1098296]
ENSMUSG00000030172	Erc1	673.215	536.337	-0.327927	0.0397518	Down	ELKS/RAB6-interacting/CAST family member 1 [Source:MGI Symbol;Acc:MGI:2151013]
ENSMUSG00000029104	Htt	707.153	563.163	-0.32847	0.0378322	Down	huntingtin [Source:MGI Symbol;Acc:MGI:96067]
ENSMUSG00000026187	Xrcc5	596.704	475.102	-0.328777	0.0410455	Down	X-ray repair complementing defective repair in Chinese hamster cells 5 [Source:MGI Symbol;Acc:MGI:104517]
ENSMUSG00000028944	Prkag2	723.293	575.831	-0.328935	0.0341185	Down	protein kinase, AMP-activated, gamma 2 non-catalytic subunit [Source:MGI Symbol;Acc:MGI:1336153]
ENSMUSG00000031242	2610002M06Rik	690.028	549.076	-0.329649	0.0380486	Down	RIKEN cDNA 2610002M06 gene [Source:MGI Symbol;Acc:MGI:1914278]
ENSMUSG00000053536	Cstf2t	785.414	624.918	-0.329785	0.0342139	Down	cleavage stimulation factor, 3' pre-RNA subunit 2, tau [Source:MGI Symbol;Acc:MGI:1932622]
ENSMUSG00000061118	Dnajc30	646.021	513.338	-0.331672	0.0411093	Down	DnaJ heat shock protein family (Hsp40) member C30 [Source:MGI Symbol;Acc:MGI:1913364]
ENSMUSG00000026131	Dst	1608.37	1277.75	-0.331993	0.0252933	Down	dystonin [Source:MGI Symbol;Acc:MGI:104627]
ENSMUSG00000020592	Sdc1	7253.52	5761.55	-0.332225	0.0211326	Down	syndecan 1 [Source:MGI Symbol;Acc:MGI:1349162]
ENSMUSG00000024065	Ehd3	2271.9	1804.54	-0.332273	0.0340875	Down	EH-domain containing 3 [Source:MGI Symbol;Acc:MGI:1928900]
ENSMUSG00000054408	Spcs3	2014.06	1598.69	-0.333218	0.0486555	Down	signal peptidase complex subunit 3 homolog (S. cerevisiae) [Source:MGI Symbol;Acc:MGI:1923937]
ENSMUSG00000029767	Calu	2908.62	2307.96	-0.333722	0.0231052	Down	calumenin [Source:MGI Symbol;Acc:MGI:1097158]
ENSMUSG00000022967	Ifnar1	932.346	739.796	-0.333739	0.0322114	Down	interferon (alpha and beta) receptor 1 [Source:MGI Symbol;Acc:MGI:107658]
ENSMUSG00000040612	Ildr2	1566.28	1242.52	-0.334069	0.0257449	Down	immunoglobulin-like domain containing receptor 2 [Source:MGI Symbol;Acc:MGI:1196370]
ENSMUSG00000027248	Pdia3	12030.1	9542.57	-0.334202	0.0213409	Down	protein disulfide isomerase associated 3 [Source:MGI Symbol;Acc:MGI:95834]
ENSMUSG00000031626	Sorbs2	1597.71	1267.08	-0.3345	0.0237637	Down	sorbin and SH3 domain containing 2 [Source:MGI Symbol;Acc:MGI:1924574]
ENSMUSG00000026687	Aldh9a1	8427.99	6680.97	-0.335132	0.0181046	Down	aldehyde dehydrogenase 9, subfamily A1 [Source:MGI Symbol;Acc:MGI:1861622]
ENSMUSG00000066441	Rdh11	3172.48	2513.65	-0.335827	0.0415799	Down	retinol dehydrogenase 11 [Source:MGI Symbol;Acc:MGI:102581]
ENSMUSG00000020196	Cabin1	592.324	469.204	-0.336172	0.036283	Down	calcineurin binding protein 1 [Source:MGI Symbol;Acc:MGI:1298375]
ENSMUSG00000057880	Abat	12177.6	9643.74	-0.336562	0.0166818	Down	4-aminobutyrate aminotransferase [Source:MGI Symbol;Acc:MGI:2443582]
ENSMUSG00000022272	Myo10	781.24	618.671	-0.336592	0.029623	Down	myosin X [Source:MGI Symbol;Acc:MGI:107716]
ENSMUSG00000052707	Tnrc6a	948.919	751.2	-0.337088	0.0267927	Down	trinucleotide repeat containing 6a [Source:MGI Symbol;Acc:MGI:2385292]
ENSMUSG00000021466	Ptch1	626.646	496.044	-0.337184	0.0353597	Down	patched homolog 1 [Source:MGI Symbol;Acc:MGI:105373]
ENSMUSG00000020697	Lig3	708.921	561.039	-0.337524	0.0376726	Down	ligase III, DNA, ATP-dependent [Source:MGI Symbol;Acc:MGI:109152]
ENSMUSG00000020167	Tcf3	455.721	360.624	-0.337654	0.0436905	Down	transcription factor 3 [Source:MGI Symbol;Acc:MGI:98510]
ENSMUSG00000028980	H6pd	10535.2	8331.83	-0.338512	0.0172913	Down	hexose-6-phosphate dehydrogenase (glucose 1-dehydrogenase) [Source:MGI Symbol;Acc:MGI:2140356]
ENSMUSG00000027580	Helz2	3274.51	2589.66	-0.338517	0.0199514	Down	helicase with zinc finger 2, transcriptional coactivator [Source:MGI Symbol;Acc:MGI:2385169]
ENSMUSG00000026193	Fn1	62776.7	49641.6	-0.338679	0.0155148	Down	fibronectin 1 [Source:MGI Symbol;Acc:MGI:95566]
ENSMUSG00000037270	4932438A13Rik	1775.84	1403.62	-0.339347	0.0197484	Down	RIKEN cDNA 4932438A13 gene [Source:MGI Symbol;Acc:MGI:2444631]
ENSMUSG00000031310	Zmym3	398.405	314.898	-0.339352	0.0498158	Down	zinc finger, MYM-type 3 [Source:MGI Symbol;Acc:MGI:1927231]
ENSMUSG00000023176	Cpn2	11745.6	9278.01	-0.340229	0.015819	Down	carboxypeptidase N, polypeptide 2 [Source:MGI Symbol;Acc:MGI:1919006]
ENSMUSG00000025366	Esyt1	505.939	399.618	-0.340343	0.0400518	Down	extended synaptotagmin-like protein 1 [Source:MGI Symbol;Acc:MGI:1344426]
ENSMUSG00000021286	Zfyve21	722.198	570.293	-0.340691	0.0327579	Down	zinc finger, FYVE domain containing 21 [Source:MGI Symbol;Acc:MGI:1915770]
ENSMUSG00000090112	Shprh	523.799	413.414	-0.341426	0.0403469	Down	SNF2 histone linker PHD RING helicase [Source:MGI Symbol;Acc:MGI:1917581]
ENSMUSG00000054072	Iigp1	11555.5	9116.7	-0.341997	0.0147684	Down	interferon inducible GTPase 1 [Source:MGI Symbol;Acc:MGI:1926259]
ENSMUSG00000033174	Mgll	4644.77	3664.13	-0.342138	0.0168884	Down	monoglyceride lipase [Source:MGI Symbol;Acc:MGI:1346042]
ENSMUSG00000030249	Abcc9	608.489	479.876	-0.34257	0.0324537	Down	ATP-binding cassette, sub-family C (CFTR/MRP), member 9 [Source:MGI Symbol;Acc:MGI:1352630]
ENSMUSG00000020553	Pctp	4046.57	3190.75	-0.342805	0.0404352	Down	phosphatidylcholine transfer protein [Source:MGI Symbol;Acc:MGI:107375]
ENSMUSG00000036550	Cnot1	2369.61	1868.3	-0.342925	0.0192577	Down	CCR4-NOT transcription complex, subunit 1 [Source:MGI Symbol;Acc:MGI:2442402]
ENSMUSG00000039100	2016-03-06	3901.28	3075.33	-0.343207	0.0230539	Down	membrane-associated ring finger (C3HC4) 6 [Source:MGI Symbol;Acc:MGI:2442773]
ENSMUSG00000025413	Ttc4	489.446	385.562	-0.344189	0.0413047	Down	tetratricopeptide repeat domain 4 [Source:MGI Symbol;Acc:MGI:1919604]
ENSMUSG00000026944	Abca2	2435.9	1918.25	-0.344665	0.0181916	Down	ATP-binding cassette, sub-family A (ABC1), member 2 [Source:MGI Symbol;Acc:MGI:99606]
ENSMUSG00000041957	Pkp2	1102.54	868.11	-0.344882	0.0234783	Down	plakophilin 2 [Source:MGI Symbol;Acc:MGI:1914701]
ENSMUSG00000040648	Ppip5k2	1240.3	976.324	-0.345259	0.0208878	Down	diphosphoinositol pentakisphosphate kinase 2 [Source:MGI Symbol;Acc:MGI:2142810]
ENSMUSG00000026104	Stat1	1978.56	1556.18	-0.346445	0.0189011	Down	signal transducer and activator of transcription 1 [Source:MGI Symbol;Acc:MGI:103063]
ENSMUSG00000025241	Fyco1	1688.47	1327.93	-0.346533	0.0188702	Down	FYVE and coiled-coil domain containing 1 [Source:MGI Symbol;Acc:MGI:107277]
ENSMUSG00000037533	Rapgef6	514.454	404.382	-0.347326	0.0337989	Down	Rap guanine nucleotide exchange factor (GEF) 6 [Source:MGI Symbol;Acc:MGI:2384761]
ENSMUSG00000029798	Herc6	402.779	316.457	-0.347976	0.0425658	Down	hect domain and RLD 6 [Source:MGI Symbol;Acc:MGI:1914388]
ENSMUSG00000039480	Nt5dc1	530.555	416.831	-0.348039	0.0318644	Down	5'-nucleotidase domain containing 1 [Source:MGI Symbol;Acc:MGI:2442446]
ENSMUSG00000057342	Sphk2	1547.55	1215.57	-0.34836	0.020066	Down	sphingosine kinase 2 [Source:MGI Symbol;Acc:MGI:1861380]
ENSMUSG00000033629	Hacd3	4662.8	3660.38	-0.349203	0.0227687	Down	3-hydroxyacyl-CoA dehydratase 3 [Source:MGI Symbol;Acc:MGI:1889341]
ENSMUSG00000028247	Coq3	466.518	366.19	-0.349341	0.0385691	Down	coenzyme Q3 methyltransferase [Source:MGI Symbol;Acc:MGI:101813]
ENSMUSG00000006906	Stambp	372.765	292.532	-0.349673	0.0436519	Down	STAM binding protein [Source:MGI Symbol;Acc:MGI:1917777]
ENSMUSG00000037822	Smim14	1315.8	1032.32	-0.350043	0.0220492	Down	small integral membrane protein 14 [Source:MGI Symbol;Acc:MGI:1915802]
ENSMUSG00000003617	Cp	40801.8	32009.2	-0.350146	0.0172069	Down	ceruloplasmin [Source:MGI Symbol;Acc:MGI:88476]
ENSMUSG00000051043	Gprc5c	2485.26	1949.67	-0.350163	0.0166193	Down	G protein-coupled receptor, family C, group 5, member C [Source:MGI Symbol;Acc:MGI:1917605]
ENSMUSG00000038332	Sesn1	464.439	364.303	-0.350352	0.0360106	Down	sestrin 1 [Source:MGI Symbol;Acc:MGI:2155278]
ENSMUSG00000026740	Dnajc1	674.355	528.646	-0.351205	0.0293649	Down	DnaJ heat shock protein family (Hsp40) member C1 [Source:MGI Symbol;Acc:MGI:103268]
ENSMUSG00000061755	Bod1l	557.412	436.899	-0.351444	0.0321807	Down	biorientation of chromosomes in cell division 1-like [Source:MGI Symbol;Acc:MGI:2444804]
ENSMUSG00000030979	Uros	413.484	323.997	-0.351849	0.0407494	Down	uroporphyrinogen III synthase [Source:MGI Symbol;Acc:MGI:98917]
ENSMUSG00000041632	Mrps27	811.385	635.66	-0.35213	0.027168	Down	mitochondrial ribosomal protein S27 [Source:MGI Symbol;Acc:MGI:1919064]
ENSMUSG00000028327	Stra6l	5059.45	3962.09	-0.352719	0.0136453	Down	STRA6-like [Source:MGI Symbol;Acc:MGI:1921402]
ENSMUSG00000041879	Ipo9	824.842	645.854	-0.352908	0.0227487	Down	importin 9 [Source:MGI Symbol;Acc:MGI:1918944]
ENSMUSG00000006920	Ezh1	446.259	349.346	-0.353226	0.0362977	Down	enhancer of zeste 1 polycomb repressive complex 2 subunit [Source:MGI Symbol;Acc:MGI:1097695]
ENSMUSG00000046879	Irgm1	2260.92	1768.82	-0.354122	0.0156831	Down	immunity-related GTPase family M member 1 [Source:MGI Symbol;Acc:MGI:107567]
ENSMUSG00000004043	Stat5a	476.085	372.242	-0.354977	0.0305765	Down	signal transducer and activator of transcription 5A [Source:MGI Symbol;Acc:MGI:103036]
ENSMUSG00000032231	Anxa2	353.61	276.387	-0.355469	0.0444887	Down	annexin A2 [Source:MGI Symbol;Acc:MGI:88246]
ENSMUSG00000020679	Hnf1b	428.71	334.943	-0.356084	0.0330985	Down	HNF1 homeobox B [Source:MGI Symbol;Acc:MGI:98505]
ENSMUSG00000024594	Prrc1	935.705	730.74	-0.356695	0.0210896	Down	proline-rich coiled-coil 1 [Source:MGI Symbol;Acc:MGI:1916106]
ENSMUSG00000036093	Arl5a	2809.59	2192.13	-0.358021	0.0280863	Down	ADP-ribosylation factor-like 5A [Source:MGI Symbol;Acc:MGI:1922673]
ENSMUSG00000015488	Cacfd1	824.193	642.951	-0.358274	0.0252739	Down	calcium channel flower domain containing 1 [Source:MGI Symbol;Acc:MGI:1924317]
ENSMUSG00000039840	Epg5	800.432	624.409	-0.358286	0.0234771	Down	ectopic P-granules autophagy protein 5 homolog (C. elegans) [Source:MGI Symbol;Acc:MGI:1918673]
ENSMUSG00000047109	Cldn14	306.96	239.364	-0.358847	0.0493201	Down	claudin 14 [Source:MGI Symbol;Acc:MGI:1860425]
ENSMUSG00000044037	Als2cl	717.778	559.472	-0.359471	0.0262021	Down	ALS2 C-terminal like [Source:MGI Symbol;Acc:MGI:2447532]
ENSMUSG00000015522	Arnt	840.616	654.99	-0.359975	0.0210872	Down	aryl hydrocarbon receptor nuclear translocator [Source:MGI Symbol;Acc:MGI:88071]
ENSMUSG00000059248	2016-09-09	2146.19	1672.12	-0.360099	0.013528	Down	septin 9 [Source:MGI Symbol;Acc:MGI:1858222]
ENSMUSG00000009090	Ap1b1	1893.11	1474.73	-0.360314	0.0140044	Down	adaptor protein complex AP-1, beta 1 subunit [Source:MGI Symbol;Acc:MGI:1096368]
ENSMUSG00000031207	Msn	775.168	603.562	-0.361007	0.0216799	Down	moesin [Source:MGI Symbol;Acc:MGI:97167]
ENSMUSG00000027189	Trim44	1514.95	1179.39	-0.361228	0.0148214	Down	tripartite motif-containing 44 [Source:MGI Symbol;Acc:MGI:1931835]
ENSMUSG00000003316	Glg1	1348.76	1049.95	-0.361311	0.0156195	Down	golgi apparatus protein 1 [Source:MGI Symbol;Acc:MGI:104967]
ENSMUSG00000022031	Elp3	547.986	426.573	-0.361347	0.0313852	Down	elongator acetyltransferase complex subunit 3 [Source:MGI Symbol;Acc:MGI:1921445]
ENSMUSG00000025266	Gnl3l	375.602	292.223	-0.362137	0.0396313	Down	guanine nucleotide binding protein-like 3 (nucleolar)-like [Source:MGI Symbol;Acc:MGI:2448557]
ENSMUSG00000040359	Ufl1	922.927	717.815	-0.362604	0.020105	Down	UFM1 specific ligase 1 [Source:MGI Symbol;Acc:MGI:1914740]
ENSMUSG00000027200	Sema6d	359.057	279.196	-0.362935	0.0365315	Down	sema domain, transmembrane domain (TM), and cytoplasmic domain, (semaphorin) 6D [Source:MGI Symbol;Acc:MGI:2387661]
ENSMUSG00000070047	Fat1	1047.6	814.384	-0.363301	0.027531	Down	FAT atypical cadherin 1 [Source:MGI Symbol;Acc:MGI:109168]
ENSMUSG00000035561	Aldh1b1	3279.28	2549.15	-0.363363	0.0134688	Down	aldehyde dehydrogenase 1 family, member B1 [Source:MGI Symbol;Acc:MGI:1919785]
ENSMUSG00000024151	Msh2	295.357	229.544	-0.363689	0.0434044	Down	mutS homolog 2 (E. coli) [Source:MGI Symbol;Acc:MGI:101816]
ENSMUSG00000031010	Usp9x	1927.91	1497.95	-0.364052	0.0140699	Down	ubiquitin specific peptidase 9, X chromosome [Source:MGI Symbol;Acc:MGI:894681]
ENSMUSG00000019864	Rtn4ip1	611.169	474.769	-0.364346	0.0217946	Down	reticulon 4 interacting protein 1 [Source:MGI Symbol;Acc:MGI:2178759]
ENSMUSG00000007610	Gtpbp3	273.041	212.098	-0.364385	0.0494171	Down	GTP binding protein 3 [Source:MGI Symbol;Acc:MGI:1917609]
ENSMUSG00000037541	Shank2	667.616	518.584	-0.364439	0.0223226	Down	SH3/ankyrin domain gene 2 [Source:MGI Symbol;Acc:MGI:2671987]
ENSMUSG00000037134	Prmt10	348.225	270.449	-0.364664	0.0362563	Down	protein arginine methyltransferase 10 (putative) [Source:MGI Symbol;Acc:MGI:2142651]
ENSMUSG00000074264	Amy1	6074.55	4717.55	-0.364739	0.031079	Down	amylase 1, salivary [Source:MGI Symbol;Acc:MGI:88019]
ENSMUSG00000032194	Kank2	1597.8	1240.82	-0.364796	0.0265732	Down	KN motif and ankyrin repeat domains 2 [Source:MGI Symbol;Acc:MGI:2384568]
ENSMUSG00000041638	Gcn1l1	1442.05	1119.46	-0.365321	0.0152924	Down	GCN1 general control of amino-acid synthesis 1-like 1 (yeast) [Source:MGI Symbol;Acc:MGI:2444248]
ENSMUSG00000031503	Col4a2	706.942	548.535	-0.366009	0.0191061	Down	collagen, type IV, alpha 2 [Source:MGI Symbol;Acc:MGI:88455]
ENSMUSG00000025355	Mmp19	2364.47	1832.49	-0.367712	0.0128673	Down	matrix metallopeptidase 19 [Source:MGI Symbol;Acc:MGI:1927899]
ENSMUSG00000039997	Ifi203	352.351	273.045	-0.367878	0.0350797	Down	interferon activated gene 203 [Source:MGI Symbol;Acc:MGI:96428]
ENSMUSG00000031549	Ido2	1821.19	1410.78	-0.368387	0.0296649	Down	indoleamine 2,3-dioxygenase 2 [Source:MGI Symbol;Acc:MGI:2142489]
ENSMUSG00000026192	Atic	680.727	527.296	-0.368462	0.0212487	Down	5-aminoimidazole-4-carboxamide ribonucleotide formyltransferase/IMP cyclohydrolase [Source:MGI Symbol;Acc:MGI:1351352]
ENSMUSG00000031583	Wrn	360.166	278.98	-0.368501	0.0318987	Down	Werner syndrome homolog (human) [Source:MGI Symbol;Acc:MGI:109635]
ENSMUSG00000058325	Dock1	503.593	390.045	-0.368615	0.0258691	Down	dedicator of cytokinesis 1 [Source:MGI Symbol;Acc:MGI:2429765]
ENSMUSG00000030447	Cyfip1	1112.34	860.915	-0.36966	0.0148061	Down	cytoplasmic FMR1 interacting protein 1 [Source:MGI Symbol;Acc:MGI:1338801]
ENSMUSG00000041303	Gtf3c3	383.363	296.626	-0.370064	0.0335928	Down	general transcription factor IIIC, polypeptide 3 [Source:MGI Symbol;Acc:MGI:2138383]
ENSMUSG00000055900	Tmem69	306.787	237.331	-0.370339	0.0370304	Down	transmembrane protein 69 [Source:MGI Symbol;Acc:MGI:3045357]
ENSMUSG00000040181	Fmo1	10078.5	7796.5	-0.370384	0.0100373	Down	flavin containing monooxygenase 1 [Source:MGI Symbol;Acc:MGI:1310002]
ENSMUSG00000028607	Cpt2	4168.73	3224.21	-0.370659	0.0100215	Down	carnitine palmitoyltransferase 2 [Source:MGI Symbol;Acc:MGI:109176]
ENSMUSG00000030062	Rpn1	4124.13	3189.45	-0.37078	0.020567	Down	ribophorin I [Source:MGI Symbol;Acc:MGI:98084]
ENSMUSG00000022724	Mina	428.731	331.543	-0.370877	0.0279056	Down	myc induced nuclear antigen [Source:MGI Symbol;Acc:MGI:1914264]
ENSMUSG00000020709	Adap2	542.339	419.271	-0.371313	0.0252602	Down	ArfGAP with dual PH domains 2 [Source:MGI Symbol;Acc:MGI:2663075]
ENSMUSG00000038102	Trappc11	1043.08	806.357	-0.371363	0.0159376	Down	trafficking protein particle complex 11 [Source:MGI Symbol;Acc:MGI:2444585]
ENSMUSG00000038368	Focad	343.373	265.396	-0.371632	0.0409718	Down	focadhesin [Source:MGI Symbol;Acc:MGI:2676921]
ENSMUSG00000045039	Megf8	480.146	371.083	-0.371732	0.0297176	Down	multiple EGF-like-domains 8 [Source:MGI Symbol;Acc:MGI:2446294]
ENSMUSG00000033808	Tmem87a	294.453	227.371	-0.372993	0.0400691	Down	transmembrane protein 87A [Source:MGI Symbol;Acc:MGI:2441844]
ENSMUSG00000033712	Ccar2	603.103	465.635	-0.373205	0.0198147	Down	cell cycle activator and apoptosis regulator 2 [Source:MGI Symbol;Acc:MGI:2444228]
ENSMUSG00000028572	Hook1	1663.37	1283.63	-0.373876	0.0131298	Down	hook microtubule tethering protein 1 [Source:MGI Symbol;Acc:MGI:1925213]
ENSMUSG00000001018	Snapin	327.895	253.03	-0.373926	0.0414919	Down	SNAP-associated protein [Source:MGI Symbol;Acc:MGI:1333745]
ENSMUSG00000014177	Tvp23b	589.009	454.146	-0.375133	0.0228954	Down	trans-golgi network vesicle protein 23B [Source:MGI Symbol;Acc:MGI:1914760]
ENSMUSG00000041044	Lrit1	455.553	351.175	-0.375428	0.0246332	Down	leucine-rich repeat, immunoglobulin-like and transmembrane domains 1 [Source:MGI Symbol;Acc:MGI:2385320]
ENSMUSG00000039474	Wfs1	293.677	226.388	-0.375437	0.044567	Down	Wolfram syndrome 1 homolog (human) [Source:MGI Symbol;Acc:MGI:1328355]
ENSMUSG00000063929	Cyp4a32	253.076	195.078	-0.375524	0.0443535	Down	cytochrome P450, family 4, subfamily a, polypeptide 32 [Source:MGI Symbol;Acc:MGI:3717148]
ENSMUSG00000041891	Lman1	5704.94	4395.7	-0.376119	0.00963851	Down	lectin, mannose-binding, 1 [Source:MGI Symbol;Acc:MGI:1917611]
ENSMUSG00000005907	Pex1	813.313	626.418	-0.376685	0.016698	Down	peroxisomal biogenesis factor 1 [Source:MGI Symbol;Acc:MGI:1918632]
ENSMUSG00000032409	Atr	392.889	302.563	-0.376884	0.0271326	Down	ataxia telangiectasia and Rad3 related [Source:MGI Symbol;Acc:MGI:108028]
ENSMUSG00000025203	Scd2	245.017	188.646	-0.377196	0.0451203	Down	stearoyl-Coenzyme A desaturase 2 [Source:MGI Symbol;Acc:MGI:98240]
ENSMUSG00000032513	Gorasp1	590.337	454.518	-0.377201	0.0196094	Down	golgi reassembly stacking protein 1 [Source:MGI Symbol;Acc:MGI:1921748]
ENSMUSG00000020287	Mpg	243.836	187.645	-0.377902	0.0431743	Down	N-methylpurine-DNA glycosylase [Source:MGI Symbol;Acc:MGI:97073]
ENSMUSG00000032000	Birc3	380.413	292.551	-0.378879	0.0283068	Down	baculoviral IAP repeat-containing 3 [Source:MGI Symbol;Acc:MGI:1197007]
ENSMUSG00000035151	Elmod2	490.381	377.109	-0.37892	0.0246502	Down	ELMO/CED-12 domain containing 2 [Source:MGI Symbol;Acc:MGI:2445165]
ENSMUSG00000036188	Ankmy2	236.292	181.671	-0.379239	0.0452674	Down	ankyrin repeat and MYND domain containing 2 [Source:MGI Symbol;Acc:MGI:2144755]
ENSMUSG00000002900	Lamb1	280.541	215.67	-0.37939	0.0362412	Down	laminin B1 [Source:MGI Symbol;Acc:MGI:96743]
ENSMUSG00000022443	Myh9	4127.5	3173.03	-0.379404	0.00835894	Down	myosin, heavy polypeptide 9, non-muscle [Source:MGI Symbol;Acc:MGI:107717]
ENSMUSG00000022827	Rabl3	259.314	199.207	-0.38043	0.0488665	Down	RAB, member RAS oncogene family-like 3 [Source:MGI Symbol;Acc:MGI:1914907]
ENSMUSG00000045038	Prkce	330.85	254.066	-0.380978	0.0322472	Down	protein kinase C, epsilon [Source:MGI Symbol;Acc:MGI:97599]
ENSMUSG00000041849	Card6	489.399	375.814	-0.380992	0.0349468	Down	caspase recruitment domain family, member 6 [Source:MGI Symbol;Acc:MGI:3032959]
ENSMUSG00000024983	Vti1a	313.085	240.35	-0.381418	0.0379953	Down	vesicle transport through interaction with t-SNAREs 1A [Source:MGI Symbol;Acc:MGI:1855699]
ENSMUSG00000037818	Abhd18	700.345	537.595	-0.381547	0.0178954	Down	abhydrolase domain containing 18 [Source:MGI Symbol;Acc:MGI:1915468]
ENSMUSG00000022906	Parp9	1688.72	1296.18	-0.38166	0.00989447	Down	poly (ADP-ribose) polymerase family, member 9 [Source:MGI Symbol;Acc:MGI:1933117]
ENSMUSG00000028755	Cda	289.653	222.291	-0.381877	0.0414512	Down	cytidine deaminase [Source:MGI Symbol;Acc:MGI:1919519]
ENSMUSG00000031502	Col4a1	1143.85	877.478	-0.382458	0.022821	Down	collagen, type IV, alpha 1 [Source:MGI Symbol;Acc:MGI:88454]
ENSMUSG00000050312	Nsun3	340.486	260.962	-0.383752	0.0296631	Down	NOL1/NOP2/Sun domain family member 3 [Source:MGI Symbol;Acc:MGI:2146565]
ENSMUSG00000032458	Copb2	3476.38	2663.66	-0.384175	0.00771913	Down	coatomer protein complex, subunit beta 2 (beta prime) [Source:MGI Symbol;Acc:MGI:1354962]
ENSMUSG00000006705	Pknox1	415.028	317.851	-0.384857	0.0235021	Down	Pbx/knotted 1 homeobox [Source:MGI Symbol;Acc:MGI:1201409]
ENSMUSG00000029650	Slc46a3	614.218	470.349	-0.38502	0.0194329	Down	solute carrier family 46, member 3 [Source:MGI Symbol;Acc:MGI:1918956]
ENSMUSG00000016559	H3f3b	3329.13	2548.79	-0.385334	0.00753101	Down	H3 histone, family 3B [Source:MGI Symbol;Acc:MGI:1101768]
ENSMUSG00000006782	Cnp	447.774	342.657	-0.386006	0.0239113	Down	2',3'-cyclic nucleotide 3' phosphodiesterase [Source:MGI Symbol;Acc:MGI:88437]
ENSMUSG00000031479	Vps36	768.679	588.226	-0.38601	0.0139208	Down	vacuolar protein sorting 36 (yeast) [Source:MGI Symbol;Acc:MGI:1917410]
ENSMUSG00000045639	Zfp629	447.139	342.156	-0.386069	0.0229192	Down	zinc finger protein 629 [Source:MGI Symbol;Acc:MGI:2444524]
ENSMUSG00000020034	Tcp11l2	852.341	651.98	-0.386605	0.0493887	Down	t-complex 11 (mouse) like 2 [Source:MGI Symbol;Acc:MGI:2444679]
ENSMUSG00000068036	Mllt4	1314.52	1005.43	-0.386729	0.00936726	Down	myeloid/lymphoid or mixed-lineage leukemia (trithorax homolog, Drosophila); translocated to, 4 [Source:MGI Symbol;Acc:MGI:1314653]
ENSMUSG00000037475	Thoc2	710.024	543.049	-0.386785	0.0155093	Down	THO complex 2 [Source:MGI Symbol;Acc:MGI:2442413]
ENSMUSG00000057110	Cntrl	396.885	303.52	-0.386929	0.0222155	Down	centriolin [Source:MGI Symbol;Acc:MGI:1889576]
ENSMUSG00000050965	Prkca	434.391	332.155	-0.387137	0.0315844	Down	protein kinase C, alpha [Source:MGI Symbol;Acc:MGI:97595]
ENSMUSG00000009569	Mkl2	553.932	423.541	-0.387208	0.0161297	Down	MKL/myocardin-like 2 [Source:MGI Symbol;Acc:MGI:3050795]
ENSMUSG00000028582	Cc2d1b	313.863	239.894	-0.387739	0.0300897	Down	coiled-coil and C2 domain containing 1B [Source:MGI Symbol;Acc:MGI:2443076]
ENSMUSG00000020902	Ntn1	347.027	265.216	-0.387878	0.0262942	Down	netrin 1 [Source:MGI Symbol;Acc:MGI:105088]
ENSMUSG00000028696	Ipp	267.854	204.697	-0.387954	0.0381994	Down	IAP promoted placental gene [Source:MGI Symbol;Acc:MGI:96581]
ENSMUSG00000038366	Lasp1	3503.89	2677.22	-0.388226	0.00681094	Down	LIM and SH3 protein 1 [Source:MGI Symbol;Acc:MGI:109656]
ENSMUSG00000026638	Irf6	1492.1	1139.8	-0.388558	0.0102069	Down	interferon regulatory factor 6 [Source:MGI Symbol;Acc:MGI:1859211]
ENSMUSG00000047710	Champ1	252.421	192.778	-0.388896	0.0420789	Down	chromosome alignment maintaining phosphoprotein 1 [Source:MGI Symbol;Acc:MGI:1196398]
ENSMUSG00000035051	Dhx57	326.09	249.004	-0.3891	0.0300251	Down	DEAH (Asp-Glu-Ala-Asp/His) box polypeptide 57 [Source:MGI Symbol;Acc:MGI:2147067]
ENSMUSG00000037149	Ddx1	1777.93	1357.4	-0.389354	0.00954397	Down	DEAD (Asp-Glu-Ala-Asp) box polypeptide 1 [Source:MGI Symbol;Acc:MGI:2144727]
ENSMUSG00000040811	Eml2	372.158	283.961	-0.390223	0.0230855	Down	echinoderm microtubule associated protein like 2 [Source:MGI Symbol;Acc:MGI:1919455]
ENSMUSG00000009894	Snap47	1410.66	1076.03	-0.390658	0.00915208	Down	synaptosomal-associated protein, 47 [Source:MGI Symbol;Acc:MGI:1915076]
ENSMUSG00000021823	Vcl	767.562	585.331	-0.391029	0.0119616	Down	vinculin [Source:MGI Symbol;Acc:MGI:98927]
ENSMUSG00000043535	Setx	791.802	603.506	-0.391772	0.0129956	Down	senataxin [Source:MGI Symbol;Acc:MGI:2443480]
ENSMUSG00000028803	Nipal3	311.516	237.434	-0.391779	0.0270225	Down	NIPA-like domain containing 3 [Source:MGI Symbol;Acc:MGI:1921802]
ENSMUSG00000003660	Snrnp200	2474.83	1885.92	-0.392062	0.00716979	Down	small nuclear ribonucleoprotein 200 (U5) [Source:MGI Symbol;Acc:MGI:2444401]
ENSMUSG00000073555	Gm4951	2937.47	2234.43	-0.394667	0.00982668	Down	predicted gene 4951 [Source:MGI Symbol;Acc:MGI:3644953]
ENSMUSG00000031591	Asah1	1347.91	1024.7	-0.395527	0.00910295	Down	N-acylsphingosine amidohydrolase 1 [Source:MGI Symbol;Acc:MGI:1277124]
ENSMUSG00000025531	Chm	444.177	337.629	-0.395696	0.0178574	Down	choroidermia (RAB escort protein 1) [Source:MGI Symbol;Acc:MGI:892979]
ENSMUSG00000029422	Rsrc2	686.399	521.691	-0.395851	0.0128241	Down	arginine/serine-rich coiled-coil 2 [Source:MGI Symbol;Acc:MGI:1913489]
ENSMUSG00000020609	Apob	154709	117569	-0.396047	0.00457276	Down	apolipoprotein B [Source:MGI Symbol;Acc:MGI:88052]
ENSMUSG00000001983	Taco1	524.365	398.415	-0.396298	0.0148918	Down	translational activator of mitochondrially encoded cytochrome c oxidase I [Source:MGI Symbol;Acc:MGI:1917457]
ENSMUSG00000031903	Pla2g15	442.73	336.251	-0.396887	0.0189838	Down	phospholipase A2, group XV [Source:MGI Symbol;Acc:MGI:2178076]
ENSMUSG00000020315	Sptbn1	2269.83	1723.57	-0.397185	0.00634198	Down	spectrin beta, non-erythrocytic 1 [Source:MGI Symbol;Acc:MGI:98388]
ENSMUSG00000027883	Gpsm2	359.921	273.232	-0.397555	0.0219497	Down	G-protein signalling modulator 2 (AGS3-like, C. elegans) [Source:MGI Symbol;Acc:MGI:1923373]
ENSMUSG00000036083	Slc17a3	1566.63	1188.75	-0.398222	0.00959704	Down	solute carrier family 17 (sodium phosphate), member 3 [Source:MGI Symbol;Acc:MGI:2389216]
ENSMUSG00000018846	Pank3	2039.52	1546.38	-0.399332	0.0068022	Down	pantothenate kinase 3 [Source:MGI Symbol;Acc:MGI:2387464]
ENSMUSG00000002797	Ggct	217.35	164.732	-0.399901	0.0394384	Down	gamma-glutamyl cyclotransferase [Source:MGI Symbol;Acc:MGI:95700]
ENSMUSG00000028211	Trp53inp1	1337.94	1013.86	-0.400151	0.0412593	Down	transformation related protein 53 inducible nuclear protein 1 [Source:MGI Symbol;Acc:MGI:1926609]
ENSMUSG00000005397	Nid1	676.951	512.837	-0.40055	0.0116202	Down	nidogen 1 [Source:MGI Symbol;Acc:MGI:97342]
ENSMUSG00000026496	Parp1	1220.44	924.521	-0.400624	0.00828877	Down	poly (ADP-ribose) polymerase family, member 1 [Source:MGI Symbol;Acc:MGI:1340806]
ENSMUSG00000024993	Fam45a	469.287	355.441	-0.400862	0.0151318	Down	family with sequence similarity 45, member A [Source:MGI Symbol;Acc:MGI:1915144]
ENSMUSG00000025085	Ablim1	972.817	736.679	-0.401132	0.00914421	Down	actin-binding LIM protein 1 [Source:MGI Symbol;Acc:MGI:1194500]
ENSMUSG00000019906	Lin7a	939.394	711.197	-0.401481	0.00887103	Down	lin-7 homolog A (C. elegans) [Source:MGI Symbol;Acc:MGI:2135609]
ENSMUSG00000033253	Szt2	477.72	361.511	-0.402125	0.0159178	Down	seizure threshold 2 [Source:MGI Symbol;Acc:MGI:3033336]
ENSMUSG00000045594	Glb1	424.245	320.936	-0.402613	0.0181235	Down	galactosidase, beta 1 [Source:MGI Symbol;Acc:MGI:88151]
ENSMUSG00000039959	Hip1	201.122	152.109	-0.402965	0.0399158	Down	huntingtin interacting protein 1 [Source:MGI Symbol;Acc:MGI:1099804]
ENSMUSG00000089872	Rps6kc1	301.528	228.033	-0.403052	0.0233425	Down	ribosomal protein S6 kinase polypeptide 1 [Source:MGI Symbol;Acc:MGI:2443419]
ENSMUSG00000024079	Eif2ak2	573.946	433.425	-0.405131	0.0136797	Down	eukaryotic translation initiation factor 2-alpha kinase 2 [Source:MGI Symbol;Acc:MGI:1353449]
ENSMUSG00000033004	Mycbp2	743.541	561.436	-0.40529	0.0107444	Down	MYC binding protein 2 [Source:MGI Symbol;Acc:MGI:2179432]
ENSMUSG00000052563	D930048N14Rik	206.353	155.762	-0.405774	0.0469708	Down	RIKEN cDNA D930048N14 gene [Source:MGI Symbol;Acc:MGI:2144709]
ENSMUSG00000024271	Elp2	808.438	610.091	-0.406112	0.00970064	Down	elongator acetyltransferase complex subunit 2 [Source:MGI Symbol;Acc:MGI:1889642]
ENSMUSG00000060429	Sntb1	798.61	602.496	-0.406538	0.021668	Down	syntrophin, basic 1 [Source:MGI Symbol;Acc:MGI:101781]
ENSMUSG00000026417	Pigr	48902	36889.2	-0.406696	0.00353498	Down	polymeric immunoglobulin receptor [Source:MGI Symbol;Acc:MGI:103080]
ENSMUSG00000027875	Hmgcs2	78500.5	59203.1	-0.407029	0.00341944	Down	3-hydroxy-3-methylglutaryl-Coenzyme A synthase 2 [Source:MGI Symbol;Acc:MGI:101939]
ENSMUSG00000021271	Zfp839	186.119	140.201	-0.408727	0.0410118	Down	zinc finger protein 839 [Source:MGI Symbol;Acc:MGI:1920055]
ENSMUSG00000041515	Irf8	190.682	143.616	-0.408955	0.0420196	Down	interferon regulatory factor 8 [Source:MGI Symbol;Acc:MGI:96395]
ENSMUSG00000079012	Serpina3m	9314.38	7014.5	-0.409121	0.035879	Down	serine (or cysteine) peptidase inhibitor, clade A, member 3M [Source:MGI Symbol;Acc:MGI:98378]
ENSMUSG00000055312	Them7	491.555	369.998	-0.409836	0.0139081	Down	thioesterase superfamily member 7 [Source:MGI Symbol;Acc:MGI:1921338]
ENSMUSG00000002103	Acp2	1727.42	1299.76	-0.410378	0.00548039	Down	acid phosphatase 2, lysosomal [Source:MGI Symbol;Acc:MGI:87882]
ENSMUSG00000061479	Snrpa	473.536	356.297	-0.410393	0.0152924	Down	small nuclear ribonucleoprotein polypeptide A [Source:MGI Symbol;Acc:MGI:1855690]
ENSMUSG00000021257	Angel1	171.343	128.869	-0.410982	0.0481993	Down	angel homolog 1 (Drosophila) [Source:MGI Symbol;Acc:MGI:1915987]
ENSMUSG00000022371	Col14a1	1856.42	1395.9	-0.411323	0.00531493	Down	collagen, type XIV, alpha 1 [Source:MGI Symbol;Acc:MGI:1341272]
ENSMUSG00000028645	Slc2a1	244.774	183.951	-0.412125	0.028439	Down	solute carrier family 2 (facilitated glucose transporter), member 1 [Source:MGI Symbol;Acc:MGI:95755]
ENSMUSG00000024827	Gldc	6792.04	5102.79	-0.412557	0.00366236	Down	glycine decarboxylase [Source:MGI Symbol;Acc:MGI:1341155]
ENSMUSG00000020661	Dnmt3a	502.282	377.257	-0.412951	0.0218469	Down	DNA methyltransferase 3A [Source:MGI Symbol;Acc:MGI:1261827]
ENSMUSG00000061436	Hipk2	515.638	387.287	-0.412957	0.0125409	Down	homeodomain interacting protein kinase 2 [Source:MGI Symbol;Acc:MGI:1314872]
ENSMUSG00000031844	Hsd17b2	6044.43	4539.01	-0.41323	0.00452864	Down	hydroxysteroid (17-beta) dehydrogenase 2 [Source:MGI Symbol;Acc:MGI:1096386]
ENSMUSG00000015668	Pdzd11	377.339	283.357	-0.413239	0.0178956	Down	PDZ domain containing 11 [Source:MGI Symbol;Acc:MGI:1919871]
ENSMUSG00000025224	Gbf1	1685.4	1265.54	-0.413335	0.0241725	Down	golgi-specific brefeldin A-resistance factor 1 [Source:MGI Symbol;Acc:MGI:1861607]
ENSMUSG00000023921	Mut	5359.02	4023.25	-0.413607	0.0069456	Down	methylmalonyl-Coenzyme A mutase [Source:MGI Symbol;Acc:MGI:97239]
ENSMUSG00000021368	Tbc1d7	195.88	146.968	-0.414472	0.0393742	Down	TBC1 domain family, member 7 [Source:MGI Symbol;Acc:MGI:1914296]
ENSMUSG00000030533	Unc45a	278.74	209.135	-0.414487	0.0255611	Down	unc-45 homolog A (C. elegans) [Source:MGI Symbol;Acc:MGI:2142246]
ENSMUSG00000028132	Tmem56	6310.39	4733.31	-0.414882	0.0267458	Down	transmembrane protein 56 [Source:MGI Symbol;Acc:MGI:1923195]
ENSMUSG00000062604	Srpk2	449.737	337.04	-0.416163	0.0150173	Down	serine/arginine-rich protein specific kinase 2 [Source:MGI Symbol;Acc:MGI:1201408]
ENSMUSG00000042444	Fam63b	421.393	315.746	-0.416404	0.0131429	Down	family with sequence similarity 63, member B [Source:MGI Symbol;Acc:MGI:2443086]
ENSMUSG00000028799	Zfp362	191.477	143.459	-0.416541	0.0379445	Down	zinc finger protein 362 [Source:MGI Symbol;Acc:MGI:2652839]
ENSMUSG00000071042	Rasgrp3	255.111	190.922	-0.418137	0.0256137	Down	RAS, guanyl releasing protein 3 [Source:MGI Symbol;Acc:MGI:3028579]
ENSMUSG00000026615	Eprs	3488.23	2609.17	-0.418907	0.00432299	Down	glutamyl-prolyl-tRNA synthetase [Source:MGI Symbol;Acc:MGI:97838]
ENSMUSG00000018796	Acsl1	31346.6	23432.6	-0.419792	0.00909884	Down	acyl-CoA synthetase long-chain family member 1 [Source:MGI Symbol;Acc:MGI:102797]
ENSMUSG00000027630	Tbl1xr1	912.425	681.957	-0.420024	0.00697442	Down	transducin (beta)-like 1X-linked receptor 1 [Source:MGI Symbol;Acc:MGI:2441730]
ENSMUSG00000040549	Ckap5	421.055	314.69	-0.420079	0.0146016	Down	cytoskeleton associated protein 5 [Source:MGI Symbol;Acc:MGI:1923036]
ENSMUSG00000031901	Dus2	210.931	157.624	-0.420287	0.0312469	Down	dihydrouridine synthase 2 [Source:MGI Symbol;Acc:MGI:1913619]
ENSMUSG00000030516	Tjp1	1186.33	886.179	-0.420831	0.0231766	Down	tight junction protein 1 [Source:MGI Symbol;Acc:MGI:98759]
ENSMUSG00000057133	Chd6	435.263	325.111	-0.420957	0.012286	Down	chromodomain helicase DNA binding protein 6 [Source:MGI Symbol;Acc:MGI:1918639]
ENSMUSG00000028080	Lrba	811.502	605.881	-0.421561	0.0069373	Down	LPS-responsive beige-like anchor [Source:MGI Symbol;Acc:MGI:1933162]
ENSMUSG00000003062	Stard3nl	212.147	158.282	-0.422571	0.030004	Down	STARD3 N-terminal like [Source:MGI Symbol;Acc:MGI:1923455]
ENSMUSG00000041757	Plekha6	1863.92	1390.37	-0.422874	0.00415549	Down	pleckstrin homology domain containing, family A member 6 [Source:MGI Symbol;Acc:MGI:2388662]
ENSMUSG00000025823	Pdia4	6191.94	4618.12	-0.423085	0.0223108	Down	protein disulfide isomerase associated 4 [Source:MGI Symbol;Acc:MGI:104864]
ENSMUSG00000020154	Ptprb	1995.14	1487.96	-0.423156	0.00431814	Down	protein tyrosine phosphatase, receptor type, B [Source:MGI Symbol;Acc:MGI:97809]
ENSMUSG00000024140	Epas1	4622.25	3447.14	-0.423195	0.00304012	Down	endothelial PAS domain protein 1 [Source:MGI Symbol;Acc:MGI:109169]
ENSMUSG00000026036	Nif3l1	374.195	278.92	-0.423937	0.0162877	Down	Ngg1 interacting factor 3-like 1 (S. pombe) [Source:MGI Symbol;Acc:MGI:1929485]
ENSMUSG00000038628	Polr3k	382.684	285.141	-0.42448	0.0157256	Down	polymerase (RNA) III (DNA directed) polypeptide K [Source:MGI Symbol;Acc:MGI:1914255]
ENSMUSG00000095115	Itpripl2	181.675	135.367	-0.424491	0.0394892	Down	inositol 1,4,5-triphosphate receptor interacting protein-like 2 [Source:MGI Symbol;Acc:MGI:2442416]
ENSMUSG00000034653	Ythdc2	246.213	183.432	-0.424661	0.0231992	Down	YTH domain containing 2 [Source:MGI Symbol;Acc:MGI:2448561]
ENSMUSG00000074212	Dnajb14	539.77	402.082	-0.424856	0.00990956	Down	DnaJ heat shock protein family (Hsp40) member B14 [Source:MGI Symbol;Acc:MGI:1917854]
ENSMUSG00000022665	Ccdc80	326.588	243.255	-0.425002	0.0319731	Down	coiled-coil domain containing 80 [Source:MGI Symbol;Acc:MGI:1915146]
ENSMUSG00000070283	Ndufaf3	218.851	162.979	-0.425263	0.0293025	Down	NADH dehydrogenase (ubiquinone) 1 alpha subcomplex, assembly factor 3 [Source:MGI Symbol;Acc:MGI:1913956]
ENSMUSG00000024197	Plin3	1165.93	868.098	-0.425553	0.00590881	Down	perilipin 3 [Source:MGI Symbol;Acc:MGI:1914155]
ENSMUSG00000015461	Atf6b	591.544	440.373	-0.425759	0.0103875	Down	activating transcription factor 6 beta [Source:MGI Symbol;Acc:MGI:105121]
ENSMUSG00000025885	Myo5b	915.625	681.47	-0.426106	0.00646898	Down	myosin VB [Source:MGI Symbol;Acc:MGI:106598]
ENSMUSG00000033149	Phldb2	1158.44	862.13	-0.426206	0.00940454	Down	pleckstrin homology-like domain, family B, member 2 [Source:MGI Symbol;Acc:MGI:2444981]
ENSMUSG00000035284	Vps13c	998.245	742.715	-0.426585	0.0116285	Down	vacuolar protein sorting 13C (yeast) [Source:MGI Symbol;Acc:MGI:2444207]
ENSMUSG00000026199	Ankzf1	433.5	322.436	-0.427018	0.0111497	Down	ankyrin repeat and zinc finger domain containing 1 [Source:MGI Symbol;Acc:MGI:1098746]
ENSMUSG00000041577	Prelp	1534.87	1139.67	-0.429502	0.0314306	Down	proline arginine-rich end leucine-rich repeat [Source:MGI Symbol;Acc:MGI:2151110]
ENSMUSG00000030168	Adipor2	13828.5	10263.5	-0.430122	0.0477195	Down	adiponectin receptor 2 [Source:MGI Symbol;Acc:MGI:93830]
ENSMUSG00000002944	Cd36	1813.66	1346.05	-0.430171	0.00341811	Down	CD36 antigen [Source:MGI Symbol;Acc:MGI:107899]
ENSMUSG00000030739	Myh14	780.432	579.154	-0.430327	0.0148991	Down	myosin, heavy polypeptide 14 [Source:MGI Symbol;Acc:MGI:1919210]
ENSMUSG00000022151	Ttc33	409.254	303.609	-0.430782	0.0124283	Down	tetratricopeptide repeat domain 33 [Source:MGI Symbol;Acc:MGI:1914765]
ENSMUSG00000039763	Dnajc28	412.126	305.681	-0.431056	0.0111184	Down	DnaJ heat shock protein family (Hsp40) member C28 [Source:MGI Symbol;Acc:MGI:2181053]
ENSMUSG00000015501	Hivep2	222.176	164.75	-0.431426	0.0257715	Down	human immunodeficiency virus type I enhancer binding protein 2 [Source:MGI Symbol;Acc:MGI:1338076]
ENSMUSG00000001930	Vwf	275.151	204.002	-0.431645	0.0194527	Down	Von Willebrand factor homolog [Source:MGI Symbol;Acc:MGI:98941]
ENSMUSG00000053477	Tcf4	342.689	253.968	-0.432255	0.0146176	Down	transcription factor 4 [Source:MGI Symbol;Acc:MGI:98506]
ENSMUSG00000027956	Tmem144	184.333	136.595	-0.43241	0.0378987	Down	transmembrane protein 144 [Source:MGI Symbol;Acc:MGI:1917902]
ENSMUSG00000060510	Zfp266	449.368	332.985	-0.432439	0.010742	Down	zinc finger protein 266 [Source:MGI Symbol;Acc:MGI:1924769]
ENSMUSG00000032410	Xrn1	468.111	346.705	-0.433142	0.0182421	Down	5'-3' exoribonuclease 1 [Source:MGI Symbol;Acc:MGI:891964]
ENSMUSG00000034684	Sema3f	160.576	118.853	-0.434087	0.0403668	Down	sema domain, immunoglobulin domain (Ig), short basic domain, secreted, (semaphorin) 3F [Source:MGI Symbol;Acc:MGI:1096347]
ENSMUSG00000033618	Map3k13	334.275	247.234	-0.435159	0.0161885	Down	mitogen-activated protein kinase kinase kinase 13 [Source:MGI Symbol;Acc:MGI:2444243]
ENSMUSG00000063663	Brwd3	270.812	200.097	-0.436595	0.0194628	Down	bromodomain and WD repeat domain containing 3 [Source:MGI Symbol;Acc:MGI:3029414]
ENSMUSG00000068299	1700019G17Rik	200.979	148.469	-0.436882	0.031839	Down	RIKEN cDNA 1700019G17 gene [Source:MGI Symbol;Acc:MGI:1922791]
ENSMUSG00000003814	Calr	21490	15873.3	-0.437065	0.00881898	Down	calreticulin [Source:MGI Symbol;Acc:MGI:88252]
ENSMUSG00000053617	Sh3pxd2a	1209.46	893.238	-0.437245	0.00487852	Down	SH3 and PX domains 2A [Source:MGI Symbol;Acc:MGI:1298393]
ENSMUSG00000018669	Cdk5rap3	1423.81	1051.1	-0.437853	0.0252459	Down	CDK5 regulatory subunit associated protein 3 [Source:MGI Symbol;Acc:MGI:1933126]
ENSMUSG00000009566	Fpgs	4050.78	2990.17	-0.437973	0.00237632	Down	folylpolyglutamyl synthetase [Source:MGI Symbol;Acc:MGI:95576]
ENSMUSG00000024812	Tjp2	784.45	578.775	-0.43868	0.00524769	Down	tight junction protein 2 [Source:MGI Symbol;Acc:MGI:1341872]
ENSMUSG00000020156	Mum1	216.577	159.71	-0.439427	0.0238119	Down	melanoma associated antigen (mutated) 1 [Source:MGI Symbol;Acc:MGI:1915364]
ENSMUSG00000021712	Trim23	420.559	310.088	-0.439632	0.00953078	Down	tripartite motif-containing 23 [Source:MGI Symbol;Acc:MGI:1933161]
ENSMUSG00000032741	Tpcn1	1622.46	1195.76	-0.440263	0.00329094	Down	two pore channel 1 [Source:MGI Symbol;Acc:MGI:2182472]
ENSMUSG00000022414	Tab1	147.996	109.052	-0.440547	0.0425134	Down	TGF-beta activated kinase 1/MAP3K7 binding protein 1 [Source:MGI Symbol;Acc:MGI:1913763]
ENSMUSG00000034007	Scaper	181.431	133.683	-0.44061	0.0306367	Down	S phase cyclin A-associated protein in the ER [Source:MGI Symbol;Acc:MGI:1925976]
ENSMUSG00000029407	Uso1	2485.32	1831.19	-0.44065	0.0236715	Down	USO1 vesicle docking factor [Source:MGI Symbol;Acc:MGI:1929095]
ENSMUSG00000039367	Sec24c	2977.49	2192.99	-0.441199	0.00258097	Down	Sec24 related gene family, member C (S. cerevisiae) [Source:MGI Symbol;Acc:MGI:1919746]
ENSMUSG00000037685	Atp8a1	156.962	115.565	-0.441711	0.0363817	Down	ATPase, aminophospholipid transporter (APLT), class I, type 8A, member 1 [Source:MGI Symbol;Acc:MGI:1330848]
ENSMUSG00000026858	Fam73b	1197.94	881.248	-0.442929	0.0298846	Down	family with sequence similarity 73, member B [Source:MGI Symbol;Acc:MGI:1922035]
ENSMUSG00000027495	Fam210b	3525.29	2593.25	-0.442983	0.00486182	Down	family with sequence similarity 210, member B [Source:MGI Symbol;Acc:MGI:1914267]
ENSMUSG00000042590	Ipo11	436.239	320.877	-0.443098	0.00885855	Down	importin 11 [Source:MGI Symbol;Acc:MGI:2442377]
ENSMUSG00000028032	Papss1	311.114	228.741	-0.443726	0.0161541	Down	3'-phosphoadenosine 5'-phosphosulfate synthase 1 [Source:MGI Symbol;Acc:MGI:1330587]
ENSMUSG00000029322	Plac8	231.177	169.954	-0.443849	0.0335778	Down	placenta-specific 8 [Source:MGI Symbol;Acc:MGI:2445289]
ENSMUSG00000055044	Pdlim1	662.249	486.287	-0.445567	0.00546331	Down	PDZ and LIM domain 1 (elfin) [Source:MGI Symbol;Acc:MGI:1860611]
ENSMUSG00000040760	Appl1	462.046	339.092	-0.446363	0.0382608	Down	adaptor protein, phosphotyrosine interaction, PH domain and leucine zipper containing 1 [Source:MGI Symbol;Acc:MGI:1920243]
ENSMUSG00000035349	Mia2	1938.32	1422.19	-0.446695	0.0144078	Down	melanoma inhibitory activity 2 [Source:MGI Symbol;Acc:MGI:2159614]
ENSMUSG00000073755	5730409E04Rik	138.073	101.303	-0.446757	0.0413425	Down	RIKEN cDNA 5730409E04Rik gene [Source:MGI Symbol;Acc:MGI:3609248]
ENSMUSG00000028251	Tstd3	565.64	414.727	-0.447721	0.00551224	Down	thiosulfate sulfurtransferase (rhodanese)-like domain containing 3 [Source:MGI Symbol;Acc:MGI:1924282]
ENSMUSG00000056204	Pgpep1	1521.43	1115.02	-0.448365	0.0056491	Down	pyroglutamyl-peptidase I [Source:MGI Symbol;Acc:MGI:1913772]
ENSMUSG00000034168	Irf2bpl	438.798	321.373	-0.449308	0.00816471	Down	interferon regulatory factor 2 binding protein-like [Source:MGI Symbol;Acc:MGI:2442463]
ENSMUSG00000046314	Stxbp6	349.398	255.86	-0.449517	0.0254118	Down	syntaxin binding protein 6 (amisyn) [Source:MGI Symbol;Acc:MGI:2384963]
ENSMUSG00000004266	Ptpn6	658.537	481.764	-0.450938	0.00483906	Down	protein tyrosine phosphatase, non-receptor type 6 [Source:MGI Symbol;Acc:MGI:96055]
ENSMUSG00000020841	Cpd	1073.45	784.148	-0.453053	0.00308334	Down	carboxypeptidase D [Source:MGI Symbol;Acc:MGI:107265]
ENSMUSG00000042063	Zfp386	332.68	242.945	-0.453508	0.0104757	Down	zinc finger protein 386 (Kruppel-like) [Source:MGI Symbol;Acc:MGI:1930708]
ENSMUSG00000057367	Birc2	541.522	395.277	-0.454156	0.00632214	Down	baculoviral IAP repeat-containing 2 [Source:MGI Symbol;Acc:MGI:1197009]
ENSMUSG00000006522	Itih3	28346.3	20686.8	-0.454451	0.00724852	Down	inter-alpha trypsin inhibitor, heavy chain 3 [Source:MGI Symbol;Acc:MGI:96620]
ENSMUSG00000029475	Kdm2b	200.256	146.133	-0.454567	0.0232668	Down	lysine (K)-specific demethylase 2B [Source:MGI Symbol;Acc:MGI:1354737]
ENSMUSG00000028402	Mpdz	759.022	553.611	-0.45527	0.00499033	Down	multiple PDZ domain protein [Source:MGI Symbol;Acc:MGI:1343489]
ENSMUSG00000049047	Armcx3	149.634	109.119	-0.455535	0.0365819	Down	armadillo repeat containing, X-linked 3 [Source:MGI Symbol;Acc:MGI:1918953]
ENSMUSG00000031309	Rps6ka3	437.346	318.834	-0.455967	0.0445022	Down	ribosomal protein S6 kinase polypeptide 3 [Source:MGI Symbol;Acc:MGI:104557]
ENSMUSG00000029863	Casp2	129.233	94.2121	-0.455992	0.0458627	Down	caspase 2 [Source:MGI Symbol;Acc:MGI:97295]
ENSMUSG00000039607	Rbms3	118.07	86.0517	-0.456364	0.0478713	Down	RNA binding motif, single stranded interacting protein [Source:MGI Symbol;Acc:MGI:2444477]
ENSMUSG00000078484	Klhl17	240.991	175.623	-0.456499	0.0303107	Down	kelch-like 17 [Source:MGI Symbol;Acc:MGI:2678948]
ENSMUSG00000020650	Bcap29	319.18	232.57	-0.456709	0.0105206	Down	B cell receptor associated protein 29 [Source:MGI Symbol;Acc:MGI:101917]
ENSMUSG00000033790	Tubgcp5	142.397	103.74	-0.456949	0.0368662	Down	tubulin, gamma complex associated protein 5 [Source:MGI Symbol;Acc:MGI:2178836]
ENSMUSG00000026589	Sec16b	2503.7	1823.93	-0.457018	0.00174976	Down	SEC16 homolog B (S. cerevisiae) [Source:MGI Symbol;Acc:MGI:2148802]
ENSMUSG00000021427	Ssr1	3074.45	2239.06	-0.457436	0.0203667	Down	signal sequence receptor, alpha [Source:MGI Symbol;Acc:MGI:105082]
ENSMUSG00000006288	Ttc5	186.634	135.893	-0.457746	0.0244405	Down	tetratricopeptide repeat domain 5 [Source:MGI Symbol;Acc:MGI:2683584]
ENSMUSG00000021782	Dlg5	162.239	118.019	-0.459102	0.0274195	Down	discs, large homolog 5 (Drosophila) [Source:MGI Symbol;Acc:MGI:1918478]
ENSMUSG00000024251	Thada	191.889	139.587	-0.459103	0.0247607	Down	thyroid adenoma associated [Source:MGI Symbol;Acc:MGI:3039623]
ENSMUSG00000030058	Copg1	1920.37	1396.6	-0.45946	0.00219591	Down	coatomer protein complex, subunit gamma 1 [Source:MGI Symbol;Acc:MGI:1858696]
ENSMUSG00000026482	Rgl1	462.989	336.694	-0.45954	0.0176267	Down	ral guanine nucleotide dissociation stimulator,-like 1 [Source:MGI Symbol;Acc:MGI:107484]
ENSMUSG00000042118	Bhmt2	5476.48	3982.48	-0.459581	0.00128348	Down	betaine-homocysteine methyltransferase 2 [Source:MGI Symbol;Acc:MGI:1891379]
ENSMUSG00000023043	Krt18	5086.36	3698.51	-0.45969	0.00146703	Down	keratin 18 [Source:MGI Symbol;Acc:MGI:96692]
ENSMUSG00000055923	Aasdh	195.879	142.415	-0.459863	0.0221663	Down	aminoadipate-semialdehyde dehydrogenase [Source:MGI Symbol;Acc:MGI:2442517]
ENSMUSG00000036023	Parp2	232.267	168.791	-0.460551	0.0160719	Down	poly (ADP-ribose) polymerase family, member 2 [Source:MGI Symbol;Acc:MGI:1341112]
ENSMUSG00000020261	Slc36a1	932.825	677.891	-0.460552	0.0028087	Down	solute carrier family 36 (proton/amino acid symporter), member 1 [Source:MGI Symbol;Acc:MGI:2445299]
ENSMUSG00000042348	Arl15	225.319	163.738	-0.460577	0.0170532	Down	ADP-ribosylation factor-like 15 [Source:MGI Symbol;Acc:MGI:2442308]
ENSMUSG00000031278	Acsl4	1732.95	1258.86	-0.461111	0.00211012	Down	acyl-CoA synthetase long-chain family member 4 [Source:MGI Symbol;Acc:MGI:1354713]
ENSMUSG00000032688	Malt1	210.165	152.598	-0.46179	0.0176605	Down	MALT1 paracaspase [Source:MGI Symbol;Acc:MGI:2445027]
ENSMUSG00000060090	Rp2	313.422	227.556	-0.461886	0.0099555	Down	retinitis pigmentosa 2 homolog (human) [Source:MGI Symbol;Acc:MGI:1277953]
ENSMUSG00000043885	Slc36a4	328.885	238.765	-0.461995	0.00917824	Down	solute carrier family 36 (proton/amino acid symporter), member 4 [Source:MGI Symbol;Acc:MGI:2442595]
ENSMUSG00000028766	Alpl	213.584	155.016	-0.462385	0.0182254	Down	alkaline phosphatase, liver/bone/kidney [Source:MGI Symbol;Acc:MGI:87983]
ENSMUSG00000000058	Cav2	144.335	104.725	-0.462811	0.0340271	Down	caveolin 2 [Source:MGI Symbol;Acc:MGI:107571]
ENSMUSG00000060961	Slc4a4	3946.5	2863.32	-0.462885	0.0308316	Down	solute carrier family 4 (anion exchanger), member 4 [Source:MGI Symbol;Acc:MGI:1927555]
ENSMUSG00000038039	Gcc2	756.966	549.187	-0.46293	0.00362418	Down	GRIP and coiled-coil domain containing 2 [Source:MGI Symbol;Acc:MGI:1917547]
ENSMUSG00000002844	Adprh	187.625	136.12	-0.46297	0.0262493	Down	ADP-ribosylarginine hydrolase [Source:MGI Symbol;Acc:MGI:1098234]
ENSMUSG00000027272	Ubr1	645.555	468.341	-0.462981	0.00397923	Down	ubiquitin protein ligase E3 component n-recognin 1 [Source:MGI Symbol;Acc:MGI:1277977]
ENSMUSG00000026872	Zeb2	378.202	274.288	-0.463467	0.0200262	Down	zinc finger E-box binding homeobox 2 [Source:MGI Symbol;Acc:MGI:1344407]
ENSMUSG00000036528	Ppfibp2	741.82	537.972	-0.463538	0.00446629	Down	PTPRF interacting protein, binding protein 2 (liprin beta 2) [Source:MGI Symbol;Acc:MGI:894649]
ENSMUSG00000041688	Amot	207.71	150.518	-0.464635	0.0304882	Down	angiomotin [Source:MGI Symbol;Acc:MGI:108440]
ENSMUSG00000038080	Kdm1b	870.991	631.046	-0.464912	0.00578328	Down	lysine (K)-specific demethylase 1B [Source:MGI Symbol;Acc:MGI:2145261]
ENSMUSG00000032083	Apoa1	183955	133258	-0.465134	0.0379255	Down	apolipoprotein A-I [Source:MGI Symbol;Acc:MGI:88049]
ENSMUSG00000034308	Sdr42e1	5059.25	3664.72	-0.465221	0.00104771	Down	short chain dehydrogenase/reductase family 42E, member 1 [Source:MGI Symbol;Acc:MGI:1921282]
ENSMUSG00000001138	Cnnm3	443.133	320.967	-0.465315	0.00543831	Down	cyclin M3 [Source:MGI Symbol;Acc:MGI:2151055]
ENSMUSG00000037112	Sik2	268.034	194.014	-0.466254	0.012097	Down	salt inducible kinase 2 [Source:MGI Symbol;Acc:MGI:2445031]
ENSMUSG00000034917	Tjp3	816.879	591.188	-0.466505	0.00273209	Down	tight junction protein 3 [Source:MGI Symbol;Acc:MGI:1351650]
ENSMUSG00000030748	Il4ra	1101.56	796.826	-0.467205	0.00218204	Down	interleukin 4 receptor, alpha [Source:MGI Symbol;Acc:MGI:105367]
ENSMUSG00000017466	Timp2	432.138	312.557	-0.467375	0.00566059	Down	tissue inhibitor of metalloproteinase 2 [Source:MGI Symbol;Acc:MGI:98753]
ENSMUSG00000043279	Trim56	857.91	620.369	-0.467699	0.00258623	Down	tripartite motif-containing 56 [Source:MGI Symbol;Acc:MGI:2685298]
ENSMUSG00000026047	Kdelc1	204.122	147.593	-0.467807	0.0196039	Down	KDEL (Lys-Asp-Glu-Leu) containing 1 [Source:MGI Symbol;Acc:MGI:1919300]
ENSMUSG00000031486	Adgra2	175.12	126.587	-0.468216	0.047929	Down	adhesion G protein-coupled receptor A2 [Source:MGI Symbol;Acc:MGI:1925810]
ENSMUSG00000026395	Ptprc	327.005	236.347	-0.468406	0.0348366	Down	protein tyrosine phosphatase, receptor type, C [Source:MGI Symbol;Acc:MGI:97810]
ENSMUSG00000029413	Naaa	132.66	95.8809	-0.468417	0.0413438	Down	N-acylethanolamine acid amidase [Source:MGI Symbol;Acc:MGI:1914361]
ENSMUSG00000031617	Tmem184c	468.766	338.769	-0.468568	0.00530088	Down	transmembrane protein 184C [Source:MGI Symbol;Acc:MGI:2384562]
ENSMUSG00000033060	Lmo7	546.319	394.809	-0.46859	0.00472133	Down	LIM domain only 7 [Source:MGI Symbol;Acc:MGI:1353586]
ENSMUSG00000025059	Gk	2810.91	2031.31	-0.468629	0.00605719	Down	glycerol kinase [Source:MGI Symbol;Acc:MGI:106594]
ENSMUSG00000042389	Tsen2	162.674	117.512	-0.469182	0.0279727	Down	tRNA splicing endonuclease 2 homolog (S. cerevisiae) [Source:MGI Symbol;Acc:MGI:2141599]
ENSMUSG00000020628	Trappc12	722.198	521.675	-0.469244	0.00348216	Down	trafficking protein particle complex 12 [Source:MGI Symbol;Acc:MGI:2445089]
ENSMUSG00000074785	Plxnc1	800.641	578.335	-0.469249	0.0311022	Down	plexin C1 [Source:MGI Symbol;Acc:MGI:1890127]
ENSMUSG00000034064	Poglut1	362.328	261.492	-0.470531	0.0067319	Down	protein O-glucosyltransferase 1 [Source:MGI Symbol;Acc:MGI:2444232]
ENSMUSG00000051977	Prdm9	133.682	96.4753	-0.470576	0.0362869	Down	PR domain containing 9 [Source:MGI Symbol;Acc:MGI:2384854]
ENSMUSG00000034641	Cd300ld	186.345	134.448	-0.470926	0.022569	Down	CD300 molecule-like family member d [Source:MGI Symbol;Acc:MGI:2442358]
ENSMUSG00000040018	Cox15	880.82	635.453	-0.471061	0.00224875	Down	cytochrome c oxidase assembly protein 15 [Source:MGI Symbol;Acc:MGI:1920112]
ENSMUSG00000022742	Cpox	4074.28	2938.14	-0.471642	0.00233304	Down	coproporphyrinogen oxidase [Source:MGI Symbol;Acc:MGI:104841]
ENSMUSG00000020674	Pxdn	366.582	264.343	-0.471728	0.0334977	Down	peroxidasin homolog (Drosophila) [Source:MGI Symbol;Acc:MGI:1916925]
ENSMUSG00000022122	Ednrb	288.516	207.972	-0.472265	0.00969898	Down	endothelin receptor type B [Source:MGI Symbol;Acc:MGI:102720]
ENSMUSG00000021027	Ralgapa1	222.46	160.355	-0.472277	0.0140623	Down	Ral GTPase activating protein, alpha subunit 1 [Source:MGI Symbol;Acc:MGI:1931050]
ENSMUSG00000041671	Pyroxd1	274.551	197.86	-0.472599	0.0117843	Down	pyridine nucleotide-disulphide oxidoreductase domain 1 [Source:MGI Symbol;Acc:MGI:2676395]
ENSMUSG00000026463	Atp2b4	198.148	142.632	-0.474284	0.0172751	Down	ATPase, Ca++ transporting, plasma membrane 4 [Source:MGI Symbol;Acc:MGI:88111]
ENSMUSG00000038836	Agbl3	102.335	73.5364	-0.476768	0.047812	Down	ATP/GTP binding protein-like 3 [Source:MGI Symbol;Acc:MGI:1923473]
ENSMUSG00000021068	Nin	137.324	98.6234	-0.477582	0.0284332	Down	ninein [Source:MGI Symbol;Acc:MGI:105108]
ENSMUSG00000074896	Ifit3	596.185	427.916	-0.478434	0.00308349	Down	interferon-induced protein with tetratricopeptide repeats 3 [Source:MGI Symbol;Acc:MGI:1101055]
ENSMUSG00000037321	Tap1	674.465	484.083	-0.478489	0.00353658	Down	transporter 1, ATP-binding cassette, sub-family B (MDR/TAP) [Source:MGI Symbol;Acc:MGI:98483]
ENSMUSG00000041959	S100a10	1897.8	1361.93	-0.478672	0.00114129	Down	S100 calcium binding protein A10 (calpactin) [Source:MGI Symbol;Acc:MGI:1339468]
ENSMUSG00000013076	Amotl1	269.265	193.217	-0.478803	0.00953557	Down	angiomotin-like 1 [Source:MGI Symbol;Acc:MGI:1922973]
ENSMUSG00000029771	Irf5	673.016	482.93	-0.478828	0.0119079	Down	interferon regulatory factor 5 [Source:MGI Symbol;Acc:MGI:1350924]
ENSMUSG00000009828	Ick	411.91	295.567	-0.478845	0.0139507	Down	intestinal cell kinase [Source:MGI Symbol;Acc:MGI:1934157]
ENSMUSG00000033781	Asb13	1135.23	813.767	-0.480297	0.00189614	Down	ankyrin repeat and SOCS box-containing 13 [Source:MGI Symbol;Acc:MGI:2145525]
ENSMUSG00000043336	Filip1l	133.209	95.4814	-0.480405	0.0351706	Down	filamin A interacting protein 1-like [Source:MGI Symbol;Acc:MGI:1925999]
ENSMUSG00000020048	Hsp90b1	27242.7	19526.9	-0.48041	0.0109437	Down	heat shock protein 90, beta (Grp94), member 1 [Source:MGI Symbol;Acc:MGI:98817]
ENSMUSG00000038181	Chpf2	756.201	541.67	-0.481355	0.00271667	Down	chondroitin polymerizing factor 2 [Source:MGI Symbol;Acc:MGI:1917522]
ENSMUSG00000054889	Dsp	2696.54	1931.4	-0.481464	0.00101239	Down	desmoplakin [Source:MGI Symbol;Acc:MGI:109611]
ENSMUSG00000034032	Rpap1	385.006	275.694	-0.481814	0.00579641	Down	RNA polymerase II associated protein 1 [Source:MGI Symbol;Acc:MGI:1916175]
ENSMUSG00000015243	Abca1	5549.56	3971.74	-0.482604	0.00610378	Down	ATP-binding cassette, sub-family A (ABC1), member 1 [Source:MGI Symbol;Acc:MGI:99607]
ENSMUSG00000021754	Map3k1	380.363	272.196	-0.482732	0.00565369	Down	mitogen-activated protein kinase kinase kinase 1 [Source:MGI Symbol;Acc:MGI:1346872]
ENSMUSG00000042284	Itga1	597.08	427.034	-0.483574	0.00592024	Down	integrin alpha 1 [Source:MGI Symbol;Acc:MGI:96599]
ENSMUSG00000032116	Stt3a	3087.85	2207.51	-0.484182	0.00529042	Down	STT3, subunit of the oligosaccharyltransferase complex, homolog A (S. cerevisiae) [Source:MGI Symbol;Acc:MGI:105124]
ENSMUSG00000028274	Rngtt	272.005	194.416	-0.484487	0.00961355	Down	RNA guanylyltransferase and 5'-phosphatase [Source:MGI Symbol;Acc:MGI:1329041]
ENSMUSG00000060012	Kif13b	714.822	510.873	-0.484619	0.00239717	Down	kinesin family member 13B [Source:MGI Symbol;Acc:MGI:1098265]
ENSMUSG00000024378	Stard4	3696.53	2640.09	-0.485587	0.0107413	Down	StAR-related lipid transfer (START) domain containing 4 [Source:MGI Symbol;Acc:MGI:2156764]
ENSMUSG00000023249	Parp3	741.604	529.624	-0.48568	0.00212167	Down	poly (ADP-ribose) polymerase family, member 3 [Source:MGI Symbol;Acc:MGI:1891258]
ENSMUSG00000037395	Rcor3	260.411	185.862	-0.486563	0.0128781	Down	REST corepressor 3 [Source:MGI Symbol;Acc:MGI:2441920]
ENSMUSG00000035891	Cerk	124.413	88.7652	-0.487071	0.0331773	Down	ceramide kinase [Source:MGI Symbol;Acc:MGI:2386052]
ENSMUSG00000042328	Hps4	346.622	247.289	-0.487167	0.00616933	Down	Hermansky-Pudlak syndrome 4 [Source:MGI Symbol;Acc:MGI:2177742]
ENSMUSG00000033624	Pdpr	473.678	337.929	-0.487186	0.0309091	Down	pyruvate dehydrogenase phosphatase regulatory subunit [Source:MGI Symbol;Acc:MGI:2442188]
ENSMUSG00000039671	Zmynd8	713.655	509.105	-0.487264	0.00240868	Down	zinc finger, MYND-type containing 8 [Source:MGI Symbol;Acc:MGI:1918025]
ENSMUSG00000098905	Zfp953	112.625	80.3295	-0.487519	0.0433705	Down	zinc finger protein 953 [Source:MGI Symbol;Acc:MGI:3612873]
ENSMUSG00000101523	Gm10031	880.037	627.523	-0.487896	0.00273233	Down	predicted pseudogene 10031 [Source:MGI Symbol;Acc:MGI:3704198]
ENSMUSG00000028011	Tdo2	27661.2	19719.3	-0.488251	0.0130302	Down	tryptophan 2,3-dioxygenase [Source:MGI Symbol;Acc:MGI:1928486]
ENSMUSG00000025178	Pi4k2a	1778.35	1267.47	-0.48858	0.00101742	Down	phosphatidylinositol 4-kinase type 2 alpha [Source:MGI Symbol;Acc:MGI:1934031]
ENSMUSG00000014444	Piezo1	183.431	130.686	-0.489137	0.0261618	Down	piezo-type mechanosensitive ion channel component 1 [Source:MGI Symbol;Acc:MGI:3603204]
ENSMUSG00000032468	Armc8	409.285	291.563	-0.489298	0.00414942	Down	armadillo repeat containing 8 [Source:MGI Symbol;Acc:MGI:1921375]
ENSMUSG00000047735	Samd9l	703.597	501.156	-0.489488	0.00200796	Down	sterile alpha motif domain containing 9-like [Source:MGI Symbol;Acc:MGI:1343184]
ENSMUSG00000027778	Ift80	116.571	82.9713	-0.490526	0.0372252	Down	intraflagellar transport 80 [Source:MGI Symbol;Acc:MGI:1915509]
ENSMUSG00000045205	Dpy19l4	402.345	286.29	-0.490957	0.00448727	Down	dpy-19-like 4 (C. elegans) [Source:MGI Symbol;Acc:MGI:2685869]
ENSMUSG00000019979	Apaf1	98.1699	69.852	-0.49098	0.0490632	Down	apoptotic peptidase activating factor 1 [Source:MGI Symbol;Acc:MGI:1306796]
ENSMUSG00000026674	Ddr2	152.833	108.727	-0.491253	0.0220626	Down	discoidin domain receptor family, member 2 [Source:MGI Symbol;Acc:MGI:1345277]
ENSMUSG00000036918	Ttc7	1452.61	1033.37	-0.491283	0.00468429	Down	tetratricopeptide repeat domain 7 [Source:MGI Symbol;Acc:MGI:1920999]
ENSMUSG00000024236	Svil	1143.8	813.28	-0.492012	0.00194738	Down	supervillin [Source:MGI Symbol;Acc:MGI:2147319]
ENSMUSG00000025757	Hspa4l	635.519	451.86	-0.492058	0.00237539	Down	heat shock protein 4 like [Source:MGI Symbol;Acc:MGI:107422]
ENSMUSG00000033594	Spata2l	523.742	372.37	-0.492121	0.016191	Down	spermatogenesis associated 2-like [Source:MGI Symbol;Acc:MGI:1926029]
ENSMUSG00000036452	Arhgap26	354.521	251.991	-0.4925	0.00609815	Down	Rho GTPase activating protein 26 [Source:MGI Symbol;Acc:MGI:1918552]
ENSMUSG00000028252	Ccnc	520.078	369.46	-0.49331	0.00283194	Down	cyclin C [Source:MGI Symbol;Acc:MGI:1858199]
ENSMUSG00000032179	Bmp5	302.005	214.535	-0.493358	0.0107739	Down	bone morphogenetic protein 5 [Source:MGI Symbol;Acc:MGI:88181]
ENSMUSG00000027822	Slc33a1	2101.55	1492.72	-0.493511	0.00924697	Down	solute carrier family 33 (acetyl-CoA transporter), member 1 [Source:MGI Symbol;Acc:MGI:1332247]
ENSMUSG00000058921	Slc10a5	1162.38	825.573	-0.493615	0.00520115	Down	solute carrier family 10 (sodium/bile acid cotransporter family), member 5 [Source:MGI Symbol;Acc:MGI:2685251]
ENSMUSG00000038141	Tmem181a	106.427	75.5732	-0.493913	0.0375983	Down	transmembrane protein 181A [Source:MGI Symbol;Acc:MGI:1924356]
ENSMUSG00000054580	Pla2r1	103.553	73.5158	-0.494247	0.0396282	Down	phospholipase A2 receptor 1 [Source:MGI Symbol;Acc:MGI:102468]
ENSMUSG00000019944	Rhobtb1	1018.45	722.577	-0.495152	0.00116986	Down	Rho-related BTB domain containing 1 [Source:MGI Symbol;Acc:MGI:1916538]
ENSMUSG00000032913	Lrig2	220	155.866	-0.497199	0.0110361	Down	leucine-rich repeats and immunoglobulin-like domains 2 [Source:MGI Symbol;Acc:MGI:2443718]
ENSMUSG00000032715	Trib3	219.808	155.716	-0.497326	0.0219726	Down	tribbles homolog 3 (Drosophila) [Source:MGI Symbol;Acc:MGI:1345675]
ENSMUSG00000031684	Slc10a7	216.722	153.459	-0.497989	0.0127136	Down	solute carrier family 10 (sodium/bile acid cotransporter family), member 7 [Source:MGI Symbol;Acc:MGI:1924025]
ENSMUSG00000026430	Rassf5	328.005	232.203	-0.498332	0.00560645	Down	Ras association (RalGDS/AF-6) domain family member 5 [Source:MGI Symbol;Acc:MGI:1926375]
ENSMUSG00000053950	Adnp2	196.922	139.175	-0.500728	0.0133886	Down	ADNP homeobox 2 [Source:MGI Symbol;Acc:MGI:2448562]
ENSMUSG00000052446	Zfp961	258.845	182.688	-0.502707	0.00689123	Down	zinc finger protein 961 [Source:MGI Symbol;Acc:MGI:3583954]
ENSMUSG00000020869	Lrrc59	1913.21	1350	-0.503032	0.000768534	Down	leucine rich repeat containing 59 [Source:MGI Symbol;Acc:MGI:2138133]
ENSMUSG00000031616	Ednra	101.358	71.4966	-0.503516	0.039496	Down	endothelin receptor type A [Source:MGI Symbol;Acc:MGI:105923]
ENSMUSG00000028344	Invs	279.648	197.242	-0.503647	0.00581641	Down	inversin [Source:MGI Symbol;Acc:MGI:1335082]
ENSMUSG00000039585	Myo9a	224.636	158.302	-0.504907	0.00924156	Down	myosin IXa [Source:MGI Symbol;Acc:MGI:107735]
ENSMUSG00000019779	Frk	177.995	125.419	-0.505072	0.0142719	Down	fyn-related kinase [Source:MGI Symbol;Acc:MGI:103265]
ENSMUSG00000001288	Rarg	196.977	138.719	-0.505862	0.0233459	Down	retinoic acid receptor, gamma [Source:MGI Symbol;Acc:MGI:97858]
ENSMUSG00000029672	Fam3c	560.341	394.593	-0.505939	0.0019586	Down	family with sequence similarity 3, member C [Source:MGI Symbol;Acc:MGI:107892]
ENSMUSG00000038608	Dock10	171.372	120.676	-0.505986	0.0143775	Down	dedicator of cytokinesis 10 [Source:MGI Symbol;Acc:MGI:2146320]
ENSMUSG00000022466	Rpap3	252.951	178.046	-0.506605	0.00717486	Down	RNA polymerase II associated protein 3 [Source:MGI Symbol;Acc:MGI:1277218]
ENSMUSG00000044071	Fam19a2	229.881	161.761	-0.507019	0.0171734	Down	family with sequence similarity 19, member A2 [Source:MGI Symbol;Acc:MGI:2143691]
ENSMUSG00000042524	Sun2	2248.92	1582.22	-0.507284	0.0259751	Down	Sad1 and UNC84 domain containing 2 [Source:MGI Symbol;Acc:MGI:2443011]
ENSMUSG00000052595	A1cf	2504.27	1760.97	-0.508023	0.0203004	Down	APOBEC1 complementation factor [Source:MGI Symbol;Acc:MGI:1917115]
ENSMUSG00000019874	Fabp7	101.084	71.073	-0.508178	0.0373615	Down	fatty acid binding protein 7, brain [Source:MGI Symbol;Acc:MGI:101916]
ENSMUSG00000030583	Sipa1l3	240.418	168.989	-0.508618	0.00735845	Down	signal-induced proliferation-associated 1 like 3 [Source:MGI Symbol;Acc:MGI:1921456]
ENSMUSG00000012117	Dhdds	766.853	538.9	-0.508933	0.00343214	Down	dehydrodolichyl diphosphate synthase [Source:MGI Symbol;Acc:MGI:1914672]
ENSMUSG00000051359	Ncald	735.012	516.396	-0.509289	0.0013737	Down	neurocalcin delta [Source:MGI Symbol;Acc:MGI:1196326]
ENSMUSG00000026483	Fam129a	193.178	135.701	-0.5095	0.0146807	Down	family with sequence similarity 129, member A [Source:MGI Symbol;Acc:MGI:2137237]
ENSMUSG00000026923	Notch1	723.592	508.022	-0.510287	0.0102821	Down	notch 1 [Source:MGI Symbol;Acc:MGI:97363]
ENSMUSG00000007817	Zmiz1	1017.7	714.183	-0.510953	0.000884073	Down	zinc finger, MIZ-type containing 1 [Source:MGI Symbol;Acc:MGI:3040693]
ENSMUSG00000015340	Cybb	520.305	364.887	-0.511906	0.0301306	Down	cytochrome b-245, beta polypeptide [Source:MGI Symbol;Acc:MGI:88574]
ENSMUSG00000024697	Gna14	129.697	90.9175	-0.512511	0.0253444	Down	guanine nucleotide binding protein, alpha 14 [Source:MGI Symbol;Acc:MGI:95769]
ENSMUSG00000050854	Tmem125	152.324	106.743	-0.513002	0.0430436	Down	transmembrane protein 125 [Source:MGI Symbol;Acc:MGI:1923409]
ENSMUSG00000021638	Ocln	637.67	446.824	-0.513103	0.0126518	Down	occludin [Source:MGI Symbol;Acc:MGI:106183]
ENSMUSG00000030610	Det1	198.681	139.213	-0.51316	0.010165	Down	de-etiolated homolog 1 (Arabidopsis) [Source:MGI Symbol;Acc:MGI:1923625]
ENSMUSG00000032883	Acsl3	973.555	682.12	-0.513236	0.0123305	Down	acyl-CoA synthetase long-chain family member 3 [Source:MGI Symbol;Acc:MGI:1921455]
ENSMUSG00000043391	2510009E07Rik	308.617	216.134	-0.513893	0.00468978	Down	RIKEN cDNA 2510009E07 gene [Source:MGI Symbol;Acc:MGI:1919440]
ENSMUSG00000027349	Fam98b	271.227	189.812	-0.514932	0.00556876	Down	family with sequence similarity 98, member B [Source:MGI Symbol;Acc:MGI:1915465]
ENSMUSG00000027750	Postn	335.877	234.69	-0.517175	0.00403986	Down	periostin, osteoblast specific factor [Source:MGI Symbol;Acc:MGI:1926321]
ENSMUSG00000019866	Aim1	756.637	528.688	-0.517184	0.0151048	Down	absent in melanoma 1 [Source:MGI Symbol;Acc:MGI:109544]
ENSMUSG00000032802	Srxn1	1174.47	820.52	-0.517404	0.000666801	Down	sulfiredoxin 1 homolog (S. cerevisiae) [Source:MGI Symbol;Acc:MGI:104971]
ENSMUSG00000038175	Mylip	290.735	202.954	-0.518555	0.0450565	Down	myosin regulatory light chain interacting protein [Source:MGI Symbol;Acc:MGI:2388271]
ENSMUSG00000059456	Ptk2b	1007.59	703.368	-0.518563	0.000784249	Down	PTK2 protein tyrosine kinase 2 beta [Source:MGI Symbol;Acc:MGI:104908]
ENSMUSG00000074882	Cyp2c68	6796.4	4744.24	-0.518593	0.0399012	Down	cytochrome P450, family 2, subfamily c, polypeptide 68 [Source:MGI Symbol;Acc:MGI:3612287]
ENSMUSG00000042473	Tbc1d8b	549.038	383.202	-0.518801	0.0141692	Down	TBC1 domain family, member 8B [Source:MGI Symbol;Acc:MGI:1918101]
ENSMUSG00000029231	Pdgfra	184.586	128.826	-0.51887	0.0108364	Down	platelet derived growth factor receptor, alpha polypeptide [Source:MGI Symbol;Acc:MGI:97530]
ENSMUSG00000040253	Gbp7	818.555	570.853	-0.51996	0.00154096	Down	guanylate binding protein 7 [Source:MGI Symbol;Acc:MGI:2444421]
ENSMUSG00000040044	Orc3	550.257	383.561	-0.520648	0.0014751	Down	origin recognition complex, subunit 3 [Source:MGI Symbol;Acc:MGI:1354944]
ENSMUSG00000063428	Ddo	519.248	361.932	-0.520706	0.00173088	Down	D-aspartate oxidase [Source:MGI Symbol;Acc:MGI:1925528]
ENSMUSG00000058240	Cryzl1	352.617	245.667	-0.521399	0.0082006	Down	crystallin, zeta (quinone reductase)-like 1 [Source:MGI Symbol;Acc:MGI:1913859]
ENSMUSG00000034218	Atm	272.783	190.017	-0.521627	0.0277069	Down	ataxia telangiectasia mutated [Source:MGI Symbol;Acc:MGI:107202]
ENSMUSG00000025538	Sumf2	284.421	197.882	-0.523389	0.00538792	Down	sulfatase modifying factor 2 [Source:MGI Symbol;Acc:MGI:1915152]
ENSMUSG00000011114	Tbrg1	960.202	668.023	-0.52344	0.000768597	Down	transforming growth factor beta regulated gene 1 [Source:MGI Symbol;Acc:MGI:1100877]
ENSMUSG00000022136	Dnajc3	6751.34	4694.66	-0.524153	0.011945	Down	DnaJ heat shock protein family (Hsp40) member C3 [Source:MGI Symbol;Acc:MGI:107373]
ENSMUSG00000019846	Lama4	166.249	115.28	-0.528204	0.0119618	Down	laminin, alpha 4 [Source:MGI Symbol;Acc:MGI:109321]
ENSMUSG00000032333	Stoml1	115.933	80.3508	-0.528912	0.023993	Down	stomatin-like 1 [Source:MGI Symbol;Acc:MGI:1916356]
ENSMUSG00000021186	Fbln5	165.705	114.77	-0.529876	0.0127466	Down	fibulin 5 [Source:MGI Symbol;Acc:MGI:1346091]
ENSMUSG00000049502	Dtx3l	1403.25	971.495	-0.530496	0.00161146	Down	deltex 3-like, E3 ubiquitin ligase [Source:MGI Symbol;Acc:MGI:2656973]
ENSMUSG00000031565	Fgfr1	120.871	83.6733	-0.530626	0.0253615	Down	fibroblast growth factor receptor 1 [Source:MGI Symbol;Acc:MGI:95522]
ENSMUSG00000039953	Clstn1	133.902	92.5492	-0.532885	0.0192114	Down	calsyntenin 1 [Source:MGI Symbol;Acc:MGI:1929895]
ENSMUSG00000072640	Lyrm9	129.026	89.1694	-0.533045	0.0189207	Down	LYR motif containing 9 [Source:MGI Symbol;Acc:MGI:1913524]
ENSMUSG00000035236	Scai	106.603	73.5926	-0.534618	0.0293481	Down	suppressor of cancer cell invasion [Source:MGI Symbol;Acc:MGI:2443716]
ENSMUSG00000039043	Arpin	175.455	121.101	-0.534885	0.00917499	Down	actin-related protein 2/3 complex inhibitor [Source:MGI Symbol;Acc:MGI:1917670]
ENSMUSG00000020692	Nle1	95.42	65.8169	-0.535833	0.0316803	Down	notchless homolog 1 (Drosophila) [Source:MGI Symbol;Acc:MGI:2429770]
ENSMUSG00000018166	Erbb3	3987.88	2750.17	-0.5361	0.00925719	Down	erb-b2 receptor tyrosine kinase 3 [Source:MGI Symbol;Acc:MGI:95411]
ENSMUSG00000032812	Arap1	1992.23	1373.55	-0.536479	0.000282894	Down	ArfGAP with RhoGAP domain, ankyrin repeat and PH domain 1 [Source:MGI Symbol;Acc:MGI:1916960]
ENSMUSG00000026470	Stx6	231.282	159.413	-0.536883	0.00564151	Down	syntaxin 6 [Source:MGI Symbol;Acc:MGI:1926235]
ENSMUSG00000020689	Itgb3	121.457	83.7069	-0.537028	0.0231286	Down	integrin beta 3 [Source:MGI Symbol;Acc:MGI:96612]
ENSMUSG00000007812	Zfp655	965.405	665.345	-0.537031	0.0035768	Down	zinc finger protein 655 [Source:MGI Symbol;Acc:MGI:1919861]
ENSMUSG00000015217	Hmgb3	136.87	94.2819	-0.537758	0.0159756	Down	high mobility group box 3 [Source:MGI Symbol;Acc:MGI:1098219]
ENSMUSG00000062901	Klhl24	1296.8	892.888	-0.538407	0.00494869	Down	kelch-like 24 [Source:MGI Symbol;Acc:MGI:1923035]
ENSMUSG00000031422	Morf4l2	2111.55	1453.06	-0.539213	0.000400598	Down	mortality factor 4 like 2 [Source:MGI Symbol;Acc:MGI:1927167]
ENSMUSG00000057322	Rpl38	364.883	251.075	-0.539314	0.00407925	Down	ribosomal protein L38 [Source:MGI Symbol;Acc:MGI:1914921]
ENSMUSG00000022425	Enpp2	2243.28	1543.49	-0.539413	0.0296429	Down	ectonucleotide pyrophosphatase/phosphodiesterase 2 [Source:MGI Symbol;Acc:MGI:1321390]
ENSMUSG00000047907	Tshz2	291.612	200.412	-0.541078	0.0135547	Down	teashirt zinc finger family member 2 [Source:MGI Symbol;Acc:MGI:2153084]
ENSMUSG00000030852	Tacc2	552.744	379.48	-0.542589	0.00111781	Down	transforming, acidic coiled-coil containing protein 2 [Source:MGI Symbol;Acc:MGI:1928899]
ENSMUSG00000060519	Tor3a	195.722	134.367	-0.54263	0.00809234	Down	torsin family 3, member A [Source:MGI Symbol;Acc:MGI:1353652]
ENSMUSG00000086040	Wipf3	213.466	146.516	-0.542945	0.00592203	Down	WAS/WASL interacting protein family, member 3 [Source:MGI Symbol;Acc:MGI:3044681]
ENSMUSG00000034584	Exph5	273.247	187.469	-0.543555	0.0141897	Down	exophilin 5 [Source:MGI Symbol;Acc:MGI:2443248]
ENSMUSG00000029101	Rgs12	211.909	145.382	-0.543597	0.0057329	Down	regulator of G-protein signaling 12 [Source:MGI Symbol;Acc:MGI:1918979]
ENSMUSG00000026305	Lrrfip1	729.391	499.938	-0.544945	0.00739154	Down	leucine rich repeat (in FLII) interacting protein 1 [Source:MGI Symbol;Acc:MGI:1342770]
ENSMUSG00000044468	Fam46c	337.221	231.079	-0.545307	0.00576356	Down	family with sequence similarity 46, member C [Source:MGI Symbol;Acc:MGI:1921895]
ENSMUSG00000016128	Stard13	655.65	449.136	-0.545773	0.000738485	Down	StAR-related lipid transfer (START) domain containing 13 [Source:MGI Symbol;Acc:MGI:2385331]
ENSMUSG00000096210	H1f0	3051.48	2089.67	-0.546234	0.000175328	Down	H1 histone family, member 0 [Source:MGI Symbol;Acc:MGI:95893]
ENSMUSG00000057789	Bak1	280.051	191.76	-0.546391	0.00358228	Down	BCL2-antagonist/killer 1 [Source:MGI Symbol;Acc:MGI:1097161]
ENSMUSG00000055027	Smyd1	175.573	120.219	-0.546413	0.00887784	Down	SET and MYND domain containing 1 [Source:MGI Symbol;Acc:MGI:104790]
ENSMUSG00000046079	Lrrc8d	1253.77	858.352	-0.546631	0.000267027	Down	leucine rich repeat containing 8D [Source:MGI Symbol;Acc:MGI:1922368]
ENSMUSG00000026678	Rgs5	1249.37	855.296	-0.546702	0.000316336	Down	regulator of G-protein signaling 5 [Source:MGI Symbol;Acc:MGI:1098434]
ENSMUSG00000066037	Hnrnpr	804.016	549.769	-0.548399	0.000496367	Down	heterogeneous nuclear ribonucleoprotein R [Source:MGI Symbol;Acc:MGI:1891692]
ENSMUSG00000001424	Snd1	3315.23	2266.79	-0.548457	0.0285554	Down	staphylococcal nuclease and tudor domain containing 1 [Source:MGI Symbol;Acc:MGI:1929266]
ENSMUSG00000020023	Tmcc3	301.471	206.115	-0.548574	0.00291421	Down	transmembrane and coiled coil domains 3 [Source:MGI Symbol;Acc:MGI:2442900]
ENSMUSG00000074874	Ctla2b	79.303	54.216	-0.548658	0.0433274	Down	cytotoxic T lymphocyte-associated protein 2 beta [Source:MGI Symbol;Acc:MGI:88555]
ENSMUSG00000025255	Zfhx4	472.847	323.26	-0.548681	0.00105894	Down	zinc finger homeodomain 4 [Source:MGI Symbol;Acc:MGI:2137668]
ENSMUSG00000000686	Abhd15	732.718	500.622	-0.549537	0.000638314	Down	abhydrolase domain containing 15 [Source:MGI Symbol;Acc:MGI:1914727]
ENSMUSG00000039782	Cpeb2	806.81	550.954	-0.550298	0.00825397	Down	cytoplasmic polyadenylation element binding protein 2 [Source:MGI Symbol;Acc:MGI:2442640]
ENSMUSG00000018379	Srsf1	1858.8	1269.05	-0.550624	0.000233946	Down	serine/arginine-rich splicing factor 1 [Source:MGI Symbol;Acc:MGI:98283]
ENSMUSG00000068101	Cenpm	112.279	76.6381	-0.550959	0.020932	Down	centromere protein M [Source:MGI Symbol;Acc:MGI:1913820]
ENSMUSG00000022887	Masp1	2216.93	1513.12	-0.551041	0.000183603	Down	mannan-binding lectin serine peptidase 1 [Source:MGI Symbol;Acc:MGI:88492]
ENSMUSG00000031232	Magt1	1843.2	1256.84	-0.552418	0.00311337	Down	magnesium transporter 1 [Source:MGI Symbol;Acc:MGI:1914325]
ENSMUSG00000031453	Rasa3	403.878	275.05	-0.554223	0.00538678	Down	RAS p21 protein activator 3 [Source:MGI Symbol;Acc:MGI:1197013]
ENSMUSG00000035513	Ntng2	75.1913	51.1629	-0.555468	0.0412725	Down	netrin G2 [Source:MGI Symbol;Acc:MGI:2159341]
ENSMUSG00000021786	Oxsm	1041.38	708.519	-0.555615	0.000567171	Down	3-oxoacyl-ACP synthase, mitochondrial [Source:MGI Symbol;Acc:MGI:1918397]
ENSMUSG00000046761	Fam83h	536.318	364.508	-0.557137	0.000810253	Down	family with sequence similarity 83, member H [Source:MGI Symbol;Acc:MGI:2145900]
ENSMUSG00000028476	Reck	134.912	91.6634	-0.557604	0.0419175	Down	reversion-inducing-cysteine-rich protein with kazal motifs [Source:MGI Symbol;Acc:MGI:1855698]
ENSMUSG00000033857	Engase	151.215	102.736	-0.557658	0.0201612	Down	endo-beta-N-acetylglucosaminidase [Source:MGI Symbol;Acc:MGI:2443788]
ENSMUSG00000027204	Fbn1	119.217	80.9505	-0.558475	0.0168997	Down	fibrillin 1 [Source:MGI Symbol;Acc:MGI:95489]
ENSMUSG00000040195	Tmem194	169.828	115.313	-0.558517	0.00737311	Down	transmembrane protein 194 [Source:MGI Symbol;Acc:MGI:2446113]
ENSMUSG00000035273	Hpse	140.151	95.1484	-0.55873	0.01176	Down	heparanase [Source:MGI Symbol;Acc:MGI:1343124]
ENSMUSG00000074364	Ehd2	116.747	79.2203	-0.559442	0.0187682	Down	EH-domain containing 2 [Source:MGI Symbol;Acc:MGI:2154274]
ENSMUSG00000029185	Fam114a1	738.105	500.574	-0.560241	0.000379446	Down	family with sequence similarity 114, member A1 [Source:MGI Symbol;Acc:MGI:1915553]
ENSMUSG00000090942	F830016B08Rik	254.742	172.645	-0.561229	0.00352459	Down	RIKEN cDNA F830016B08 gene [Source:MGI Symbol;Acc:MGI:3588218]
ENSMUSG00000019850	Tnfaip3	73.575	49.8553	-0.561469	0.0404483	Down	tumor necrosis factor, alpha-induced protein 3 [Source:MGI Symbol;Acc:MGI:1196377]
ENSMUSG00000027412	Lpin3	169.033	114.488	-0.562105	0.00715775	Down	lipin 3 [Source:MGI Symbol;Acc:MGI:1891342]
ENSMUSG00000030213	Atf7ip	856.979	579.988	-0.563238	0.000354637	Down	activating transcription factor 7 interacting protein [Source:MGI Symbol;Acc:MGI:1858965]
ENSMUSG00000079065	BC005561	155.254	105.027	-0.563863	0.0149515	Down	cDNA sequence BC005561 [Source:MGI Symbol;Acc:MGI:3040669]
ENSMUSG00000040296	Ddx58	1045.03	706.849	-0.564072	0.000255429	Down	DEAD (Asp-Glu-Ala-Asp) box polypeptide 58 [Source:MGI Symbol;Acc:MGI:2442858]
ENSMUSG00000003348	Mob3a	166.388	112.495	-0.564699	0.00894631	Down	MOB kinase activator 3A [Source:MGI Symbol;Acc:MGI:3050117]
ENSMUSG00000001280	Sp1	1272.83	860.088	-0.565484	0.000197628	Down	trans-acting transcription factor 1 [Source:MGI Symbol;Acc:MGI:98372]
ENSMUSG00000018143	Mafk	295.721	199.787	-0.565777	0.00206034	Down	v-maf musculoaponeurotic fibrosarcoma oncogene family, protein K (avian) [Source:MGI Symbol;Acc:MGI:99951]
ENSMUSG00000076609	Igkc	210.355	142.099	-0.565932	0.0101711	Down	immunoglobulin kappa constant [Source:MGI Symbol;Acc:MGI:96495]
ENSMUSG00000042216	Sgsm1	177.881	120.152	-0.566053	0.02079	Down	small G protein signaling modulator 1 [Source:MGI Symbol;Acc:MGI:107320]
ENSMUSG00000075324	Fign	181.627	122.611	-0.566895	0.0415748	Down	fidgetin [Source:MGI Symbol;Acc:MGI:1890647]
ENSMUSG00000057181	5730455P16Rik	411.747	277.863	-0.567384	0.00104124	Down	RIKEN cDNA 5730455P16 gene [Source:MGI Symbol;Acc:MGI:1917841]
ENSMUSG00000003623	Crot	27508.7	18559	-0.567769	0.00168366	Down	carnitine O-octanoyltransferase [Source:MGI Symbol;Acc:MGI:1921364]
ENSMUSG00000024477	Pggt1b	228.579	154.174	-0.568129	0.0061849	Down	protein geranylgeranyltransferase type I, beta subunit [Source:MGI Symbol;Acc:MGI:1917514]
ENSMUSG00000037151	Lrrc20	172.936	116.641	-0.568161	0.00664076	Down	leucine rich repeat containing 20 [Source:MGI Symbol;Acc:MGI:2387182]
ENSMUSG00000046324	Ermp1	829.809	559.371	-0.568973	0.000298586	Down	endoplasmic reticulum metallopeptidase 1 [Source:MGI Symbol;Acc:MGI:106250]
ENSMUSG00000047875	Gpr157	126.871	85.5106	-0.56919	0.0124707	Down	G protein-coupled receptor 157 [Source:MGI Symbol;Acc:MGI:2442046]
ENSMUSG00000043572	Pars2	100.084	67.4106	-0.570162	0.021571	Down	prolyl-tRNA synthetase (mitochondrial)(putative) [Source:MGI Symbol;Acc:MGI:2386296]
ENSMUSG00000001173	Ocrl	247.465	166.484	-0.571842	0.00248224	Down	oculocerebrorenal syndrome of Lowe [Source:MGI Symbol;Acc:MGI:109589]
ENSMUSG00000037440	Vnn1	2184.13	1469.22	-0.572003	0.0332801	Down	vanin 1 [Source:MGI Symbol;Acc:MGI:108395]
ENSMUSG00000071633	Gm4952	7005.35	4710.71	-0.572512	0.00125926	Down	predicted gene 4952 [Source:MGI Symbol;Acc:MGI:3643569]
ENSMUSG00000050668	Gpatch11	194.159	130.559	-0.572537	0.00466544	Down	G patch domain containing 11 [Source:MGI Symbol;Acc:MGI:1858435]
ENSMUSG00000035078	Mtmr9	521.609	350.571	-0.573262	0.000558325	Down	myotubularin related protein 9 [Source:MGI Symbol;Acc:MGI:2442842]
ENSMUSG00000000282	Mnt	207.085	139.052	-0.5746	0.00386455	Down	max binding protein [Source:MGI Symbol;Acc:MGI:109150]
ENSMUSG00000033278	Ptprm	97.4472	65.4097	-0.575116	0.021428	Down	protein tyrosine phosphatase, receptor type, M [Source:MGI Symbol;Acc:MGI:102694]
ENSMUSG00000020108	Ddit4	127.617	85.6494	-0.575301	0.0121094	Down	DNA-damage-inducible transcript 4 [Source:MGI Symbol;Acc:MGI:1921997]
ENSMUSG00000030064	Frmd4b	1141.68	765.619	-0.576453	0.00307059	Down	FERM domain containing 4B [Source:MGI Symbol;Acc:MGI:2141794]
ENSMUSG00000021699	Pde4d	114.211	76.5881	-0.576512	0.0194214	Down	phosphodiesterase 4D, cAMP specific [Source:MGI Symbol;Acc:MGI:99555]
ENSMUSG00000027860	Vangl1	218.52	146.462	-0.57724	0.00321552	Down	vang-like 1 (van gogh, Drosophila) [Source:MGI Symbol;Acc:MGI:2159344]
ENSMUSG00000020564	Atxn7l1	373.401	250.139	-0.577997	0.00121861	Down	ataxin 7-like 1 [Source:MGI Symbol;Acc:MGI:3584458]
ENSMUSG00000027281	Slx4ip	90.4092	60.5569	-0.57818	0.0253658	Down	SLX4 interacting protein [Source:MGI Symbol;Acc:MGI:1921493]
ENSMUSG00000053838	Nudcd3	985.357	659.801	-0.578615	0.000196147	Down	NudC domain containing 3 [Source:MGI Symbol;Acc:MGI:2144158]
ENSMUSG00000040022	Rab11fip2	225.62	151.032	-0.579038	0.00799803	Down	RAB11 family interacting protein 2 (class I) [Source:MGI Symbol;Acc:MGI:1922248]
ENSMUSG00000019813	Cep57l1	98.3572	65.8233	-0.579433	0.020619	Down	centrosomal protein 57-like 1 [Source:MGI Symbol;Acc:MGI:1915511]
ENSMUSG00000057554	Lgals8	2781.28	1861.26	-0.579467	0.00075758	Down	lectin, galactose binding, soluble 8 [Source:MGI Symbol;Acc:MGI:1928481]
ENSMUSG00000047153	Khnyn	703.62	470.767	-0.579784	0.00027692	Down	KH and NYN domain containing [Source:MGI Symbol;Acc:MGI:2451333]
ENSMUSG00000022788	Fgd4	534.994	357.892	-0.579997	0.000510229	Down	FYVE, RhoGEF and PH domain containing 4 [Source:MGI Symbol;Acc:MGI:2183747]
ENSMUSG00000041920	Slc16a6	235.773	157.711	-0.580111	0.0279154	Down	solute carrier family 16 (monocarboxylic acid transporters), member 6 [Source:MGI Symbol;Acc:MGI:2144585]
ENSMUSG00000022022	Mtrf1	213.586	142.765	-0.581175	0.00338203	Down	mitochondrial translational release factor 1 [Source:MGI Symbol;Acc:MGI:2384815]
ENSMUSG00000033632	AW554918	70.5336	47.1418	-0.581303	0.0364923	Down	expressed sequence AW554918 [Source:MGI Symbol;Acc:MGI:2147376]
ENSMUSG00000062646	Ganc	546.332	364.863	-0.582423	0.0148272	Down	glucosidase, alpha; neutral C [Source:MGI Symbol;Acc:MGI:1923301]
ENSMUSG00000078861	Zfp931	116.819	77.99	-0.58291	0.0129998	Down	zinc finger protein 931 [Source:MGI Symbol;Acc:MGI:2441662]
ENSMUSG00000026017	Carf	83.8039	55.9345	-0.58328	0.0284969	Down	calcium response factor [Source:MGI Symbol;Acc:MGI:2182269]
ENSMUSG00000046434	Hnrnpa1	268.177	178.968	-0.583478	0.00181854	Down	heterogeneous nuclear ribonucleoprotein A1 [Source:MGI Symbol;Acc:MGI:104820]
ENSMUSG00000034105	Tldc1	260.222	173.585	-0.584103	0.00188707	Down	TBC/LysM associated domain containing 1 [Source:MGI Symbol;Acc:MGI:1921597]
ENSMUSG00000028536	2610528J11Rik	311.796	207.9	-0.584714	0.00118693	Down	RIKEN cDNA 2610528J11 gene [Source:MGI Symbol;Acc:MGI:1913701]
ENSMUSG00000056267	Cep70	99.7963	66.4896	-0.585858	0.0192059	Down	centrosomal protein 70 [Source:MGI Symbol;Acc:MGI:1915371]
ENSMUSG00000070713	Gm10282	110.036	73.2983	-0.58612	0.0477109	Down	predicted pseudogene 10282 [Source:MGI Symbol;Acc:MGI:3704312]
ENSMUSG00000001768	Rin2	576.223	383.546	-0.587227	0.000396819	Down	Ras and Rab interactor 2 [Source:MGI Symbol;Acc:MGI:1921280]
ENSMUSG00000020100	Slc29a3	144.618	96.2596	-0.587249	0.00782129	Down	solute carrier family 29 (nucleoside transporters), member 3 [Source:MGI Symbol;Acc:MGI:1918529]
ENSMUSG00000019920	Lims1	596.254	396.87	-0.587262	0.000310368	Down	LIM and senescent cell antigen-like domains 1 [Source:MGI Symbol;Acc:MGI:1195263]
ENSMUSG00000028630	Dyrk2	431.576	287.149	-0.587814	0.0404426	Down	dual-specificity tyrosine-(Y)-phosphorylation regulated kinase 2 [Source:MGI Symbol;Acc:MGI:1330301]
ENSMUSG00000043587	Pxylp1	199.969	132.994	-0.588418	0.00559158	Down	2-phosphoxylose phosphatase 1 [Source:MGI Symbol;Acc:MGI:2442444]
ENSMUSG00000102918	Pcdhgc3	117.086	77.8632	-0.588553	0.0123762	Down	protocadherin gamma subfamily C, 3 [Source:MGI Symbol;Acc:MGI:1935201]
ENSMUSG00000045875	Adra1a	179.382	119.185	-0.58983	0.0296438	Down	adrenergic receptor, alpha 1a [Source:MGI Symbol;Acc:MGI:104773]
ENSMUSG00000006019	Dhx34	240.302	159.502	-0.591275	0.00928573	Down	DEAH (Asp-Glu-Ala-His) box polypeptide 34 [Source:MGI Symbol;Acc:MGI:1918973]
ENSMUSG00000022420	Dnal4	159.39	105.747	-0.591942	0.00547612	Down	dynein, axonemal, light chain 4 [Source:MGI Symbol;Acc:MGI:1859217]
ENSMUSG00000039841	Zfp800	225.191	149.263	-0.593289	0.00233463	Down	zinc finger protein 800 [Source:MGI Symbol;Acc:MGI:1889334]
ENSMUSG00000021177	Tdp1	107.385	71.1642	-0.593567	0.0148168	Down	tyrosyl-DNA phosphodiesterase 1 [Source:MGI Symbol;Acc:MGI:1920036]
ENSMUSG00000048439	Nupl2	120.65	79.9422	-0.593804	0.011838	Down	nucleoporin like 2 [Source:MGI Symbol;Acc:MGI:2387631]
ENSMUSG00000029428	Stx2	317.606	210.326	-0.594613	0.0011632	Down	syntaxin 2 [Source:MGI Symbol;Acc:MGI:108059]
ENSMUSG00000063810	Alms1	66.9995	44.3488	-0.595255	0.0370567	Down	Alstrom syndrome 1 [Source:MGI Symbol;Acc:MGI:1934606]
ENSMUSG00000075273	Ttc30b	171.541	113.539	-0.595364	0.00427706	Down	tetratricopeptide repeat domain 30B [Source:MGI Symbol;Acc:MGI:1919671]
ENSMUSG00000054737	Zfp182	88.1128	58.2943	-0.595998	0.0208349	Down	zinc finger protein 182 [Source:MGI Symbol;Acc:MGI:2442220]
ENSMUSG00000041762	Gpr155	792.14	524.067	-0.596004	0.00393176	Down	G protein-coupled receptor 155 [Source:MGI Symbol;Acc:MGI:1915776]
ENSMUSG00000028256	Odf2l	216.301	143.051	-0.596512	0.00245749	Down	outer dense fiber of sperm tails 2-like [Source:MGI Symbol;Acc:MGI:1098600]
ENSMUSG00000045932	Ifit2	165.524	109.449	-0.596782	0.0048791	Down	interferon-induced protein with tetratricopeptide repeats 2 [Source:MGI Symbol;Acc:MGI:99449]
ENSMUSG00000064367	mt-Nd5	109936	72678.8	-0.597063	4.42764e-05	Down	mitochondrially encoded NADH dehydrogenase 5 [Source:MGI Symbol;Acc:MGI:102496]
ENSMUSG00000030091	Nup210	598.331	395.553	-0.597074	0.000273834	Down	nucleoporin 210 [Source:MGI Symbol;Acc:MGI:1859555]
ENSMUSG00000052632	Asap2	527.67	348.711	-0.597603	0.00030099	Down	ArfGAP with SH3 domain, ankyrin repeat and PH domain 2 [Source:MGI Symbol;Acc:MGI:2685438]
ENSMUSG00000028243	Ubxn2b	124.576	82.2957	-0.598134	0.0100375	Down	UBX domain protein 2B [Source:MGI Symbol;Acc:MGI:1915303]
ENSMUSG00000033184	Tmed7	979.793	646.74	-0.599292	0.0134102	Down	transmembrane emp24 protein transport domain containing 7 [Source:MGI Symbol;Acc:MGI:1913926]
ENSMUSG00000045659	Plekha7	174.585	115.207	-0.599695	0.00443576	Down	pleckstrin homology domain containing, family A member 7 [Source:MGI Symbol;Acc:MGI:2445094]
ENSMUSG00000094441	Zfp955a	131.557	86.7959	-0.599988	0.00787435	Down	zinc finger protein 955A [Source:MGI Symbol;Acc:MGI:4834570]
ENSMUSG00000028914	Casp9	605.191	399.209	-0.600245	0.000321263	Down	caspase 9 [Source:MGI Symbol;Acc:MGI:1277950]
ENSMUSG00000043091	Tuba1c	1557.31	1027.17	-0.60038	0.0295393	Down	tubulin, alpha 1C [Source:MGI Symbol;Acc:MGI:1095409]
ENSMUSG00000037095	Lrg1	6128.9	4039.9	-0.601306	0.0486298	Down	leucine-rich alpha-2-glycoprotein 1 [Source:MGI Symbol;Acc:MGI:1924155]
ENSMUSG00000030795	Fus	2149.88	1416.84	-0.601579	3.86308e-05	Down	fused in sarcoma [Source:MGI Symbol;Acc:MGI:1353633]
ENSMUSG00000037470	Uggt1	2161.23	1422.52	-0.603404	0.00971215	Down	UDP-glucose glycoprotein glucosyltransferase 1 [Source:MGI Symbol;Acc:MGI:2443162]
ENSMUSG00000026896	Ifih1	1189.13	782.333	-0.604053	7.39869e-05	Down	interferon induced with helicase C domain 1 [Source:MGI Symbol;Acc:MGI:1918836]
ENSMUSG00000020546	Stxbp4	77.8651	51.1535	-0.606143	0.0254857	Down	syntaxin binding protein 4 [Source:MGI Symbol;Acc:MGI:1342296]
ENSMUSG00000024036	Slc37a1	80.3647	52.7948	-0.606166	0.0281125	Down	solute carrier family 37 (glycerol-3-phosphate transporter), member 1 [Source:MGI Symbol;Acc:MGI:2446181]
ENSMUSG00000043909	Trp53bp1	293.092	192.467	-0.606741	0.000946472	Down	transformation related protein 53 binding protein 1 [Source:MGI Symbol;Acc:MGI:1351320]
ENSMUSG00000037762	Slc16a9	88.7281	58.2353	-0.607496	0.0195994	Down	solute carrier family 16 (monocarboxylic acid transporters), member 9 [Source:MGI Symbol;Acc:MGI:1914109]
ENSMUSG00000042104	Uggt2	63.5434	41.6979	-0.607767	0.0383372	Down	UDP-glucose glycoprotein glucosyltransferase 2 [Source:MGI Symbol;Acc:MGI:1913685]
ENSMUSG00000020952	Scfd1	1050.3	689.13	-0.607956	0.000953031	Down	Sec1 family domain containing 1 [Source:MGI Symbol;Acc:MGI:1924233]
ENSMUSG00000032702	Kank1	1688.98	1107.02	-0.609472	0.000635882	Down	KN motif and ankyrin repeat domains 1 [Source:MGI Symbol;Acc:MGI:2147707]
ENSMUSG00000027293	Ehd4	222.607	145.873	-0.609788	0.00209375	Down	EH-domain containing 4 [Source:MGI Symbol;Acc:MGI:1919619]
ENSMUSG00000055334	Snupn	163.694	107.161	-0.611219	0.00446449	Down	snurportin 1 [Source:MGI Symbol;Acc:MGI:1913319]
ENSMUSG00000033960	9430020K01Rik	326.315	213.601	-0.611352	0.00277364	Down	RIKEN cDNA 9430020K01 gene [Source:MGI Symbol;Acc:MGI:2685174]
ENSMUSG00000025898	Cwf19l2	490.617	320.901	-0.612469	0.000283806	Down	CWF19-like 2, cell cycle control (S. pombe) [Source:MGI Symbol;Acc:MGI:1918023]
ENSMUSG00000036661	Dennd3	161.833	105.85	-0.612491	0.00434396	Down	DENN/MADD domain containing 3 [Source:MGI Symbol;Acc:MGI:2146009]
ENSMUSG00000021120	Pigh	194.716	127.322	-0.612889	0.00249596	Down	phosphatidylinositol glycan anchor biosynthesis, class H [Source:MGI Symbol;Acc:MGI:99463]
ENSMUSG00000046805	Mpeg1	2025.32	1324.32	-0.612898	0.000477536	Down	macrophage expressed gene 1 [Source:MGI Symbol;Acc:MGI:1333743]
ENSMUSG00000001761	Smo	313.146	204.609	-0.613968	0.0497071	Down	smoothened, frizzled class receptor [Source:MGI Symbol;Acc:MGI:108075]
ENSMUSG00000044197	Gpr146	2539.88	1658.25	-0.615102	0.0360401	Down	G protein-coupled receptor 146 [Source:MGI Symbol;Acc:MGI:1933113]
ENSMUSG00000056019	Zfp709	97.5238	63.6643	-0.615271	0.0154501	Down	zinc finger protein 709 [Source:MGI Symbol;Acc:MGI:2384299]
ENSMUSG00000038256	Bcl9	142.427	92.9251	-0.616083	0.0065702	Down	B cell CLL/lymphoma 9 [Source:MGI Symbol;Acc:MGI:1924828]
ENSMUSG00000021375	Kif13a	512.04	333.928	-0.616719	0.000225193	Down	kinesin family member 13A [Source:MGI Symbol;Acc:MGI:1098264]
ENSMUSG00000033373	Fntb	118.363	77.1655	-0.617187	0.0100984	Down	farnesyltransferase, CAAX box, beta [Source:MGI Symbol;Acc:MGI:1861305]
ENSMUSG00000029575	Mmab	1181.22	769.367	-0.618536	5.71987e-05	Down	methylmalonic aciduria (cobalamin deficiency) type B homolog (human) [Source:MGI Symbol;Acc:MGI:1924947]
ENSMUSG00000029699	Ssc4d	60.8882	39.6398	-0.619212	0.0396228	Down	scavenger receptor cysteine rich family, 4 domains [Source:MGI Symbol;Acc:MGI:1924709]
ENSMUSG00000020788	Atp2a3	65.599	42.6772	-0.620207	0.0329081	Down	ATPase, Ca++ transporting, ubiquitous [Source:MGI Symbol;Acc:MGI:1194503]
ENSMUSG00000046785	Epm2aip1	774.712	503.769	-0.6209	0.000716253	Down	EPM2A (laforin) interacting protein 1 [Source:MGI Symbol;Acc:MGI:1925031]
ENSMUSG00000079083	Jrkl	99.0174	64.3521	-0.621694	0.0129155	Down	Jrk-like [Source:MGI Symbol;Acc:MGI:1924782]
ENSMUSG00000060301	2610008E11Rik	285.226	185.357	-0.621798	0.000918339	Down	RIKEN cDNA 2610008E11 gene [Source:MGI Symbol;Acc:MGI:1919378]
ENSMUSG00000016756	Cmah	3424.92	2225.08	-0.62221	0.00748991	Down	cytidine monophospho-N-acetylneuraminic acid hydroxylase [Source:MGI Symbol;Acc:MGI:103227]
ENSMUSG00000029366	Dck	150.229	97.5931	-0.622316	0.00479287	Down	deoxycytidine kinase [Source:MGI Symbol;Acc:MGI:102726]
ENSMUSG00000021287	Xrcc3	66.826	43.3941	-0.62291	0.0341913	Down	X-ray repair complementing defective repair in Chinese hamster cells 3 [Source:MGI Symbol;Acc:MGI:1921585]
ENSMUSG00000022372	Sla	94.7681	61.5272	-0.623178	0.0355346	Down	src-like adaptor [Source:MGI Symbol;Acc:MGI:104295]
ENSMUSG00000022672	Prkdc	276.444	179.443	-0.623466	0.000898847	Down	protein kinase, DNA activated, catalytic polypeptide [Source:MGI Symbol;Acc:MGI:104779]
ENSMUSG00000022383	Ppara	2003.23	1300.07	-0.623738	0.0203713	Down	peroxisome proliferator activated receptor alpha [Source:MGI Symbol;Acc:MGI:104740]
ENSMUSG00000024592	C330018D20Rik	289.356	187.519	-0.625803	0.000774094	Down	RIKEN cDNA C330018D20 gene [Source:MGI Symbol;Acc:MGI:1924672]
ENSMUSG00000028976	Slc2a5	83.3718	54.0158	-0.626178	0.03545	Down	solute carrier family 2 (facilitated glucose transporter), member 5 [Source:MGI Symbol;Acc:MGI:1928369]
ENSMUSG00000045193	Cirbp	449.057	290.936	-0.6262	0.0151757	Down	cold inducible RNA binding protein [Source:MGI Symbol;Acc:MGI:893588]
ENSMUSG00000026365	Cfh	24778.8	16051.3	-0.626421	8.87144e-06	Down	complement component factor h [Source:MGI Symbol;Acc:MGI:88385]
ENSMUSG00000039033	Tasp1	153.238	99.2597	-0.626498	0.0224009	Down	taspase, threonine aspartase 1 [Source:MGI Symbol;Acc:MGI:1923062]
ENSMUSG00000028807	Zbtb8a	68.5391	44.3711	-0.627308	0.0284554	Down	zinc finger and BTB domain containing 8a [Source:MGI Symbol;Acc:MGI:1920930]
ENSMUSG00000062190	Lancl2	176.037	113.927	-0.627765	0.00279552	Down	LanC (bacterial lantibiotic synthetase component C)-like 2 [Source:MGI Symbol;Acc:MGI:1919085]
ENSMUSG00000032092	Mpzl2	994.307	643.383	-0.628012	0.0109285	Down	myelin protein zero-like 2 [Source:MGI Symbol;Acc:MGI:1289160]
ENSMUSG00000066643	Wdr35	116.02	75.0178	-0.629074	0.0282076	Down	WD repeat domain 35 [Source:MGI Symbol;Acc:MGI:1921932]
ENSMUSG00000006567	Atp7b	1157.15	747.804	-0.629845	0.000244702	Down	ATPase, Cu++ transporting, beta polypeptide [Source:MGI Symbol;Acc:MGI:103297]
ENSMUSG00000029156	Sgcb	65.5575	42.3556	-0.630209	0.0300557	Down	sarcoglycan, beta (dystrophin-associated glycoprotein) [Source:MGI Symbol;Acc:MGI:1346523]
ENSMUSG00000005043	Sgsh	261.463	168.923	-0.630242	0.000815943	Down	N-sulfoglucosamine sulfohydrolase (sulfamidase) [Source:MGI Symbol;Acc:MGI:1350341]
ENSMUSG00000043065	Spice1	67.1576	43.3881	-0.63025	0.0300983	Down	spindle and centriole associated protein 1 [Source:MGI Symbol;Acc:MGI:1196252]
ENSMUSG00000070576	Mn1	334.87	216.268	-0.630784	0.00343445	Down	meningioma 1 [Source:MGI Symbol;Acc:MGI:1261813]
ENSMUSG00000008153	Clstn3	62.5736	40.406	-0.630985	0.0338304	Down	calsyntenin 3 [Source:MGI Symbol;Acc:MGI:2178323]
ENSMUSG00000025006	Sorbs1	506.507	326.815	-0.632107	0.00115617	Down	sorbin and SH3 domain containing 1 [Source:MGI Symbol;Acc:MGI:700014]
ENSMUSG00000049555	Tmie	526.764	339.858	-0.632227	0.000140972	Down	transmembrane inner ear [Source:MGI Symbol;Acc:MGI:2159400]
ENSMUSG00000036986	Pml	764.996	493.353	-0.632831	6.5044e-05	Down	promyelocytic leukemia [Source:MGI Symbol;Acc:MGI:104662]
ENSMUSG00000042851	Zc3h6	52.5994	33.8546	-0.635693	0.0457097	Down	zinc finger CCCH type containing 6 [Source:MGI Symbol;Acc:MGI:1926001]
ENSMUSG00000055493	Epm2a	190.112	122.046	-0.639423	0.0017065	Down	epilepsy, progressive myoclonic epilepsy, type 2 gene alpha [Source:MGI Symbol;Acc:MGI:1341085]
ENSMUSG00000057143	Trim12c	330.154	211.938	-0.639493	0.00662811	Down	tripartite motif-containing 12C [Source:MGI Symbol;Acc:MGI:4821183]
ENSMUSG00000024169	Ift140	288.919	185.45	-0.639638	0.00204514	Down	intraflagellar transport 140 [Source:MGI Symbol;Acc:MGI:2146906]
ENSMUSG00000039089	L3mbtl3	202.081	129.656	-0.640243	0.0014867	Down	l(3)mbt-like 3 (Drosophila) [Source:MGI Symbol;Acc:MGI:2143628]
ENSMUSG00000034848	Ttc21b	150.828	96.7616	-0.640396	0.0184122	Down	tetratricopeptide repeat domain 21B [Source:MGI Symbol;Acc:MGI:1920918]
ENSMUSG00000034205	Loxl2	78.7138	50.4763	-0.64101	0.0188869	Down	lysyl oxidase-like 2 [Source:MGI Symbol;Acc:MGI:2137913]
ENSMUSG00000058454	Dhcr7	3234.62	2073.33	-0.641648	1.19329e-05	Down	7-dehydrocholesterol reductase [Source:MGI Symbol;Acc:MGI:1298378]
ENSMUSG00000019699	Akt3	88.8018	56.9161	-0.641752	0.0140828	Down	thymoma viral proto-oncogene 3 [Source:MGI Symbol;Acc:MGI:1345147]
ENSMUSG00000037999	Arap2	583.798	373.918	-0.642746	0.0127187	Down	ArfGAP with RhoGAP domain, ankyrin repeat and PH domain 2 [Source:MGI Symbol;Acc:MGI:2684416]
ENSMUSG00000098557	Kctd12	500.976	320.79	-0.643112	0.00101989	Down	potassium channel tetramerisation domain containing 12 [Source:MGI Symbol;Acc:MGI:2145823]
ENSMUSG00000024109	Nrxn1	157.903	100.988	-0.644856	0.00315382	Down	neurexin I [Source:MGI Symbol;Acc:MGI:1096391]
ENSMUSG00000028207	Asph	980.355	626.904	-0.645059	4.31263e-05	Down	aspartate-beta-hydroxylase [Source:MGI Symbol;Acc:MGI:1914186]
ENSMUSG00000098176	Ccdc166	85.8711	54.9085	-0.645141	0.0146731	Down	coiled-coil domain containing 166 [Source:MGI Symbol;Acc:MGI:1925902]
ENSMUSG00000041308	Sntb2	121.594	77.7495	-0.645162	0.006077	Down	syntrophin, basic 2 [Source:MGI Symbol;Acc:MGI:101771]
ENSMUSG00000024590	Lmnb1	124.309	79.4694	-0.64546	0.0360694	Down	lamin B1 [Source:MGI Symbol;Acc:MGI:96795]
ENSMUSG00000039826	Trub2	332.89	212.773	-0.64573	0.0334702	Down	TruB pseudouridine (psi) synthase homolog 2 (E. coli) [Source:MGI Symbol;Acc:MGI:2442186]
ENSMUSG00000021952	Xpo4	133.92	85.5662	-0.646262	0.0179681	Down	exportin 4 [Source:MGI Symbol;Acc:MGI:1888526]
ENSMUSG00000039178	Tbc1d19	88.0346	56.2455	-0.646334	0.0150708	Down	TBC1 domain family, member 19 [Source:MGI Symbol;Acc:MGI:1914499]
ENSMUSG00000033788	Dysf	202.521	129.36	-0.64668	0.00131963	Down	dysferlin [Source:MGI Symbol;Acc:MGI:1349385]
ENSMUSG00000007655	Cav1	80.5494	51.4396	-0.646995	0.0189254	Down	caveolin 1, caveolae protein [Source:MGI Symbol;Acc:MGI:102709]
ENSMUSG00000050556	Kcnb1	84.9464	54.2473	-0.647002	0.0140264	Down	potassium voltage gated channel, Shab-related subfamily, member 1 [Source:MGI Symbol;Acc:MGI:96666]
ENSMUSG00000024493	Lars	913.953	583.534	-0.647304	4.71015e-05	Down	leucyl-tRNA synthetase [Source:MGI Symbol;Acc:MGI:1913808]
ENSMUSG00000047139	Cd24a	67.5429	43.0649	-0.649292	0.0472615	Down	CD24a antigen [Source:MGI Symbol;Acc:MGI:88323]
ENSMUSG00000002617	Zfp40	72.2805	46.0633	-0.64999	0.0202988	Down	zinc finger protein 40 [Source:MGI Symbol;Acc:MGI:99185]
ENSMUSG00000031639	Tlr3	208.626	132.94	-0.650136	0.00123312	Down	toll-like receptor 3 [Source:MGI Symbol;Acc:MGI:2156367]
ENSMUSG00000022840	Adcy5	62.7888	39.9844	-0.651069	0.0288175	Down	adenylate cyclase 5 [Source:MGI Symbol;Acc:MGI:99673]
ENSMUSG00000001467	Cyp51	6893.03	4388.33	-0.651466	0.0264601	Down	cytochrome P450, family 51 [Source:MGI Symbol;Acc:MGI:106040]
ENSMUSG00000022041	Chrna2	128.371	81.6667	-0.652505	0.00491683	Down	cholinergic receptor, nicotinic, alpha polypeptide 2 (neuronal) [Source:MGI Symbol;Acc:MGI:87886]
ENSMUSG00000049225	Pdp1	53.8524	34.1849	-0.655649	0.0377246	Down	pyruvate dehyrogenase phosphatase catalytic subunit 1 [Source:MGI Symbol;Acc:MGI:2685870]
ENSMUSG00000064061	Dzip3	59.2439	37.5897	-0.656331	0.033964	Down	DAZ interacting protein 3, zinc finger [Source:MGI Symbol;Acc:MGI:1917433]
ENSMUSG00000036469	2016-03-01	78.4747	49.7803	-0.656652	0.0158592	Down	membrane-associated ring finger (C3HC4) 1 [Source:MGI Symbol;Acc:MGI:1920175]
ENSMUSG00000037376	Trmt6	344.599	218.348	-0.658291	0.000284768	Down	tRNA methyltransferase 6 [Source:MGI Symbol;Acc:MGI:1914176]
ENSMUSG00000036817	Sun1	474.984	300.497	-0.660529	0.000103269	Down	Sad1 and UNC84 domain containing 1 [Source:MGI Symbol;Acc:MGI:1924303]
ENSMUSG00000043079	Synpo	180.076	113.876	-0.661139	0.00185515	Down	synaptopodin [Source:MGI Symbol;Acc:MGI:1099446]
ENSMUSG00000055228	Zfp935	75.5902	47.7458	-0.662824	0.0187001	Down	zinc finger protein 935 [Source:MGI Symbol;Acc:MGI:1918758]
ENSMUSG00000042507	Elmsan1	305.862	193.053	-0.663881	0.0330483	Down	ELM2 and Myb/SANT-like domain containing 1 [Source:MGI Symbol;Acc:MGI:2685106]
ENSMUSG00000043467	Zbtb37	154.732	97.6341	-0.664315	0.00222507	Down	zinc finger and BTB domain containing 37 [Source:MGI Symbol;Acc:MGI:2444467]
ENSMUSG00000027459	Fam110a	105.354	66.4349	-0.665231	0.00736472	Down	family with sequence similarity 110, member A [Source:MGI Symbol;Acc:MGI:1921097]
ENSMUSG00000051579	Tceal8	649.72	409.654	-0.665412	3.53669e-05	Down	transcription elongation factor A (SII)-like 8 [Source:MGI Symbol;Acc:MGI:1913934]
ENSMUSG00000040536	Necab1	1038.84	654.769	-0.665919	3.87485e-05	Down	N-terminal EF-hand calcium binding protein 1 [Source:MGI Symbol;Acc:MGI:1916602]
ENSMUSG00000027695	Pld1	340.902	214.846	-0.666054	0.000194789	Down	phospholipase D1 [Source:MGI Symbol;Acc:MGI:109585]
ENSMUSG00000028414	Fktn	348.59	219.618	-0.666535	0.000322677	Down	fukutin [Source:MGI Symbol;Acc:MGI:2179507]
ENSMUSG00000036585	Fgf1	2811.86	1770.68	-0.667218	4.71558e-06	Down	fibroblast growth factor 1 [Source:MGI Symbol;Acc:MGI:95515]
ENSMUSG00000038591	Colec10	1149.32	722.796	-0.669118	0.0342254	Down	collectin sub-family member 10 [Source:MGI Symbol;Acc:MGI:3606482]
ENSMUSG00000033634	Cml2	20039.8	12593.4	-0.670204	2.09464e-06	Down	camello-like 2 [Source:MGI Symbol;Acc:MGI:2136446]
ENSMUSG00000040139	9430038I01Rik	155.943	97.99	-0.670315	0.00215284	Down	RIKEN cDNA 9430038I01 gene [Source:MGI Symbol;Acc:MGI:1924502]
ENSMUSG00000034973	Dopey1	394.088	247.585	-0.670597	0.000136558	Down	dopey family member 1 [Source:MGI Symbol;Acc:MGI:1289294]
ENSMUSG00000042029	Ncapg2	61.0788	38.3475	-0.671539	0.0433801	Down	non-SMC condensin II complex, subunit G2 [Source:MGI Symbol;Acc:MGI:1923294]
ENSMUSG00000048960	Prex2	168.939	106.026	-0.672079	0.0190163	Down	phosphatidylinositol-3,4,5-trisphosphate-dependent Rac exchange factor 2 [Source:MGI Symbol;Acc:MGI:1923385]
ENSMUSG00000029176	Anapc4	519.207	325.319	-0.674455	0.00079777	Down	anaphase promoting complex subunit 4 [Source:MGI Symbol;Acc:MGI:1098673]
ENSMUSG00000041836	Ptpre	76.269	47.7725	-0.674916	0.0163689	Down	protein tyrosine phosphatase, receptor type, E [Source:MGI Symbol;Acc:MGI:97813]
ENSMUSG00000070720	Tmem200b	43.4106	27.1328	-0.678011	0.04843	Down	transmembrane protein 200B [Source:MGI Symbol;Acc:MGI:3646343]
ENSMUSG00000029556	Hnf1a	826.628	516.268	-0.679117	1.85389e-05	Down	HNF1 homeobox A [Source:MGI Symbol;Acc:MGI:98504]
ENSMUSG00000025626	Phf6	246.135	153.648	-0.679817	0.000486775	Down	PHD finger protein 6 [Source:MGI Symbol;Acc:MGI:1918248]
ENSMUSG00000040877	Wdr25	94.5617	58.9938	-0.680692	0.00875669	Down	WD repeat domain 25 [Source:MGI Symbol;Acc:MGI:3045255]
ENSMUSG00000029782	Tmem209	340.116	212.154	-0.680915	0.000159239	Down	transmembrane protein 209 [Source:MGI Symbol;Acc:MGI:1919899]
ENSMUSG00000020427	Igfbp3	1016.52	634.01	-0.681068	0.00713042	Down	insulin-like growth factor binding protein 3 [Source:MGI Symbol;Acc:MGI:96438]
ENSMUSG00000054099	Slc25a40	110.403	68.8457	-0.681343	0.005768	Down	solute carrier family 25, member 40 [Source:MGI Symbol;Acc:MGI:2442486]
ENSMUSG00000074519	Etohi1	87.6995	54.6512	-0.682316	0.0201863	Down	ethanol induced 1 [Source:MGI Symbol;Acc:MGI:1261426]
ENSMUSG00000037251	Pomk	238.877	148.816	-0.682746	0.000438527	Down	protein-O-mannose kinase [Source:MGI Symbol;Acc:MGI:1921903]
ENSMUSG00000029790	Cep41	77.898	48.4767	-0.684295	0.0124759	Down	centrosomal protein 41 [Source:MGI Symbol;Acc:MGI:1891414]
ENSMUSG00000034780	B3galt1	537.69	334.457	-0.684954	0.000702256	Down	UDP-Gal:betaGlcNAc beta 1,3-galactosyltransferase, polypeptide 1 [Source:MGI Symbol;Acc:MGI:1349403]
ENSMUSG00000046380	Jrk	52.2959	32.511	-0.685768	0.0327175	Down	jerky [Source:MGI Symbol;Acc:MGI:106214]
ENSMUSG00000026343	Gpr39	220.659	137.046	-0.687156	0.00359704	Down	G protein-coupled receptor 39 [Source:MGI Symbol;Acc:MGI:1918361]
ENSMUSG00000071176	Arhgef10	63.8383	39.6275	-0.687919	0.0225509	Down	Rho guanine nucleotide exchange factor (GEF) 10 [Source:MGI Symbol;Acc:MGI:2444453]
ENSMUSG00000066842	Hmcn1	73.6828	45.7233	-0.688398	0.0131977	Down	hemicentin 1 [Source:MGI Symbol;Acc:MGI:2685047]
ENSMUSG00000032558	Nphp3	179.962	111.582	-0.689594	0.00101803	Down	nephronophthisis 3 (adolescent) [Source:MGI Symbol;Acc:MGI:1921275]
ENSMUSG00000041078	Grid1	71.1667	44.104	-0.690291	0.0160117	Down	glutamate receptor, ionotropic, delta 1 [Source:MGI Symbol;Acc:MGI:95812]
ENSMUSG00000036617	Etl4	300.214	185.676	-0.693205	0.000176718	Down	enhancer trap locus 4 [Source:MGI Symbol;Acc:MGI:95454]
ENSMUSG00000037458	Azin1	2562.18	1583.63	-0.694142	5.08932e-05	Down	antizyme inhibitor 1 [Source:MGI Symbol;Acc:MGI:1859169]
ENSMUSG00000022512	Cldn1	3062.37	1891.13	-0.695396	1.53847e-06	Down	claudin 1 [Source:MGI Symbol;Acc:MGI:1276109]
ENSMUSG00000025019	Lcor	135.808	83.7605	-0.697224	0.00239086	Down	ligand dependent nuclear receptor corepressor [Source:MGI Symbol;Acc:MGI:2443930]
ENSMUSG00000051238	Swsap1	137.858	85.0092	-0.69749	0.00225077	Down	SWIM type zinc finger 7 associated protein 1 [Source:MGI Symbol;Acc:MGI:1914212]
ENSMUSG00000070327	Rnf213	2649.29	1633.34	-0.697776	1.7482e-06	Down	ring finger protein 213 [Source:MGI Symbol;Acc:MGI:1289196]
ENSMUSG00000020948	Klhl28	55.6999	34.2868	-0.70002	0.045788	Down	kelch-like 28 [Source:MGI Symbol;Acc:MGI:1913939]
ENSMUSG00000055660	Mettl4	149.564	91.8965	-0.70268	0.00149246	Down	methyltransferase like 4 [Source:MGI Symbol;Acc:MGI:1924031]
ENSMUSG00000059908	Mug1	39851.9	24477	-0.703223	0.0301452	Down	murinoglobulin 1 [Source:MGI Symbol;Acc:MGI:99837]
ENSMUSG00000036249	Rbm43	151.235	92.8725	-0.703465	0.00131264	Down	RNA binding motif protein 43 [Source:MGI Symbol;Acc:MGI:1918934]
ENSMUSG00000030020	Prickle2	57.9525	35.5698	-0.704219	0.0266171	Down	prickle homolog 2 (Drosophila) [Source:MGI Symbol;Acc:MGI:1925144]
ENSMUSG00000045087	S1pr5	75.1996	46.1402	-0.7047	0.0132954	Down	sphingosine-1-phosphate receptor 5 [Source:MGI Symbol;Acc:MGI:2150641]
ENSMUSG00000051224	Tceanc	48.674	29.8535	-0.70525	0.0349473	Down	transcription elongation factor A (SII) N-terminal and central domain containing [Source:MGI Symbol;Acc:MGI:2685236]
ENSMUSG00000031198	Fundc2	192.375	117.988	-0.705288	0.000590363	Down	FUN14 domain containing 2 [Source:MGI Symbol;Acc:MGI:1914641]
ENSMUSG00000000385	Tmprss2	270.921	166.118	-0.705663	0.00370816	Down	transmembrane protease, serine 2 [Source:MGI Symbol;Acc:MGI:1354381]
ENSMUSG00000030759	Far1	102.834	63.0532	-0.705671	0.00425895	Down	fatty acyl CoA reductase 1 [Source:MGI Symbol;Acc:MGI:1914670]
ENSMUSG00000041134	Cyyr1	86.9069	53.262	-0.706365	0.00818371	Down	cysteine and tyrosine-rich protein 1 [Source:MGI Symbol;Acc:MGI:2152187]
ENSMUSG00000012428	Steap4	2917.19	1787.36	-0.706754	7.45946e-06	Down	STEAP family member 4 [Source:MGI Symbol;Acc:MGI:1923560]
ENSMUSG00000038010	Ccdc138	71.4403	43.7405	-0.707768	0.0126823	Down	coiled-coil domain containing 138 [Source:MGI Symbol;Acc:MGI:1923388]
ENSMUSG00000059173	Pde1a	77.0828	47.1551	-0.708994	0.010374	Down	phosphodiesterase 1A, calmodulin-dependent [Source:MGI Symbol;Acc:MGI:1201792]
ENSMUSG00000018809	Smyd4	82.688	50.4972	-0.711473	0.00756452	Down	SET and MYND domain containing 4 [Source:MGI Symbol;Acc:MGI:2442796]
ENSMUSG00000042429	Adora1	602.677	367.963	-0.711825	0.0296832	Down	adenosine A1 receptor [Source:MGI Symbol;Acc:MGI:99401]
ENSMUSG00000015357	Clpx	6548.23	3995.99	-0.71255	0.000251163	Down	caseinolytic mitochondrial matrix peptidase chaperone subunit [Source:MGI Symbol;Acc:MGI:1346017]
ENSMUSG00000022369	Mtbp	60.0007	36.5864	-0.713671	0.021641	Down	Mdm2, transformed 3T3 cell double minute p53 binding protein [Source:MGI Symbol;Acc:MGI:2146005]
ENSMUSG00000000532	Acvr1b	368.901	223.964	-0.719969	0.000438785	Down	activin A receptor, type 1B [Source:MGI Symbol;Acc:MGI:1338944]
ENSMUSG00000035933	Cog5	257.388	156.242	-0.720163	0.000190528	Down	component of oligomeric golgi complex 5 [Source:MGI Symbol;Acc:MGI:2145130]
ENSMUSG00000031093	Dock11	50.9275	30.8705	-0.722218	0.0279086	Down	dedicator of cytokinesis 11 [Source:MGI Symbol;Acc:MGI:1923224]
ENSMUSG00000027322	Siglec1	430.696	261.056	-0.722313	0.0301368	Down	sialic acid binding Ig-like lectin 1, sialoadhesin [Source:MGI Symbol;Acc:MGI:99668]
ENSMUSG00000041741	Pde3a	92.9839	56.3227	-0.723266	0.00857626	Down	phosphodiesterase 3A, cGMP inhibited [Source:MGI Symbol;Acc:MGI:1860764]
ENSMUSG00000021208	Ifi27l2b	102.088	61.7436	-0.725452	0.0174394	Down	interferon, alpha-inducible protein 27 like 2B [Source:MGI Symbol;Acc:MGI:1916390]
ENSMUSG00000062488	Ifit3b	174.818	105.712	-0.725719	0.000540993	Down	interferon-induced protein with tetratricopeptide repeats 3B [Source:MGI Symbol;Acc:MGI:3698419]
ENSMUSG00000031529	Tnks	352.356	212.603	-0.728868	4.86628e-05	Down	tankyrase, TRF1-interacting ankyrin-related ADP-ribose polymerase [Source:MGI Symbol;Acc:MGI:1341087]
ENSMUSG00000053835	H2-T24	250.925	151.2	-0.730796	0.00180389	Down	histocompatibility 2, T region locus 24 [Source:MGI Symbol;Acc:MGI:95958]
ENSMUSG00000027075	Slc43a1	205.722	123.804	-0.732641	0.000359334	Down	solute carrier family 43, member 1 [Source:MGI Symbol;Acc:MGI:1931352]
ENSMUSG00000027353	Mcm8	48.432	29.1356	-0.733175	0.0302315	Down	minichromosome maintenance deficient 8 (S. cerevisiae) [Source:MGI Symbol;Acc:MGI:1913884]
ENSMUSG00000038403	Hfe2	2135.71	1284.64	-0.73335	6.79568e-07	Down	hemochromatosis type 2 (juvenile) [Source:MGI Symbol;Acc:MGI:1916835]
ENSMUSG00000051037	Zfp455	49.6442	29.8545	-0.733675	0.0274445	Down	zinc finger protein 455 [Source:MGI Symbol;Acc:MGI:3040708]
ENSMUSG00000051335	Gfod1	64.3266	38.6658	-0.734357	0.0143125	Down	glucose-fructose oxidoreductase domain containing 1 [Source:MGI Symbol;Acc:MGI:2145304]
ENSMUSG00000037921	Ddx60	294.167	176.813	-0.734408	0.000384109	Down	DEAD (Asp-Glu-Ala-Asp) box polypeptide 60 [Source:MGI Symbol;Acc:MGI:2384570]
ENSMUSG00000060441	Trim5	69.4236	41.6723	-0.736336	0.0278484	Down	tripartite motif-containing 5 [Source:MGI Symbol;Acc:MGI:3646853]
ENSMUSG00000040658	Dnph1	164.365	98.6256	-0.73687	0.000579469	Down	2'-deoxynucleoside 5'-phosphate N-hydrolase 1 [Source:MGI Symbol;Acc:MGI:3039376]
ENSMUSG00000031787	Katnb1	73.4715	44.0677	-0.737462	0.0183226	Down	katanin p80 (WD40-containing) subunit B 1 [Source:MGI Symbol;Acc:MGI:1921437]
ENSMUSG00000078234	Klhdc7a	919.407	550.167	-0.740832	0.0450876	Down	kelch domain containing 7A [Source:MGI Symbol;Acc:MGI:2444612]
ENSMUSG00000071669	Snx29	82.0503	49.0907	-0.741058	0.00622449	Down	sorting nexin 29 [Source:MGI Symbol;Acc:MGI:1921728]
ENSMUSG00000020070	Rufy2	110.615	66.1759	-0.741164	0.00415555	Down	RUN and FYVE domain-containing 2 [Source:MGI Symbol;Acc:MGI:1917682]
ENSMUSG00000057329	Bcl2	57.1298	34.1699	-0.741515	0.0175878	Down	B cell leukemia/lymphoma 2 [Source:MGI Symbol;Acc:MGI:88138]
ENSMUSG00000075543	Urad	886.547	529.831	-0.742664	2.8623e-06	Down	ureidoimidazoline (2-oxo-4-hydroxy-4-carboxy-5) decarboxylase [Source:MGI Symbol;Acc:MGI:3647519]
ENSMUSG00000006732	Mettl1	246.233	147.084	-0.743382	0.000164548	Down	methyltransferase like 1 [Source:MGI Symbol;Acc:MGI:1339986]
ENSMUSG00000034320	Slc26a2	178.264	106.456	-0.74375	0.000458204	Down	solute carrier family 26 (sulfate transporter), member 2 [Source:MGI Symbol;Acc:MGI:892977]
ENSMUSG00000021180	Rps6ka5	40.3482	24.0817	-0.744567	0.0459279	Down	ribosomal protein S6 kinase, polypeptide 5 [Source:MGI Symbol;Acc:MGI:1920336]
ENSMUSG00000036941	Elac1	297.913	177.721	-0.745275	5.69595e-05	Down	elaC ribonuclease Z 1 [Source:MGI Symbol;Acc:MGI:1890495]
ENSMUSG00000054178	Gm9938	39.3091	23.4221	-0.746994	0.0432599	Down	predicted gene 9938 [Source:MGI Symbol;Acc:MGI:3641836]
ENSMUSG00000029676	Pot1a	142.791	85.0382	-0.747726	0.000842748	Down	protection of telomeres 1A [Source:MGI Symbol;Acc:MGI:2141503]
ENSMUSG00000022463	Srebf2	2493.02	1484.68	-0.747741	3.49604e-07	Down	sterol regulatory element binding factor 2 [Source:MGI Symbol;Acc:MGI:107585]
ENSMUSG00000039253	Fn3krp	264.339	157.387	-0.748078	9.13037e-05	Down	fructosamine 3 kinase related protein [Source:MGI Symbol;Acc:MGI:2679256]
ENSMUSG00000039202	Abhd2	6513.05	3873.99	-0.749512	0.000427424	Down	abhydrolase domain containing 2 [Source:MGI Symbol;Acc:MGI:1914344]
ENSMUSG00000051705	Senp8	72.4271	43.0698	-0.749851	0.00948954	Down	SUMO/sentrin specific peptidase 8 [Source:MGI Symbol;Acc:MGI:1918849]
ENSMUSG00000041734	Kirrel	61.0046	36.2421	-0.751252	0.0134036	Down	kin of IRRE like (Drosophila) [Source:MGI Symbol;Acc:MGI:1891396]
ENSMUSG00000058013	2016-09-11	399.712	237.136	-0.75325	2.26605e-05	Down	septin 11 [Source:MGI Symbol;Acc:MGI:1277214]
ENSMUSG00000000120	Ngfr	192.336	114.04	-0.754083	0.00122303	Down	nerve growth factor receptor (TNFR superfamily, member 16) [Source:MGI Symbol;Acc:MGI:97323]
ENSMUSG00000027346	Gpcpd1	2555.49	1515.14	-0.754147	0.0198547	Down	glycerophosphocholine phosphodiesterase 1 [Source:MGI Symbol;Acc:MGI:104898]
ENSMUSG00000031327	Chic1	572.618	339.166	-0.75558	6.30059e-06	Down	cysteine-rich hydrophobic domain 1 [Source:MGI Symbol;Acc:MGI:1344694]
ENSMUSG00000052917	Senp7	191.291	113.278	-0.755897	0.000259269	Down	SUMO1/sentrin specific peptidase 7 [Source:MGI Symbol;Acc:MGI:1913565]
ENSMUSG00000029765	Plxna4	85.3081	50.4989	-0.75643	0.0091624	Down	plexin A4 [Source:MGI Symbol;Acc:MGI:2179061]
ENSMUSG00000051098	Mblac2	284.942	168.361	-0.759108	5.64216e-05	Down	metallo-beta-lactamase domain containing 2 [Source:MGI Symbol;Acc:MGI:1920102]
ENSMUSG00000030806	Stx1b	144.63	85.3202	-0.76141	0.00712287	Down	syntaxin 1B [Source:MGI Symbol;Acc:MGI:1930705]
ENSMUSG00000023341		201.158	118.615	-0.76204	0.00831905	Down
ENSMUSG00000031570	Plpp5	548.959	322.91	-0.765569	0.00184692	Down	phospholipid phosphatase 5 [Source:MGI Symbol;Acc:MGI:1919160]
ENSMUSG00000038816	Ctnnal1	133.707	78.608	-0.766331	0.000911647	Down	catenin (cadherin associated protein), alpha-like 1 [Source:MGI Symbol;Acc:MGI:1859649]
ENSMUSG00000079164	Tlr5	250.839	147.288	-0.768128	0.0385747	Down	toll-like receptor 5 [Source:MGI Symbol;Acc:MGI:1858171]
ENSMUSG00000026975	Dph7	104.075	61.031	-0.770004	0.00211469	Down	diphthamine biosynethesis 7 [Source:MGI Symbol;Acc:MGI:1914478]
ENSMUSG00000056144	Trim34a	239.258	140.153	-0.77157	0.000798527	Down	tripartite motif-containing 34A [Source:MGI Symbol;Acc:MGI:2137359]
ENSMUSG00000026979	Psd4	204.544	119.681	-0.773221	0.00144365	Down	pleckstrin and Sec7 domain containing 4 [Source:MGI Symbol;Acc:MGI:2674093]
ENSMUSG00000025429	Pstpip2	270.661	158.328	-0.773568	5.2882e-05	Down	proline-serine-threonine phosphatase-interacting protein 2 [Source:MGI Symbol;Acc:MGI:1335088]
ENSMUSG00000050954	Zfp169	52.1877	30.5199	-0.773962	0.0277075	Down	zinc finger protein 169 [Source:MGI Symbol;Acc:MGI:1915161]
ENSMUSG00000010051	Hyal1	388.842	227.373	-0.774123	1.43429e-05	Down	hyaluronoglucosaminidase 1 [Source:MGI Symbol;Acc:MGI:96298]
ENSMUSG00000024978	Gpam	3796.07	2219.04	-0.774572	0.00928585	Down	glycerol-3-phosphate acyltransferase, mitochondrial [Source:MGI Symbol;Acc:MGI:109162]
ENSMUSG00000024743	Syt7	40.0494	23.3781	-0.776621	0.0361894	Down	synaptotagmin VII [Source:MGI Symbol;Acc:MGI:1859545]
ENSMUSG00000005686	Ampd3	37.6993	21.9933	-0.777476	0.0377687	Down	adenosine monophosphate deaminase 3 [Source:MGI Symbol;Acc:MGI:1096344]
ENSMUSG00000020413	Hus1	182.165	106.118	-0.779577	0.000209165	Down	HUS1 checkpoint clamp component [Source:MGI Symbol;Acc:MGI:1277962]
ENSMUSG00000049488	Tmem67	88.4207	51.4832	-0.780283	0.00312697	Down	transmembrane protein 67 [Source:MGI Symbol;Acc:MGI:1923928]
ENSMUSG00000039620	6430573F11Rik	138.034	80.3255	-0.781097	0.00474144	Down	RIKEN cDNA 6430573F11 gene [Source:MGI Symbol;Acc:MGI:2442328]
ENSMUSG00000042759	Apobr	71.5927	41.5814	-0.783874	0.00672043	Down	apolipoprotein B receptor [Source:MGI Symbol;Acc:MGI:2176230]
ENSMUSG00000020017	Hal	13078.9	7585.78	-0.785877	3.73147e-08	Down	histidine ammonia lyase [Source:MGI Symbol;Acc:MGI:96010]
ENSMUSG00000054932	Afp	32.7702	19.0008	-0.786328	0.0467199	Down	alpha fetoprotein [Source:MGI Symbol;Acc:MGI:87951]
ENSMUSG00000041731	Pgm5	45.0833	26.0782	-0.789748	0.0260692	Down	phosphoglucomutase 5 [Source:MGI Symbol;Acc:MGI:1925668]
ENSMUSG00000041147	Brca2	90.5062	52.2797	-0.791767	0.00267565	Down	breast cancer 2, early onset [Source:MGI Symbol;Acc:MGI:109337]
ENSMUSG00000035878	Hykk	1694.7	976.262	-0.795688	0.00189173	Down	hydroxylysine kinase 1 [Source:MGI Symbol;Acc:MGI:2443139]
ENSMUSG00000019768	Esr1	1506.08	867.366	-0.79609	1.86303e-07	Down	estrogen receptor 1 (alpha) [Source:MGI Symbol;Acc:MGI:1352467]
ENSMUSG00000072294	Klf12	164.992	94.9736	-0.796797	0.000223841	Down	Kruppel-like factor 12 [Source:MGI Symbol;Acc:MGI:1333796]
ENSMUSG00000014329	Bicc1	138.958	79.9497	-0.797489	0.0155227	Down	BicC family RNA binding protein 1 [Source:MGI Symbol;Acc:MGI:1933388]
ENSMUSG00000032375	Aph1b	170.636	98.1045	-0.79853	0.00105813	Down	aph1 homolog B, gamma secretase subunit [Source:MGI Symbol;Acc:MGI:3522097]
ENSMUSG00000020290	Xpo1	977.849	561.431	-0.800505	3.14908e-07	Down	exportin 1, CRM1 homolog (yeast) [Source:MGI Symbol;Acc:MGI:2144013]
ENSMUSG00000051452	Gm11437	165.416	94.9279	-0.801192	0.00423088	Down	predicted gene 11437 [Source:MGI Symbol;Acc:MGI:3650287]
ENSMUSG00000050069	Grem2	300.897	172.159	-0.805528	0.00377416	Down	gremlin 2, DAN family BMP antagonist [Source:MGI Symbol;Acc:MGI:1344367]
ENSMUSG00000027111	Itga6	115.596	66.0864	-0.80667	0.000982466	Down	integrin alpha 6 [Source:MGI Symbol;Acc:MGI:96605]
ENSMUSG00000048550	Thnsl1	129.433	73.9236	-0.808098	0.000553854	Down	threonine synthase-like 1 (bacterial) [Source:MGI Symbol;Acc:MGI:2139347]
ENSMUSG00000070583	Fv1	46.2777	26.4265	-0.808329	0.0192269	Down	Friend virus susceptibility 1 [Source:MGI Symbol;Acc:MGI:95595]
ENSMUSG00000022139	Mbnl2	1200	685.07	-0.808705	3.82191e-05	Down	muscleblind-like 2 [Source:MGI Symbol;Acc:MGI:2145597]
ENSMUSG00000023915	Tnfrsf21	199.974	113.822	-0.813032	0.000192289	Down	tumor necrosis factor receptor superfamily, member 21 [Source:MGI Symbol;Acc:MGI:2151075]
ENSMUSG00000057234	Mettl15	105.18	59.6838	-0.817455	0.00181346	Down	methyltransferase like 15 [Source:MGI Symbol;Acc:MGI:1924144]
ENSMUSG00000016496	Cd274	109.43	62.0267	-0.819045	0.0273161	Down	CD274 antigen [Source:MGI Symbol;Acc:MGI:1926446]
ENSMUSG00000006850	Tmco6	176.632	99.9629	-0.821284	0.000116401	Down	transmembrane and coiled-coil domains 6 [Source:MGI Symbol;Acc:MGI:1919233]
ENSMUSG00000021007	Spata7	38.9895	22.0379	-0.823099	0.0260041	Down	spermatogenesis associated 7 [Source:MGI Symbol;Acc:MGI:2144877]
ENSMUSG00000042249	Adrbk2	204.674	115.675	-0.823247	0.0094548	Down	adrenergic receptor kinase, beta 2 [Source:MGI Symbol;Acc:MGI:87941]
ENSMUSG00000030208	Emp1	84.9946	48.0269	-0.82353	0.0458606	Down	epithelial membrane protein 1 [Source:MGI Symbol;Acc:MGI:107941]
ENSMUSG00000020576	Nbas	904.323	510.677	-0.824426	0.000110179	Down	neuroblastoma amplified sequence [Source:MGI Symbol;Acc:MGI:1918419]
ENSMUSG00000035372	1810055G02Rik	236.518	133.517	-0.824927	0.0242049	Down	RIKEN cDNA 1810055G02 gene [Source:MGI Symbol;Acc:MGI:1919306]
ENSMUSG00000034573	Ptpn13	58.8134	33.165	-0.826481	0.0156846	Down	protein tyrosine phosphatase, non-receptor type 13 [Source:MGI Symbol;Acc:MGI:103293]
ENSMUSG00000042041	2010003K11Rik	150.784	85.0085	-0.826799	0.026432	Down	RIKEN cDNA 2010003K11 gene [Source:MGI Symbol;Acc:MGI:1917111]
ENSMUSG00000041633	Kctd12b	72.8157	41.0403	-0.827207	0.00363642	Down	potassium channel tetramerisation domain containing 12b [Source:MGI Symbol;Acc:MGI:2444667]
ENSMUSG00000075256	Cerkl	79.5011	44.774	-0.828314	0.00273769	Down	ceramide kinase-like [Source:MGI Symbol;Acc:MGI:3037816]
ENSMUSG00000064080	Fbln2	113.594	63.9263	-0.82941	0.00383999	Down	fibulin 2 [Source:MGI Symbol;Acc:MGI:95488]
ENSMUSG00000022762	Ncam2	31.9191	17.9279	-0.832215	0.0450295	Down	neural cell adhesion molecule 2 [Source:MGI Symbol;Acc:MGI:97282]
ENSMUSG00000044060	A830010M20Rik	59.7785	33.5639	-0.832715	0.00718619	Down	RIKEN cDNA A830010M20 gene [Source:MGI Symbol;Acc:MGI:2445097]
ENSMUSG00000037379	Spon2	273.434	153.486	-0.833083	0.0189959	Down	spondin 2, extracellular matrix protein [Source:MGI Symbol;Acc:MGI:1923724]
ENSMUSG00000067928	Zfp760	203.445	114.162	-0.833549	6.15821e-05	Down	zinc finger protein 760 [Source:MGI Symbol;Acc:MGI:2679257]
ENSMUSG00000039704	Lmbrd2	610.119	342.175	-0.834357	0.0123924	Down	LMBR1 domain containing 2 [Source:MGI Symbol;Acc:MGI:2444173]
ENSMUSG00000054931	Zkscan4	32.0538	17.9565	-0.835985	0.0409695	Down	zinc finger with KRAB and SCAN domains 4 [Source:MGI Symbol;Acc:MGI:3649412]
ENSMUSG00000040724	Kcna2	127.918	71.649	-0.836206	0.0453837	Down	potassium voltage-gated channel, shaker-related subfamily, member 2 [Source:MGI Symbol;Acc:MGI:96659]
ENSMUSG00000020641	Rsad2	340.174	190.48	-0.836637	0.000357646	Down	radical S-adenosyl methionine domain containing 2 [Source:MGI Symbol;Acc:MGI:1929628]
ENSMUSG00000022197	Pdzd2	33.9379	18.9855	-0.838003	0.0347005	Down	PDZ domain containing 2 [Source:MGI Symbol;Acc:MGI:1922394]
ENSMUSG00000057396	Zfp759	146.471	81.9288	-0.838169	0.000207824	Down	zinc finger protein 759 [Source:MGI Symbol;Acc:MGI:2446280]
ENSMUSG00000029174	Tbc1d1	248.305	138.847	-0.838617	1.78325e-05	Down	TBC1 domain family, member 1 [Source:MGI Symbol;Acc:MGI:1889508]
ENSMUSG00000019845	Tube1	35.8026	19.9974	-0.840253	0.0322342	Down	epsilon-tubulin 1 [Source:MGI Symbol;Acc:MGI:1919174]
ENSMUSG00000056234	Ncoa4	398.906	222.654	-0.841242	0.0154598	Down	nuclear receptor coactivator 4 [Source:MGI Symbol;Acc:MGI:1350932]
ENSMUSG00000039304	Tnfsf10	223.067	124.49	-0.841453	2.53925e-05	Down	tumor necrosis factor (ligand) superfamily, member 10 [Source:MGI Symbol;Acc:MGI:107414]
ENSMUSG00000015766	Eps8	80.1801	44.7347	-0.84185	0.00234442	Down	epidermal growth factor receptor pathway substrate 8 [Source:MGI Symbol;Acc:MGI:104684]
ENSMUSG00000032915	Adgre4	238.662	133.084	-0.842636	0.00309373	Down	adhesion G protein-coupled receptor E4 [Source:MGI Symbol;Acc:MGI:1196464]
ENSMUSG00000062526	Mppe1	235.994	131.54	-0.843246	0.000398566	Down	metallophosphoesterase 1 [Source:MGI Symbol;Acc:MGI:2661311]
ENSMUSG00000027993	Trim2	845.246	470.653	-0.844706	9.62717e-08	Down	tripartite motif-containing 2 [Source:MGI Symbol;Acc:MGI:1933163]
ENSMUSG00000044231	Nhlrc1	60.9111	33.9046	-0.845226	0.0307638	Down	NHL repeat containing 1 [Source:MGI Symbol;Acc:MGI:2145264]
ENSMUSG00000025402	Nab2	458.015	254.766	-0.84622	8.64819e-07	Down	Ngfi-A binding protein 2 [Source:MGI Symbol;Acc:MGI:107563]
ENSMUSG00000059669	Taf1b	184.689	102.69	-0.846799	6.54664e-05	Down	TATA box binding protein (Tbp)-associated factor, RNA polymerase I, B [Source:MGI Symbol;Acc:MGI:109577]
ENSMUSG00000068854	Hist2h2be	96.9418	53.8847	-0.847244	0.00101982	Down	histone cluster 2, H2be [Source:MGI Symbol;Acc:MGI:2448415]
ENSMUSG00000043190	Rfesd	223.974	123.774	-0.855629	1.86258e-05	Down	Rieske (Fe-S) domain containing [Source:MGI Symbol;Acc:MGI:2145198]
ENSMUSG00000045094	Arhgef37	286.469	158.307	-0.855652	7.87475e-06	Down	Rho guanine nucleotide exchange factor (GEF) 37 [Source:MGI Symbol;Acc:MGI:3045339]
ENSMUSG00000019726	Lyst	604.143	333.387	-0.857691	0.00719428	Down	lysosomal trafficking regulator [Source:MGI Symbol;Acc:MGI:107448]
ENSMUSG00000095193	Gm20939	43.6152	24.0627	-0.85803	0.0186793	Down	predicted gene, 20939 [Source:MGI Symbol;Acc:MGI:5434295]
ENSMUSG00000003123	Lipe	448.338	247.258	-0.85857	7.89849e-07	Down	lipase, hormone sensitive [Source:MGI Symbol;Acc:MGI:96790]
ENSMUSG00000041642	Kif21b	106.406	58.6173	-0.860175	0.000592464	Down	kinesin family member 21B [Source:MGI Symbol;Acc:MGI:109234]
ENSMUSG00000041939	Mvk	1118.15	615.821	-0.860531	0.00128198	Down	mevalonate kinase [Source:MGI Symbol;Acc:MGI:107624]
ENSMUSG00000043773	1700048O20Rik	33.2313	18.2889	-0.861576	0.0374499	Down	RIKEN cDNA 1700048O20 gene [Source:MGI Symbol;Acc:MGI:1920637]
ENSMUSG00000052013	Btla	30.7667	16.9297	-0.861818	0.0434918	Down	B and T lymphocyte associated [Source:MGI Symbol;Acc:MGI:2658978]
ENSMUSG00000025092	Hspa12a	50.582	27.8107	-0.862984	0.0109151	Down	heat shock protein 12A [Source:MGI Symbol;Acc:MGI:1920692]
ENSMUSG00000025323	Sp4	205.886	113.023	-0.865232	2.27829e-05	Down	trans-acting transcription factor 4 [Source:MGI Symbol;Acc:MGI:107595]
ENSMUSG00000025036	Sfxn2	1016.84	556.815	-0.86882	0.00805335	Down	sideroflexin 2 [Source:MGI Symbol;Acc:MGI:2137678]
ENSMUSG00000021611	Tert	193.067	105.255	-0.875212	0.000607633	Down	telomerase reverse transcriptase [Source:MGI Symbol;Acc:MGI:1202709]
ENSMUSG00000093661	Eif4e3	136.042	74.0901	-0.876697	0.0280578	Down	eukaryotic translation initiation factor 4E member 3 [Source:MGI Symbol;Acc:MGI:1914142]
ENSMUSG00000034518	Hmgxb4	217.972	118.645	-0.877492	1.5456e-05	Down	HMG box domain containing 4 [Source:MGI Symbol;Acc:MGI:1918073]
ENSMUSG00000034459	Ifit1	497.764	270.773	-0.878381	7.07691e-06	Down	interferon-induced protein with tetratricopeptide repeats 1 [Source:MGI Symbol;Acc:MGI:99450]
ENSMUSG00000054702	Ap1s3	33.6375	18.2869	-0.87926	0.0314055	Down	adaptor-related protein complex AP-1, sigma 3 [Source:MGI Symbol;Acc:MGI:1891304]
ENSMUSG00000028028	Alpk1	53.6429	29.1526	-0.87976	0.00758481	Down	alpha-kinase 1 [Source:MGI Symbol;Acc:MGI:1918731]
ENSMUSG00000041482	Piezo2	38.7537	21.0389	-0.881273	0.0223148	Down	piezo-type mechanosensitive ion channel component 2 [Source:MGI Symbol;Acc:MGI:1918781]
ENSMUSG00000002265	Peg3	403.775	219.076	-0.882119	0.028096	Down	paternally expressed 3 [Source:MGI Symbol;Acc:MGI:104748]
ENSMUSG00000031645	F11	2730.44	1481.39	-0.88218	2.16738e-09	Down	coagulation factor XI [Source:MGI Symbol;Acc:MGI:99481]
ENSMUSG00000052435	Cebpe	65.5403	35.5389	-0.882986	0.0267952	Down	CCAAT/enhancer binding protein (C/EBP), epsilon [Source:MGI Symbol;Acc:MGI:103572]
ENSMUSG00000025597	Klhl4	34.4129	18.6535	-0.883505	0.0269966	Down	kelch-like 4 [Source:MGI Symbol;Acc:MGI:2442829]
ENSMUSG00000020961	Ston2	134.504	72.9041	-0.883581	0.00145658	Down	stonin 2 [Source:MGI Symbol;Acc:MGI:1918272]
ENSMUSG00000042333	Tnfrsf14	98.4723	53.3	-0.885583	0.002493	Down	tumor necrosis factor receptor superfamily, member 14 (herpesvirus entry mediator) [Source:MGI Symbol;Acc:MGI:2675303]
ENSMUSG00000021670	Hmgcr	2907.51	1573.22	-0.886063	0.0226389	Down	3-hydroxy-3-methylglutaryl-Coenzyme A reductase [Source:MGI Symbol;Acc:MGI:96159]
ENSMUSG00000036944	Tmem71	32.5793	17.6199	-0.886751	0.0289514	Down	transmembrane protein 71 [Source:MGI Symbol;Acc:MGI:2146049]
ENSMUSG00000029370	Rassf6	325.587	175.995	-0.887507	1.6669e-06	Down	Ras association (RalGDS/AF-6) domain family member 6 [Source:MGI Symbol;Acc:MGI:1920496]
ENSMUSG00000002910	Arrdc2	240.372	129.856	-0.888352	8.45451e-06	Down	arrestin domain containing 2 [Source:MGI Symbol;Acc:MGI:1918057]
ENSMUSG00000040280	Ndufa4l2	39.506	21.3293	-0.889235	0.017706	Down	NADH dehydrogenase (ubiquinone) 1 alpha subcomplex, 4-like 2 [Source:MGI Symbol;Acc:MGI:3039567]
ENSMUSG00000051435	Fhad1	52.1336	28.117	-0.89077	0.00730388	Down	forkhead-associated (FHA) phosphopeptide binding domain 1 [Source:MGI Symbol;Acc:MGI:1920323]
ENSMUSG00000050248	Evc2	108.901	58.6056	-0.89391	0.00173603	Down	Ellis van Creveld syndrome 2 [Source:MGI Symbol;Acc:MGI:1915775]
ENSMUSG00000026640	Plxna2	1222.92	656.511	-0.897441	5.26918e-09	Down	plexin A2 [Source:MGI Symbol;Acc:MGI:107684]
ENSMUSG00000015749	Anp32e	636.281	341.577	-0.897451	5.23924e-08	Down	acidic (leucine-rich) nuclear phosphoprotein 32 family, member E [Source:MGI Symbol;Acc:MGI:1913721]
ENSMUSG00000022179	4931414P19Rik	98.666	52.897	-0.899367	0.000608554	Down	RIKEN cDNA 4931414P19 gene [Source:MGI Symbol;Acc:MGI:1921609]
ENSMUSG00000031441	Atp11a	309.937	166	-0.900788	0.00082743	Down	ATPase, class VI, type 11A [Source:MGI Symbol;Acc:MGI:1354735]
ENSMUSG00000020491	2810021J22Rik	101.823	54.4877	-0.902068	0.0103472	Down	RIKEN cDNA 2810021J22 gene [Source:MGI Symbol;Acc:MGI:1917194]
ENSMUSG00000071037	Camkmt	31.074	16.6276	-0.902124	0.0306722	Down	calmodulin-lysine N-methyltransferase [Source:MGI Symbol;Acc:MGI:1920832]
ENSMUSG00000066113	Adamtsl1	47.493	25.4006	-0.902849	0.00964984	Down	ADAMTS-like 1 [Source:MGI Symbol;Acc:MGI:1924989]
ENSMUSG00000043953	Ccrl2	36.1361	19.3211	-0.903264	0.0238973	Down	chemokine (C-C motif) receptor-like 2 [Source:MGI Symbol;Acc:MGI:1920904]
ENSMUSG00000068876	Cgn	895.244	478.241	-0.904544	1.07099e-08	Down	cingulin [Source:MGI Symbol;Acc:MGI:1927237]
ENSMUSG00000047003	Zfp41	76.9884	41.0789	-0.906242	0.00135238	Down	zinc finger protein 41 [Source:MGI Symbol;Acc:MGI:99186]
ENSMUSG00000055733	Nap1l3	52.8636	28.164	-0.908422	0.00604064	Down	nucleosome assembly protein 1-like 3 [Source:MGI Symbol;Acc:MGI:1859565]
ENSMUSG00000016356	Col20a1	65.5249	34.8982	-0.908891	0.0127382	Down	collagen, type XX, alpha 1 [Source:MGI Symbol;Acc:MGI:1920618]
ENSMUSG00000041491	Cep78	62.9455	33.5143	-0.909327	0.00326957	Down	centrosomal protein 78 [Source:MGI Symbol;Acc:MGI:1924386]
ENSMUSG00000035759	Bbs10	147.94	78.585	-0.912686	5.91829e-05	Down	Bardet-Biedl syndrome 10 (human) [Source:MGI Symbol;Acc:MGI:1919019]
ENSMUSG00000028339	Col15a1	260.777	138.487	-0.913064	0.000530947	Down	collagen, type XV, alpha 1 [Source:MGI Symbol;Acc:MGI:88449]
ENSMUSG00000038233	Fam198a	342.782	181.568	-0.916779	0.029522	Down	family with sequence similarity 198, member A [Source:MGI Symbol;Acc:MGI:3041196]
ENSMUSG00000041477	Dcp1b	78.7984	41.7082	-0.917835	0.00158796	Down	decapping mRNA 1B [Source:MGI Symbol;Acc:MGI:2442404]
ENSMUSG00000034591	Slc41a2	322.891	170.89	-0.917979	0.000680009	Down	solute carrier family 41, member 2 [Source:MGI Symbol;Acc:MGI:2442940]
ENSMUSG00000048388	Fam171b	84.5805	44.7267	-0.919188	0.000851886	Down	family with sequence similarity 171, member B [Source:MGI Symbol;Acc:MGI:2444579]
ENSMUSG00000069601	Ank3	439.09	232.127	-0.919606	4.16214e-06	Down	ankyrin 3, epithelial [Source:MGI Symbol;Acc:MGI:88026]
ENSMUSG00000020604	Arsg	479.97	253.727	-0.91967	8.52257e-08	Down	arylsulfatase G [Source:MGI Symbol;Acc:MGI:1921258]
ENSMUSG00000046572	Zfp518b	82.076	43.3645	-0.920445	0.000953959	Down	zinc finger protein 518B [Source:MGI Symbol;Acc:MGI:2140750]
ENSMUSG00000020492	Ska2	42.8951	22.6576	-0.920819	0.0117998	Down	spindle and kinetochore associated complex subunit 2 [Source:MGI Symbol;Acc:MGI:1913390]
ENSMUSG00000063488	Zkscan7	184.258	97.3031	-0.921166	0.000222451	Down	zinc finger with KRAB and SCAN domains 7 [Source:MGI Symbol;Acc:MGI:3040678]
ENSMUSG00000025271	Pfkfb1	542.165	286.306	-0.921173	0.000340715	Down	6-phosphofructo-2-kinase/fructose-2,6-biphosphatase 1 [Source:MGI Symbol;Acc:MGI:107816]
ENSMUSG00000021200	Asb2	92.8277	49.0188	-0.921219	0.000764955	Down	ankyrin repeat and SOCS box-containing 2 [Source:MGI Symbol;Acc:MGI:1929743]
ENSMUSG00000044534	Ackr2	70.7213	37.3199	-0.922198	0.0089548	Down	atypical chemokine receptor 2 [Source:MGI Symbol;Acc:MGI:1891697]
ENSMUSG00000021273	Fdft1	5156.83	2719.13	-0.923342	0.000270691	Down	farnesyl diphosphate farnesyl transferase 1 [Source:MGI Symbol;Acc:MGI:102706]
ENSMUSG00000029122	Evc	151.633	79.9503	-0.923408	0.0232072	Down	Ellis van Creveld gene syndrome [Source:MGI Symbol;Acc:MGI:1890596]
ENSMUSG00000029047	Pex10	128.068	67.5171	-0.923584	0.000106701	Down	peroxisomal biogenesis factor 10 [Source:MGI Symbol;Acc:MGI:2684988]
ENSMUSG00000033526	Ppip5k1	148.462	78.265	-0.923659	4.96874e-05	Down	diphosphoinositol pentakisphosphate kinase 1 [Source:MGI Symbol;Acc:MGI:2443281]
ENSMUSG00000073968	Trim68	139.221	73.3079	-0.925334	5.61251e-05	Down	tripartite motif-containing 68 [Source:MGI Symbol;Acc:MGI:2142077]
ENSMUSG00000028634	Hivep3	26.3571	13.8743	-0.925782	0.0434801	Down	human immunodeficiency virus type I enhancer binding protein 3 [Source:MGI Symbol;Acc:MGI:106589]
ENSMUSG00000056131	Pgm3	315.453	166.027	-0.926006	7.59942e-07	Down	phosphoglucomutase 3 [Source:MGI Symbol;Acc:MGI:97566]
ENSMUSG00000048534	Amica1	23.9096	12.5287	-0.932359	0.0496786	Down	adhesion molecule, interacts with CXADR antigen 1 [Source:MGI Symbol;Acc:MGI:2685484]
ENSMUSG00000020607	Fam84a	114.013	59.6495	-0.934621	0.00016656	Down	family with sequence similarity 84, member A [Source:MGI Symbol;Acc:MGI:2145011]
ENSMUSG00000037263	Aldh3b3	141.697	74.1071	-0.935121	5.17073e-05	Down	aldehyde dehydrogenase 3 family, member B3 [Source:MGI Symbol;Acc:MGI:1920708]
ENSMUSG00000022010	Tsc22d1	1154.53	603.79	-0.935191	2.39302e-06	Down	TSC22 domain family, member 1 [Source:MGI Symbol;Acc:MGI:109127]
ENSMUSG00000050445	Cyp8b1	5989.3	3129.1	-0.936638	0.00236476	Down	cytochrome P450, family 8, subfamily b, polypeptide 1 [Source:MGI Symbol;Acc:MGI:1338044]
ENSMUSG00000028359	Orm3	276.143	144.261	-0.93673	0.000195087	Down	orosomucoid 3 [Source:MGI Symbol;Acc:MGI:97445]
ENSMUSG00000036181	Hist1h1c	696.077	363.12	-0.938799	1.07749e-08	Down	histone cluster 1, H1c [Source:MGI Symbol;Acc:MGI:1931526]
[truncated: 230 more rows]

## Sheet: Male
SUPPLEMENTARY TABLE 1 | Total DEGs in this study
Gene ID	Name	baseMean WT male sample	baseMean KO male sample	log2FoldChange	pval	up_down	description
ENSMUSG00000027376	Prom2	0	8.44783	Inf	0.00171757	Up	prominin 2 [Source:MGI Symbol;Acc:MGI:2138997]
ENSMUSG00000072676	Tmem254a	0	17.0717	Inf	0.00627072	Up	transmembrane protein 254a [Source:MGI Symbol;Acc:MGI:1196450]
ENSMUSG00000078680	Mup10	4.7679	54.8295	3.52353	0.0198576	Up	major urinary protein 10 [Source:MGI Symbol;Acc:MGI:1924164]
ENSMUSG00000030827	Fgf21	1.98282	22.2174	3.48607	0.00463814	Up	fibroblast growth factor 21 [Source:MGI Symbol;Acc:MGI:1861377]
ENSMUSG00000061356	Nuggc	3.05834	33.7389	3.4636	0.00716174	Up	nuclear GTPase, germinal center associated [Source:MGI Symbol;Acc:MGI:2685446]
ENSMUSG00000024924	Vldlr	8.69553	86.3461	3.31179	5.94172e-06	Up	very low density lipoprotein receptor [Source:MGI Symbol;Acc:MGI:98935]
ENSMUSG00000059430	Actg2	1.03197	7.67951	2.89561	0.0116733	Up	actin, gamma 2, smooth muscle, enteric [Source:MGI Symbol;Acc:MGI:104589]
ENSMUSG00000072944	Nup62cl	4.69872	34.1209	2.86031	2.53726e-05	Up	nucleoporin 62 C-terminal like [Source:MGI Symbol;Acc:MGI:2685565]
ENSMUSG00000028715	Cyp4a14	214.3	1335.06	2.63921	0.0016975	Up	cytochrome P450, family 4, subfamily a, polypeptide 14 [Source:MGI Symbol;Acc:MGI:1096550]
ENSMUSG00000038602	Slc35f1	3.41869	20.4234	2.57871	5.37376e-05	Up	solute carrier family 35, member F1 [Source:MGI Symbol;Acc:MGI:2139810]
ENSMUSG00000032549	Rab6b	4.32643	21.5382	2.31565	0.000144084	Up	RAB6B, member RAS oncogene family [Source:MGI Symbol;Acc:MGI:107283]
ENSMUSG00000032482	Cspg5	34.0887	169.217	2.31151	3.36088e-21	Up	chondroitin sulfate proteoglycan 5 [Source:MGI Symbol;Acc:MGI:1352747]
ENSMUSG00000025003	Cyp2c39	186.804	920.443	2.3008	0.0233513	Up	cytochrome P450, family 2, subfamily c, polypeptide 39 [Source:MGI Symbol;Acc:MGI:1306818]
ENSMUSG00000099032	Tcf24	22.2806	108.872	2.28877	0.0179596	Up	transcription factor 24 [Source:MGI Symbol;Acc:MGI:3780500]
ENSMUSG00000026605	Cenpf	2.3372	10.4969	2.16711	0.0129478	Up	centromere protein F [Source:MGI Symbol;Acc:MGI:1313302]
ENSMUSG00000043165	Lor	1.67199	7.46195	2.15799	0.0388556	Up	loricrin [Source:MGI Symbol;Acc:MGI:96816]
ENSMUSG00000029206	Nsun7	4.12147	17.5689	2.09179	0.00114409	Up	NOL1/NOP2/Sun domain family, member 7 [Source:MGI Symbol;Acc:MGI:1918168]
ENSMUSG00000066944	4921513D11Rik	6.81902	27.8611	2.03062	7.11945e-05	Up	RIKEN cDNA 4921513D11 gene [Source:MGI Symbol;Acc:MGI:1918173]
ENSMUSG00000006398	Cdc20	8.96923	34.1595	1.92923	0.000235069	Up	cell division cycle 20 [Source:MGI Symbol;Acc:MGI:1859866]
ENSMUSG00000022322	Shcbp1	4.74911	17.7667	1.90345	0.00225209	Up	Shc SH2-domain binding protein 1 [Source:MGI Symbol;Acc:MGI:1338802]
ENSMUSG00000029869	Ephb6	8.44703	30.4554	1.85018	0.000100165	Up	Eph receptor B6 [Source:MGI Symbol;Acc:MGI:1096338]
ENSMUSG00000029228	Lnx1	26.883	94.8326	1.81869	0.010164	Up	ligand of numb-protein X 1 [Source:MGI Symbol;Acc:MGI:1278335]
ENSMUSG00000039470	Zdhhc2	23.2678	80.7185	1.79457	1.01611e-07	Up	zinc finger, DHHC domain containing 2 [Source:MGI Symbol;Acc:MGI:1923452]
ENSMUSG00000020027	Socs2	145.467	501.472	1.78548	0.0380162	Up	suppressor of cytokine signaling 2 [Source:MGI Symbol;Acc:MGI:1201787]
ENSMUSG00000035112	Wnk4	33.8884	115.669	1.77114	2.10142e-11	Up	WNK lysine deficient protein kinase 4 [Source:MGI Symbol;Acc:MGI:1917097]
ENSMUSG00000023908	Pkmyt1	4.41949	14.5416	1.71823	0.0122909	Up	protein kinase, membrane associated tyrosine/threonine 1 [Source:MGI Symbol;Acc:MGI:2137630]
ENSMUSG00000043419	Chd3os	4.00278	13.048	1.70476	0.018926	Up	chromodomain helicase DNA binding protein 3, opposite strand [Source:MGI Symbol;Acc:MGI:1915359]
ENSMUSG00000026355	Mcm6	57.8868	187.799	1.69789	1.10542e-12	Up	minichromosome maintenance deficient 6 (MIS5 homolog, S. pombe) (S. cerevisiae) [Source:MGI Symbol;Acc:MGI:1298227]
ENSMUSG00000049721	Gal3st1	4.78028	15.488	1.69598	0.0314456	Up	galactose-3-O-sulfotransferase 1 [Source:MGI Symbol;Acc:MGI:1858277]
ENSMUSG00000054641	Mmrn1	4.72435	15.2285	1.68858	0.0119711	Up	multimerin 1 [Source:MGI Symbol;Acc:MGI:1918195]
ENSMUSG00000058897	Col25a1	3.84821	12.1568	1.65951	0.0228475	Up	collagen, type XXV, alpha 1 [Source:MGI Symbol;Acc:MGI:1924268]
ENSMUSG00000074218	Cox7a1	7.36554	22.9084	1.63701	0.00275882	Up	cytochrome c oxidase subunit VIIa 1 [Source:MGI Symbol;Acc:MGI:1316714]
ENSMUSG00000064179	Tnnt1	8.55975	26.6106	1.63636	0.000930697	Up	troponin T1, skeletal, slow [Source:MGI Symbol;Acc:MGI:1333868]
ENSMUSG00000026249	Serpine2	108.641	327.895	1.59367	6.70521e-10	Up	serine (or cysteine) peptidase inhibitor, clade E, member 2 [Source:MGI Symbol;Acc:MGI:101780]
ENSMUSG00000060969	Irx1	6.88135	20.5918	1.5813	0.00982751	Up	Iroquois related homeobox 1 (Drosophila) [Source:MGI Symbol;Acc:MGI:1197515]
ENSMUSG00000028712	Cyp4a31	29.2393	86.8392	1.57044	0.00157405	Up	cytochrome P450, family 4, subfamily a, polypeptide 31 [Source:MGI Symbol;Acc:MGI:3028580]
ENSMUSG00000019856	Fam184a	6.53935	19.2469	1.55741	0.00609712	Up	family with sequence similarity 184, member A [Source:MGI Symbol;Acc:MGI:1923156]
ENSMUSG00000027296	Itpka	19.7351	58.0538	1.55663	0.000245486	Up	inositol 1,4,5-trisphosphate 3-kinase A [Source:MGI Symbol;Acc:MGI:1333822]
ENSMUSG00000078817	Nlrp12	277.883	796.401	1.51902	0.000214377	Up	NLR family, pyrin domain containing 12 [Source:MGI Symbol;Acc:MGI:2676630]
ENSMUSG00000046159	Chrm3	17.8239	50.805	1.51116	0.0450002	Up	cholinergic receptor, muscarinic 3, cardiac [Source:MGI Symbol;Acc:MGI:88398]
ENSMUSG00000023044	Csad	3228.34	9194.12	1.50992	2.958e-05	Up	cysteine sulfinic acid decarboxylase [Source:MGI Symbol;Acc:MGI:2180098]
ENSMUSG00000030031	Kbtbd8	10.2505	29.1182	1.50622	0.0011493	Up	kelch repeat and BTB (POZ) domain containing 8 [Source:MGI Symbol;Acc:MGI:2661430]
ENSMUSG00000090210	Itga10	7.15461	19.7602	1.46565	0.00807596	Up	integrin, alpha 10 [Source:MGI Symbol;Acc:MGI:2153482]
ENSMUSG00000020415	Pttg1	172.586	473.861	1.45715	5.86699e-05	Up	pituitary tumor-transforming gene 1 [Source:MGI Symbol;Acc:MGI:1353578]
ENSMUSG00000027298	Tyro3	6.75669	18.5092	1.45386	0.0379278	Up	TYRO3 protein tyrosine kinase 3 [Source:MGI Symbol;Acc:MGI:104294]
ENSMUSG00000028456	Unc13b	122.734	332.538	1.43798	5.78844e-05	Up	unc-13 homolog B (C. elegans) [Source:MGI Symbol;Acc:MGI:1342278]
ENSMUSG00000024640	Psat1	9.78342	26.2637	1.42466	0.00355441	Up	phosphoserine aminotransferase 1 [Source:MGI Symbol;Acc:MGI:2183441]
ENSMUSG00000092035	Peg10	12.0344	31.9988	1.41086	0.0181641	Up	paternally expressed 10 [Source:MGI Symbol;Acc:MGI:2157785]
ENSMUSG00000034656	Cacna1a	9.21215	23.9781	1.38011	0.00534407	Up	calcium channel, voltage-dependent, P/Q type, alpha 1A subunit [Source:MGI Symbol;Acc:MGI:109482]
ENSMUSG00000002324	Rec8	52.4379	135.936	1.37424	0.000566796	Up	REC8 meiotic recombination protein [Source:MGI Symbol;Acc:MGI:1929645]
ENSMUSG00000090877	Hspa1b	68.3722	170.566	1.31885	3.1995e-09	Up	heat shock protein 1B [Source:MGI Symbol;Acc:MGI:99517]
ENSMUSG00000091898	Tnnc1	7.54657	18.7772	1.31509	0.0193886	Up	troponin C, cardiac/slow skeletal [Source:MGI Symbol;Acc:MGI:98779]
ENSMUSG00000043671	Dpy19l3	349.596	865.743	1.30825	4.56709e-10	Up	dpy-19-like 3 (C. elegans) [Source:MGI Symbol;Acc:MGI:2443952]
ENSMUSG00000031303	Map3k15	7.49617	18.5294	1.30559	0.0225441	Up	mitogen-activated protein kinase kinase kinase 15 [Source:MGI Symbol;Acc:MGI:2448588]
ENSMUSG00000022034	Esco2	18.239	44.9703	1.30195	0.00569586	Up	establishment of sister chromatid cohesion N-acetyltransferase 2 [Source:MGI Symbol;Acc:MGI:1919238]
ENSMUSG00000058260	Serpina9	56.298	138.729	1.30111	0.0151005	Up	serine (or cysteine) peptidase inhibitor, clade A (alpha-1 antiproteinase, antitrypsin), member 9 [Source:MGI Symbol;Acc:MGI:1919157]
ENSMUSG00000027070	Lrp2	14.9625	36.821	1.29918	0.0155074	Up	low density lipoprotein receptor-related protein 2 [Source:MGI Symbol;Acc:MGI:95794]
ENSMUSG00000002289	Angptl4	574.906	1407.7	1.29194	0.00507863	Up	angiopoietin-like 4 [Source:MGI Symbol;Acc:MGI:1888999]
ENSMUSG00000020014	Cfap54	9.06272	21.9411	1.27562	0.0150781	Up	cilia and flagella associated protein 54 [Source:MGI Symbol;Acc:MGI:1922208]
ENSMUSG00000006538	Ihh	35.0404	84.2345	1.26539	8.91907e-05	Up	Indian hedgehog [Source:MGI Symbol;Acc:MGI:96533]
ENSMUSG00000030137	Tuba8	23.0052	55.2884	1.26502	0.000251809	Up	tubulin, alpha 8 [Source:MGI Symbol;Acc:MGI:1858225]
ENSMUSG00000027940	Tpm3	431.895	1030.83	1.25506	0.000190317	Up	tropomyosin 3, gamma [Source:MGI Symbol;Acc:MGI:1890149]
ENSMUSG00000074254	Cyp2a4	1111.77	2646.38	1.25116	0.0318024	Up	cytochrome P450, family 2, subfamily a, polypeptide 4 [Source:MGI Symbol;Acc:MGI:88596]
ENSMUSG00000078964	Ces1b	1010.88	2388.44	1.24046	6.43171e-18	Up	carboxylesterase 1B [Source:MGI Symbol;Acc:MGI:3779470]
ENSMUSG00000094686	Ccl21a	13.65	31.9988	1.22911	0.00542331	Up	chemokine (C-C motif) ligand 21A (serine) [Source:MGI Symbol;Acc:MGI:1349183]
ENSMUSG00000022945	Chaf1b	19.4046	43.916	1.17835	0.0270846	Up	chromatin assembly factor 1, subunit B (p60) [Source:MGI Symbol;Acc:MGI:1314881]
ENSMUSG00000021708	Rasgrf2	7.39074	16.6523	1.17193	0.0481895	Up	RAS protein-specific guanine nucleotide-releasing factor 2 [Source:MGI Symbol;Acc:MGI:109137]
ENSMUSG00000050663	Trhde	58.1122	128.901	1.14935	0.0281665	Up	TRH-degrading enzyme [Source:MGI Symbol;Acc:MGI:2384311]
ENSMUSG00000031289	Il13ra2	7.87022	17.3276	1.13859	0.0447669	Up	interleukin 13 receptor, alpha 2 [Source:MGI Symbol;Acc:MGI:1277954]
ENSMUSG00000037465	Klf10	164.828	362.733	1.13794	0.0393109	Up	Kruppel-like factor 10 [Source:MGI Symbol;Acc:MGI:1101353]
ENSMUSG00000053040	Aph1c	10.8466	23.8113	1.13441	0.01976	Up	aph1 homolog C, gamma secretase subunit [Source:MGI Symbol;Acc:MGI:1915568]
ENSMUSG00000071551	Akr1c19	502.733	1101.13	1.13113	3.55524e-05	Up	aldo-keto reductase family 1, member C19 [Source:MGI Symbol;Acc:MGI:2653678]
ENSMUSG00000005233	Spc25	43.9584	96.0296	1.12734	1.63752e-05	Up	SPC25, NDC80 kinetochore complex component, homolog (S. cerevisiae) [Source:MGI Symbol;Acc:MGI:1913692]
ENSMUSG00000021569	Trip13	10.4427	22.7468	1.12318	0.0270915	Up	thyroid hormone receptor interactor 13 [Source:MGI Symbol;Acc:MGI:1916966]
ENSMUSG00000062006	Rpl34	38.1483	82.7926	1.11788	5.78832e-05	Up	ribosomal protein L34 [Source:MGI Symbol;Acc:MGI:1915686]
ENSMUSG00000042686	Jph1	14.2102	30.7587	1.11407	0.00877613	Up	junctophilin 1 [Source:MGI Symbol;Acc:MGI:1891495]
ENSMUSG00000080316	Spaca6	13.5006	28.9574	1.10091	0.0125425	Up	sperm acrosome associated 6 [Source:MGI Symbol;Acc:MGI:1922452]
ENSMUSG00000038135	Crygn	23.6764	50.7744	1.10065	0.00130885	Up	crystallin, gamma N [Source:MGI Symbol;Acc:MGI:2449167]
ENSMUSG00000046152	Fut10	28.0481	60.1078	1.09965	0.00471597	Up	fucosyltransferase 10 [Source:MGI Symbol;Acc:MGI:2384748]
ENSMUSG00000019942	Cdk1	16.4283	34.5012	1.07047	0.00957856	Up	cyclin-dependent kinase 1 [Source:MGI Symbol;Acc:MGI:88351]
ENSMUSG00000030701	Plekhb1	362.205	757.07	1.06362	0.0233346	Up	pleckstrin homology domain containing, family B (evectins) member 1 [Source:MGI Symbol;Acc:MGI:1351469]
ENSMUSG00000024987	Cyp26a1	756.436	1554.44	1.0391	0.0192332	Up	cytochrome P450, family 26, subfamily a, polypeptide 1 [Source:MGI Symbol;Acc:MGI:1096359]
ENSMUSG00000043719	Col6a6	14.7375	30.2652	1.03817	0.0181421	Up	collagen, type VI, alpha 6 [Source:MGI Symbol;Acc:MGI:2444259]
ENSMUSG00000063232	Serpina11	2103.02	4274.92	1.02344	0.0271633	Up	serine (or cysteine) peptidase inhibitor, clade A (alpha-1 antiproteinase, antitrypsin), member 11 [Source:MGI Symbol;Acc:MGI:2685741]
ENSMUSG00000078496	Gm13152	28.9541	58.806	1.0222	0.00133648	Up	predicted gene 13152 [Source:MGI Symbol;Acc:MGI:3701121]
ENSMUSG00000004631	Sgce	62.5816	127.08	1.02192	0.000888127	Up	sarcoglycan, epsilon [Source:MGI Symbol;Acc:MGI:1329042]
ENSMUSG00000031548	Sfrp1	15.7127	31.8486	1.0193	0.0155048	Up	secreted frizzled-related protein 1 [Source:MGI Symbol;Acc:MGI:892014]
ENSMUSG00000032431	Crtap	81.7762	165.552	1.01754	1.81481e-06	Up	cartilage associated protein [Source:MGI Symbol;Acc:MGI:1891221]
ENSMUSG00000024190	Dusp1	225.177	455.323	1.01583	0.000343202	Up	dual specificity phosphatase 1 [Source:MGI Symbol;Acc:MGI:105120]
ENSMUSG00000031004	Mki67	29.463	58.8	0.996909	0.00278799	Up	antigen identified by monoclonal antibody Ki 67 [Source:MGI Symbol;Acc:MGI:106035]
ENSMUSG00000041471	Fam35a	330.207	657.395	0.99339	1.88371e-10	Up	family with sequence similarity 35, member A [Source:MGI Symbol;Acc:MGI:1922948]
ENSMUSG00000000958	Slc7a7	62.3934	123.948	0.990265	0.000416026	Up	solute carrier family 7 (cationic amino acid transporter, y+ system), member 7 [Source:MGI Symbol;Acc:MGI:1337120]
ENSMUSG00000059810	Rgs3	88.836	175.912	0.985638	0.000426043	Up	regulator of G-protein signaling 3 [Source:MGI Symbol;Acc:MGI:1354734]
ENSMUSG00000032245	Cln6	45.6534	89.4435	0.970253	0.000332416	Up	ceroid-lipofuscinosis, neuronal 6 [Source:MGI Symbol;Acc:MGI:2159324]
ENSMUSG00000027699	Ect2	16.1678	31.546	0.964331	0.0204974	Up	ect2 oncogene [Source:MGI Symbol;Acc:MGI:95281]
ENSMUSG00000021061	Sptb	45.8779	89.0104	0.956173	0.010069	Up	spectrin beta, erythrocytic [Source:MGI Symbol;Acc:MGI:98387]
ENSMUSG00000018830	Myh11	40.0116	77.0175	0.944769	0.0260026	Up	myosin, heavy polypeptide 11, smooth muscle [Source:MGI Symbol;Acc:MGI:102643]
ENSMUSG00000027533	Fabp5	557.138	1064.29	0.933782	0.0157623	Up	fatty acid binding protein 5, epidermal [Source:MGI Symbol;Acc:MGI:101790]
ENSMUSG00000001672	Marveld3	15.9881	30.4509	0.929491	0.029644	Up	MARVEL (membrane-associating) domain containing 3 [Source:MGI Symbol;Acc:MGI:1920858]
ENSMUSG00000021556	Golm1	54.2144	102.046	0.912464	0.00533224	Up	golgi membrane protein 1 [Source:MGI Symbol;Acc:MGI:1917329]
ENSMUSG00000054065	Pkp3	30.2042	56.7263	0.909267	0.0041452	Up	plakophilin 3 [Source:MGI Symbol;Acc:MGI:1891830]
ENSMUSG00000024986	Hhex	1474.86	2755.73	0.901852	0.000299024	Up	hematopoietically expressed homeobox [Source:MGI Symbol;Acc:MGI:96086]
ENSMUSG00000047368	Abhd17b	271.98	504.22	0.890553	2.33454e-05	Up	abhydrolase domain containing 17B [Source:MGI Symbol;Acc:MGI:1917816]
ENSMUSG00000044548	Dact1	52.6906	97.2733	0.884498	0.00638127	Up	dishevelled-binding antagonist of beta-catenin 1 [Source:MGI Symbol;Acc:MGI:1891740]
ENSMUSG00000005873	Reep5	283.079	521.247	0.88076	0.0013337	Up	receptor accessory protein 5 [Source:MGI Symbol;Acc:MGI:1270152]
ENSMUSG00000073609	D2hgdh	286.019	525.536	0.877675	0.00106679	Up	D-2-hydroxyglutarate dehydrogenase [Source:MGI Symbol;Acc:MGI:2138209]
ENSMUSG00000019232	Etnppl	1693.67	3111.42	0.87742	0.000345662	Up	ethanolamine phosphate phospholyase [Source:MGI Symbol;Acc:MGI:1919010]
ENSMUSG00000061601	Pclo	23.521	43.1714	0.876128	0.0164089	Up	piccolo (presynaptic cytomatrix protein) [Source:MGI Symbol;Acc:MGI:1349390]
ENSMUSG00000062624	Cyp2c67	2949.34	5399.99	0.872562	0.000632011	Up	cytochrome P450, family 2, subfamily c, polypeptide 67 [Source:MGI Symbol;Acc:MGI:3612288]
ENSMUSG00000027999	Pla2g12a	159.28	286.641	0.847685	0.00435766	Up	phospholipase A2, group XIIA [Source:MGI Symbol;Acc:MGI:1913600]
ENSMUSG00000062822	4833420G17Rik	284.392	511.351	0.846435	1.30153e-07	Up	RIKEN cDNA 4833420G17 gene [Source:MGI Symbol;Acc:MGI:1914642]
ENSMUSG00000025037	Maoa	148.366	264.835	0.835931	4.64141e-06	Up	monoamine oxidase A [Source:MGI Symbol;Acc:MGI:96915]
ENSMUSG00000026622	Nek2	55.6034	98.8252	0.829706	0.00111391	Up	NIMA (never in mitosis gene a)-related expressed kinase 2 [Source:MGI Symbol;Acc:MGI:109359]
ENSMUSG00000050627	Gpd1l	546.618	967.97	0.82443	0.00124445	Up	glycerol-3-phosphate dehydrogenase 1-like [Source:MGI Symbol;Acc:MGI:1289257]
ENSMUSG00000026123	Plekhb2	225.38	397.713	0.819367	7.92629e-07	Up	pleckstrin homology domain containing, family B (evectins) member 2 [Source:MGI Symbol;Acc:MGI:2385825]
ENSMUSG00000045377	Tmem88	30.8238	54.2868	0.816559	0.0119166	Up	transmembrane protein 88 [Source:MGI Symbol;Acc:MGI:1914270]
ENSMUSG00000091512	Lamtor3	68.8461	120.663	0.809539	0.000635256	Up	late endosomal/lysosomal adaptor, MAPK and MTOR activator 3 [Source:MGI Symbol;Acc:MGI:1929467]
ENSMUSG00000022682	Rrn3	259.099	452.941	0.805823	0.00339649	Up	RRN3 RNA polymerase I transcription factor homolog (yeast) [Source:MGI Symbol;Acc:MGI:1925255]
ENSMUSG00000019558	Slc6a8	90.3684	156.851	0.795507	0.000210998	Up	solute carrier family 6 (neurotransmitter transporter, creatine), member 8 [Source:MGI Symbol;Acc:MGI:2147834]
ENSMUSG00000063590	Slc22a28	139.335	241.011	0.790545	0.00113115	Up	solute carrier family 22, member 28 [Source:MGI Symbol;Acc:MGI:3645714]
ENSMUSG00000035783	Acta2	43.6105	75.2238	0.786516	0.0181842	Up	actin, alpha 2, smooth muscle, aorta [Source:MGI Symbol;Acc:MGI:87909]
ENSMUSG00000025500	Lmntd2	19.0276	32.7668	0.784138	0.0491301	Up	lamin tail domain containing 2 [Source:MGI Symbol;Acc:MGI:1919250]
ENSMUSG00000004798	Ulk2	1103.69	1891.65	0.777312	0.000645154	Up	unc-51 like kinase 2 [Source:MGI Symbol;Acc:MGI:1352758]
ENSMUSG00000071547	Nt5dc2	91.9567	156.277	0.765079	0.000377771	Up	5'-nucleotidase domain containing 2 [Source:MGI Symbol;Acc:MGI:1917271]
ENSMUSG00000026688	Mgst3	111.996	189.841	0.761348	0.0020583	Up	microsomal glutathione S-transferase 3 [Source:MGI Symbol;Acc:MGI:1913697]
ENSMUSG00000041231	Ublcp1	213.129	361.178	0.76098	9.76904e-06	Up	ubiquitin-like domain containing CTD phosphatase 1 [Source:MGI Symbol;Acc:MGI:1933105]
ENSMUSG00000002297	Dbf4	46.992	79.3511	0.755836	0.00590363	Up	DBF4 zinc finger [Source:MGI Symbol;Acc:MGI:1351328]
ENSMUSG00000017723	Wfdc2	56.5606	95.4127	0.754384	0.00404051	Up	WAP four-disulfide core domain 2 [Source:MGI Symbol;Acc:MGI:1914951]
ENSMUSG00000027387	Zc3h8	28.1082	47.3494	0.752353	0.0246059	Up	zinc finger CCCH type containing 8 [Source:MGI Symbol;Acc:MGI:1930128]
ENSMUSG00000025050	Pcgf6	148.152	248.691	0.747271	6.82203e-05	Up	polycomb group ring finger 6 [Source:MGI Symbol;Acc:MGI:1918291]
ENSMUSG00000022537	Tmem44	32.9936	55.3343	0.745989	0.0202587	Up	transmembrane protein 44 [Source:MGI Symbol;Acc:MGI:1924489]
ENSMUSG00000017404	Rpl19	52.1036	87.2997	0.744595	0.00375945	Up	ribosomal protein L19 [Source:MGI Symbol;Acc:MGI:98020]
ENSMUSG00000024525	Impa2	37.948	62.739	0.725339	0.0140596	Up	inositol (myo)-1(or 4)-monophosphatase 2 [Source:MGI Symbol;Acc:MGI:2149728]
ENSMUSG00000036206	Sh3bp4	48.3535	79.872	0.724069	0.0334532	Up	SH3-domain binding protein 4 [Source:MGI Symbol;Acc:MGI:2138297]
ENSMUSG00000041237	Pklr	3391.63	5578.67	0.717944	0.00260802	Up	pyruvate kinase liver and red blood cell [Source:MGI Symbol;Acc:MGI:97604]
ENSMUSG00000028081	Rps3a1	329.935	541.806	0.715594	0.0381351	Up	ribosomal protein S3A1 [Source:MGI Symbol;Acc:MGI:1202063]
ENSMUSG00000034758	Tle6	27.8217	45.6162	0.713333	0.0363573	Up	transducin-like enhancer of split 6, homolog of Drosophila E(spl) [Source:MGI Symbol;Acc:MGI:2149593]
ENSMUSG00000033530	Ttc7b	225.405	369.039	0.711255	5.7602e-05	Up	tetratricopeptide repeat domain 7B [Source:MGI Symbol;Acc:MGI:2144724]
ENSMUSG00000094870	Zfp131	172.571	281.749	0.707224	7.80212e-05	Up	zinc finger protein 131 [Source:MGI Symbol;Acc:MGI:1919715]
ENSMUSG00000026669	Mcm10	834.502	1357.7	0.702179	4.84686e-05	Up	minichromosome maintenance deficient 10 (S. cerevisiae) [Source:MGI Symbol;Acc:MGI:1917274]
ENSMUSG00000050947	Amigo1	125.794	204.106	0.698248	0.0368113	Up	adhesion molecule with Ig like domain 1 [Source:MGI Symbol;Acc:MGI:2653612]
ENSMUSG00000063953	Amd2	73.2963	118.383	0.691652	0.00652051	Up	S-adenosylmethionine decarboxylase 2 [Source:MGI Symbol;Acc:MGI:1333111]
ENSMUSG00000023805	Synj2	187.178	299.644	0.678844	0.000139729	Up	synaptojanin 2 [Source:MGI Symbol;Acc:MGI:1201671]
ENSMUSG00000036019	Tmtc2	89.6557	143.298	0.67655	0.00247412	Up	transmembrane and tetratricopeptide repeat containing 2 [Source:MGI Symbol;Acc:MGI:1914057]
ENSMUSG00000023826	Park2	77.1991	122.828	0.669986	0.00354495	Up	Parkinson disease (autosomal recessive, juvenile) 2, parkin [Source:MGI Symbol;Acc:MGI:1355296]
ENSMUSG00000028271	Gtf2b	306.109	486.389	0.668063	2.01011e-05	Up	general transcription factor IIB [Source:MGI Symbol;Acc:MGI:2385191]
ENSMUSG00000005447	Pafah1b3	38.1534	60.6231	0.668054	0.0285504	Up	platelet-activating factor acetylhydrolase, isoform 1b, subunit 3 [Source:MGI Symbol;Acc:MGI:108414]
ENSMUSG00000042622	Maff	29.4309	46.7507	0.667654	0.0493517	Up	v-maf musculoaponeurotic fibrosarcoma oncogene family, protein F (avian) [Source:MGI Symbol;Acc:MGI:96910]
ENSMUSG00000089774	Slc5a3	64.5457	102.471	0.666817	0.00551517	Up	solute carrier family 5 (inositol transporters), member 3 [Source:MGI Symbol;Acc:MGI:1858226]
ENSMUSG00000044026	Slc35g1	225.85	358.132	0.665124	0.00131465	Up	solute carrier family 35, member G1 [Source:MGI Symbol;Acc:MGI:2444789]
ENSMUSG00000030342	Cd9	291.066	461.367	0.664571	2.81644e-05	Up	CD9 antigen [Source:MGI Symbol;Acc:MGI:88348]
ENSMUSG00000001763	Tspan33	309.274	486.594	0.653835	0.000289286	Up	tetraspanin 33 [Source:MGI Symbol;Acc:MGI:1919012]
ENSMUSG00000018537	Pcgf2	69.2999	108.591	0.647978	0.00669574	Up	polycomb group ring finger 2 [Source:MGI Symbol;Acc:MGI:99161]
ENSMUSG00000040596	Pogk	101.374	158.828	0.647776	0.00167873	Up	pogo transposable element with KRAB domain [Source:MGI Symbol;Acc:MGI:1918842]
ENSMUSG00000022604	Cep97	37.27	58.3234	0.646059	0.0309352	Up	centrosomal protein 97 [Source:MGI Symbol;Acc:MGI:1921451]
ENSMUSG00000002233	Rhoc	126.709	198.04	0.644272	0.00102104	Up	ras homolog gene family, member C [Source:MGI Symbol;Acc:MGI:106028]
ENSMUSG00000005667	Mthfd2	34.3752	53.5068	0.638353	0.0411819	Up	methylenetetrahydrofolate dehydrogenase (NAD+ dependent), methenyltetrahydrofolate cyclohydrolase [Source:MGI Symbol;Acc:MGI:1338850]
ENSMUSG00000095687	Rnaset2a	166.432	258.699	0.636341	0.000532783	Up	ribonuclease T2A [Source:MGI Symbol;Acc:MGI:1915445]
ENSMUSG00000048856	Slc25a47	4724.38	7333.4	0.634357	0.00204191	Up	solute carrier family 25, member 47 [Source:MGI Symbol;Acc:MGI:2144766]
ENSMUSG00000030968	Pdilt	284.669	441.369	0.632701	7.21381e-05	Up	protein disulfide isomerase-like, testis expressed [Source:MGI Symbol;Acc:MGI:1919080]
ENSMUSG00000015656	Hspa8	1065.92	1647.27	0.627973	0.000313201	Up	heat shock protein 8 [Source:MGI Symbol;Acc:MGI:105384]
ENSMUSG00000074170	Plekhf1	145.193	222.342	0.614808	0.0194128	Up	pleckstrin homology domain containing, family F (with FYVE domain) member 1 [Source:MGI Symbol;Acc:MGI:1919537]
ENSMUSG00000046727	Cystm1	139.814	212.409	0.60334	0.00178164	Up	cysteine-rich transmembrane module containing 1 [Source:MGI Symbol;Acc:MGI:1913310]
ENSMUSG00000019935	Slc17a8	204.409	309.312	0.597603	0.0338296	Up	solute carrier family 17 (sodium-dependent inorganic phosphate cotransporter), member 8 [Source:MGI Symbol;Acc:MGI:3039629]
ENSMUSG00000043424	Eif3j2	448.324	676.776	0.594137	6.78191e-05	Up	eukaryotic translation initiation factor 3, subunit J2 [Source:MGI Symbol;Acc:MGI:3704486]
ENSMUSG00000048647	Exd1	44.5118	67.0411	0.59086	0.0342253	Up	exonuclease 3'-5' domain containing 1 [Source:MGI Symbol;Acc:MGI:3045306]
ENSMUSG00000066357	Wdr6	425.543	639.449	0.587526	0.000132626	Up	WD repeat domain 6 [Source:MGI Symbol;Acc:MGI:1930140]
ENSMUSG00000028134	Ptbp2	193.465	290.655	0.587236	0.000887543	Up	polypyrimidine tract binding protein 2 [Source:MGI Symbol;Acc:MGI:1860489]
ENSMUSG00000032567	Aste1	44.5425	66.8324	0.585366	0.0412971	Up	asteroid homolog 1 (Drosophila) [Source:MGI Symbol;Acc:MGI:1913845]
ENSMUSG00000027796	Smad9	185.924	278.587	0.58342	0.00934516	Up	SMAD family member 9 [Source:MGI Symbol;Acc:MGI:1859993]
ENSMUSG00000034371	Tkfc	4905.14	7348.83	0.583222	6.6258e-06	Up	triokinase, FMN cyclase [Source:MGI Symbol;Acc:MGI:2385084]
ENSMUSG00000035914	Cd276	141.105	210.987	0.580385	0.00213618	Up	CD276 antigen [Source:MGI Symbol;Acc:MGI:2183926]
ENSMUSG00000028378	Ptgr1	84.0818	125.649	0.579533	0.0108235	Up	prostaglandin reductase 1 [Source:MGI Symbol;Acc:MGI:1914353]
ENSMUSG00000045414	1190002N15Rik	549.415	820.297	0.578251	0.000800609	Up	RIKEN cDNA 1190002N15 gene [Source:MGI Symbol;Acc:MGI:1916111]
ENSMUSG00000018585	Atox1	798.125	1189.86	0.576102	0.0193325	Up	antioxidant 1 copper chaperone [Source:MGI Symbol;Acc:MGI:1333855]
ENSMUSG00000026827	Gpd2	650.352	969.365	0.57582	0.0173724	Up	glycerol phosphate dehydrogenase 2, mitochondrial [Source:MGI Symbol;Acc:MGI:99778]
ENSMUSG00000002274	Metrn	64.5953	95.8148	0.56882	0.0223768	Up	meteorin, glial cell differentiation regulator [Source:MGI Symbol;Acc:MGI:1917333]
ENSMUSG00000079012	Serpina3m	3528.13	5232.61	0.568628	1.25475e-05	Up	serine (or cysteine) peptidase inhibitor, clade A, member 3M [Source:MGI Symbol;Acc:MGI:98378]
ENSMUSG00000060803	Gstp1	22783.2	33671.9	0.563578	0.0243558	Up	glutathione S-transferase, pi 1 [Source:MGI Symbol;Acc:MGI:95865]
ENSMUSG00000023905	Tnfrsf12a	67.4836	99.7092	0.563188	0.0222396	Up	tumor necrosis factor receptor superfamily, member 12a [Source:MGI Symbol;Acc:MGI:1351484]
ENSMUSG00000032413	Rasa2	48.9116	72.263	0.56308	0.0424631	Up	RAS p21 protein activator 2 [Source:MGI Symbol;Acc:MGI:2149960]
ENSMUSG00000026049	Tex30	87.1589	128.762	0.562983	0.0114557	Up	testis expressed 30 [Source:MGI Symbol;Acc:MGI:1922873]
ENSMUSG00000024118	1600002H07Rik	431.63	637.338	0.562264	0.0355059	Up	RIKEN cDNA 1600002H07 gene [Source:MGI Symbol;Acc:MGI:1919266]
ENSMUSG00000024694	Keg1	3101.35	4571.23	0.559685	0.0447414	Up	kidney expressed gene 1 [Source:MGI Symbol;Acc:MGI:1928492]
ENSMUSG00000063524	Eno1	847.379	1248.38	0.558979	7.22491e-05	Up	enolase 1, alpha non-neuron [Source:MGI Symbol;Acc:MGI:95393]
ENSMUSG00000025981	Coq10b	154.21	226.583	0.555145	0.0422073	Up	coenzyme Q10B [Source:MGI Symbol;Acc:MGI:1915126]
ENSMUSG00000015942	Gtf2ird2	66.397	97.4199	0.553099	0.0271055	Up	GTF2I repeat domain containing 2 [Source:MGI Symbol;Acc:MGI:2149780]
ENSMUSG00000022462	Slc38a2	1237.97	1814.45	0.551552	0.000441067	Up	solute carrier family 38, member 2 [Source:MGI Symbol;Acc:MGI:1915010]
ENSMUSG00000035021	Baz1a	126.071	184.384	0.548472	0.00576829	Up	bromodomain adjacent to zinc finger domain 1A [Source:MGI Symbol;Acc:MGI:1309478]
ENSMUSG00000032418	Me1	2295.88	3357.54	0.548356	3.4989e-05	Up	malic enzyme 1, NADP(+)-dependent, cytosolic [Source:MGI Symbol;Acc:MGI:97043]
ENSMUSG00000024962	Vegfb	176.846	258.377	0.546983	0.00302315	Up	vascular endothelial growth factor B [Source:MGI Symbol;Acc:MGI:106199]
ENSMUSG00000075232	Amd1	305.959	445.982	0.543649	0.00557721	Up	S-adenosylmethionine decarboxylase 1 [Source:MGI Symbol;Acc:MGI:88004]
ENSMUSG00000047409	Ctdspl	144.515	209.107	0.533024	0.00553441	Up	CTD (carboxy-terminal domain, RNA polymerase II, polypeptide A) small phosphatase-like [Source:MGI Symbol;Acc:MGI:1916524]
ENSMUSG00000047473	Zfp30	85.2196	123.262	0.532468	0.0167982	Up	zinc finger protein 30 [Source:MGI Symbol;Acc:MGI:99178]
ENSMUSG00000047843	Bri3	289.814	419.09	0.532132	0.00318979	Up	brain protein I3 [Source:MGI Symbol;Acc:MGI:1933174]
ENSMUSG00000027806	Tsc22d2	360.565	521.39	0.532102	0.000577629	Up	TSC22 domain family, member 2 [Source:MGI Symbol;Acc:MGI:1919283]
ENSMUSG00000023031	Cela1	546.175	786.424	0.525944	0.0210923	Up	chymotrypsin-like elastase family, member 1 [Source:MGI Symbol;Acc:MGI:95314]
ENSMUSG00000047675	Rps8	63.4236	91.2762	0.525219	0.0412375	Up	ribosomal protein S8 [Source:MGI Symbol;Acc:MGI:98166]
ENSMUSG00000034361	Cpne2	170.573	245.271	0.523989	0.00416904	Up	copine II [Source:MGI Symbol;Acc:MGI:2387578]
ENSMUSG00000033256	Shf	165.251	236.799	0.519004	0.0055724	Up	Src homology 2 domain containing F [Source:MGI Symbol;Acc:MGI:3613669]
ENSMUSG00000031845	Bco1	134.94	193.362	0.518984	0.0261323	Up	beta-carotene oxygenase 1 [Source:MGI Symbol;Acc:MGI:1926923]
ENSMUSG00000027199	Gatm	195.988	280.61	0.517804	0.00365349	Up	glycine amidinotransferase (L-arginine:glycine amidinotransferase) [Source:MGI Symbol;Acc:MGI:1914342]
ENSMUSG00000030272	Camk1	207.728	296.626	0.513951	0.00357705	Up	calcium/calmodulin-dependent protein kinase I [Source:MGI Symbol;Acc:MGI:1098535]
ENSMUSG00000033417	Cacul1	883.812	1261.08	0.512844	0.000188081	Up	CDK2 associated, cullin domain 1 [Source:MGI Symbol;Acc:MGI:1926082]
ENSMUSG00000069135	Fgfr1op	292.302	416.151	0.509646	0.00175608	Up	Fgfr1 oncogene partner [Source:MGI Symbol;Acc:MGI:1922546]
ENSMUSG00000061313	Ddhd2	262.177	373.242	0.509571	0.00315601	Up	DDHD domain containing 2 [Source:MGI Symbol;Acc:MGI:1919358]
ENSMUSG00000022763	Aifm3	119.91	170.698	0.509501	0.0124459	Up	apoptosis-inducing factor, mitochondrion-associated 3 [Source:MGI Symbol;Acc:MGI:1919418]
ENSMUSG00000027513	Pck1	8622.36	12251	0.506741	0.0472581	Up	phosphoenolpyruvate carboxykinase 1, cytosolic [Source:MGI Symbol;Acc:MGI:97501]
ENSMUSG00000107002	0610012G03Rik	254.195	360.715	0.504928	0.00267639	Up	RIKEN cDNA 0610012G03 gene [Source:MGI Symbol;Acc:MGI:1913301]
ENSMUSG00000049327	Setd8	452.881	642.612	0.504814	0.00134164	Up	SET domain containing (lysine methyltransferase) 8 [Source:MGI Symbol;Acc:MGI:1915206]
ENSMUSG00000008305	Tle1	726.146	1029.42	0.5035	0.000385188	Up	transducin-like enhancer of split 1, homolog of Drosophila E(spl) [Source:MGI Symbol;Acc:MGI:104636]
ENSMUSG00000014039	Prdm15	68.1382	96.4764	0.501712	0.0386693	Up	PR domain containing 15 [Source:MGI Symbol;Acc:MGI:1930121]
ENSMUSG00000043445	Pgp	201.283	284.457	0.498986	0.0161051	Up	phosphoglycolate phosphatase [Source:MGI Symbol;Acc:MGI:1914328]
ENSMUSG00000036330	Slc18a1	66.7958	94.2351	0.496507	0.0425954	Up	solute carrier family 18 (vesicular monoamine), member 1 [Source:MGI Symbol;Acc:MGI:106684]
ENSMUSG00000041025	Iffo2	154.993	218.52	0.495565	0.0231042	Up	intermediate filament family orphan 2 [Source:MGI Symbol;Acc:MGI:2140675]
ENSMUSG00000044768	D1Ertd622e	136.727	192.611	0.494396	0.0116614	Up	DNA segment, Chr 1, ERATO Doi 622, expressed [Source:MGI Symbol;Acc:MGI:1277184]
ENSMUSG00000056216	Cebpg	930.177	1308.78	0.492651	0.000360151	Up	CCAAT/enhancer binding protein (C/EBP), gamma [Source:MGI Symbol;Acc:MGI:104982]
ENSMUSG00000034265	Zdhhc14	78.8536	110.854	0.491412	0.0361022	Up	zinc finger, DHHC domain containing 14 [Source:MGI Symbol;Acc:MGI:2653229]
ENSMUSG00000010755	Cars	672.157	942.859	0.488245	0.000778043	Up	cysteinyl-tRNA synthetase [Source:MGI Symbol;Acc:MGI:1351477]
ENSMUSG00000021969	Zdhhc20	268.103	374.207	0.481049	0.00400463	Up	zinc finger, DHHC domain containing 20 [Source:MGI Symbol;Acc:MGI:1923215]
ENSMUSG00000042312	S100a13	242.534	338.517	0.481038	0.00498291	Up	S100 calcium binding protein A13 [Source:MGI Symbol;Acc:MGI:109581]
ENSMUSG00000054422	Fabp1	62587.9	87339.2	0.480745	0.000168449	Up	fatty acid binding protein 1, liver [Source:MGI Symbol;Acc:MGI:95479]
ENSMUSG00000055491	Pprc1	153.246	213.612	0.479142	0.0102992	Up	peroxisome proliferative activated receptor, gamma, coactivator-related 1 [Source:MGI Symbol;Acc:MGI:2385096]
ENSMUSG00000025499	Hras	464.459	647.276	0.478829	0.00147478	Up	Harvey rat sarcoma virus oncogene [Source:MGI Symbol;Acc:MGI:96224]
ENSMUSG00000026643	Nmt2	330.886	460.621	0.477246	0.00885952	Up	N-myristoyltransferase 2 [Source:MGI Symbol;Acc:MGI:1202298]
ENSMUSG00000035873	Pawr	90.7057	126.223	0.476706	0.0318781	Up	PRKC, apoptosis, WT1, regulator [Source:MGI Symbol;Acc:MGI:2149961]
ENSMUSG00000067813	Xkr9	361.186	501.627	0.473872	0.00236847	Up	X Kell blood group precursor related family member 9 homolog [Source:MGI Symbol;Acc:MGI:2686466]
ENSMUSG00000054716	Zfp771	104.482	144.952	0.472322	0.0239822	Up	zinc finger protein 771 [Source:MGI Symbol;Acc:MGI:2442050]
ENSMUSG00000031790	Mmp15	1000.24	1380.69	0.465047	0.0311567	Up	matrix metallopeptidase 15 [Source:MGI Symbol;Acc:MGI:109320]
ENSMUSG00000005674	Tomm40l	250.51	345.744	0.464836	0.00494645	Up	translocase of outer mitochondrial membrane 40 homolog-like (yeast) [Source:MGI Symbol;Acc:MGI:3589112]
ENSMUSG00000026072	Il1r1	538.297	742.785	0.464541	0.00172844	Up	interleukin 1 receptor, type I [Source:MGI Symbol;Acc:MGI:96545]
ENSMUSG00000035725	Prkx	90.2907	124.587	0.464508	0.0354933	Up	protein kinase, X-linked [Source:MGI Symbol;Acc:MGI:1309999]
ENSMUSG00000036110	Slc17a2	3244.15	4476.31	0.464468	0.000345171	Up	solute carrier family 17 (sodium phosphate), member 2 [Source:MGI Symbol;Acc:MGI:2443098]
ENSMUSG00000053553	3110082I17Rik	130.514	180.033	0.464055	0.0198778	Up	RIKEN cDNA 3110082I17 gene [Source:MGI Symbol;Acc:MGI:1920462]
ENSMUSG00000035354	Uvrag	494.078	681.029	0.462975	0.00236426	Up	UV radiation resistance associated gene [Source:MGI Symbol;Acc:MGI:1925860]
ENSMUSG00000015217	Hmgb3	91.1417	125.02	0.455981	0.0425877	Up	high mobility group box 3 [Source:MGI Symbol;Acc:MGI:1098219]
ENSMUSG00000021149	Gtpbp4	514.297	705.273	0.455582	0.00347658	Up	GTP binding protein 4 [Source:MGI Symbol;Acc:MGI:1916487]
ENSMUSG00000050390	C77080	1995.84	2725.61	0.449583	0.000718221	Up	expressed sequence C77080 [Source:MGI Symbol;Acc:MGI:2140651]
ENSMUSG00000023232	Serinc2	313.971	428.535	0.448784	0.0342861	Up	serine incorporator 2 [Source:MGI Symbol;Acc:MGI:1919132]
ENSMUSG00000061024	Rrs1	210.694	287.503	0.448425	0.0106846	Up	RRS1 ribosome biogenesis regulator homolog (S. cerevisiae) [Source:MGI Symbol;Acc:MGI:1929721]
ENSMUSG00000062352	Itgb1bp1	179.238	244.532	0.448146	0.0144954	Up	integrin beta 1 binding protein 1 [Source:MGI Symbol;Acc:MGI:1306802]
ENSMUSG00000050471	Fam118b	89.7181	122.375	0.447833	0.0438623	Up	family with sequence similarity 118, member B [Source:MGI Symbol;Acc:MGI:1924483]
ENSMUSG00000042043	Tbca	428.665	584.642	0.447702	0.00404636	Up	tubulin cofactor A [Source:MGI Symbol;Acc:MGI:107549]
ENSMUSG00000029642	Polr1d	519.82	707.979	0.445695	0.00297675	Up	polymerase (RNA) I polypeptide D [Source:MGI Symbol;Acc:MGI:108403]
ENSMUSG00000028385	Snx30	213.614	290.81	0.445069	0.0137307	Up	sorting nexin family member 30 [Source:MGI Symbol;Acc:MGI:2443882]
ENSMUSG00000003644	Rps6ka1	338.433	460.509	0.444359	0.00539372	Up	ribosomal protein S6 kinase polypeptide 1 [Source:MGI Symbol;Acc:MGI:104558]
ENSMUSG00000031725	Ces1f	8500.87	11562.9	0.443821	0.000652375	Up	carboxylesterase 1F [Source:MGI Symbol;Acc:MGI:2142687]
ENSMUSG00000021594	Srd5a1	1657.32	2245.53	0.438199	0.0354222	Up	steroid 5 alpha-reductase 1 [Source:MGI Symbol;Acc:MGI:98400]
ENSMUSG00000035864	Syt1	296.858	402.178	0.43806	0.00763165	Up	synaptotagmin I [Source:MGI Symbol;Acc:MGI:99667]
ENSMUSG00000028542	Slc6a9	638.379	862.498	0.434109	0.00205757	Up	solute carrier family 6 (neurotransmitter transporter, glycine), member 9 [Source:MGI Symbol;Acc:MGI:95760]
ENSMUSG00000019794	Katna1	269.782	364.24	0.433096	0.00889147	Up	katanin p60 (ATPase-containing) subunit A1 [Source:MGI Symbol;Acc:MGI:1344353]
ENSMUSG00000000168	Dlat	853.563	1152.07	0.432656	0.00801275	Up	dihydrolipoamide S-acetyltransferase (E2 component of pyruvate dehydrogenase complex) [Source:MGI Symbol;Acc:MGI:2385311]
ENSMUSG00000017386	Traf4	638.4	861.366	0.432165	0.00292353	Up	TNF receptor associated factor 4 [Source:MGI Symbol;Acc:MGI:1202880]
ENSMUSG00000021211	Akr1c12	1398.2	1884.22	0.430396	0.00196398	Up	aldo-keto reductase family 1, member C12 [Source:MGI Symbol;Acc:MGI:1351661]
ENSMUSG00000019878	Hsf2	355.199	478.568	0.430099	0.0075815	Up	heat shock factor 2 [Source:MGI Symbol;Acc:MGI:96239]
ENSMUSG00000029580	Actb	6630.63	8931.61	0.429775	0.0128433	Up	actin, beta [Source:MGI Symbol;Acc:MGI:87904]
ENSMUSG00000058558	Rpl5	222.514	299.526	0.428785	0.0153699	Up	ribosomal protein L5 [Source:MGI Symbol;Acc:MGI:102854]
ENSMUSG00000021948	Prkcd	187.847	252.387	0.426084	0.0177352	Up	protein kinase C, delta [Source:MGI Symbol;Acc:MGI:97598]
ENSMUSG00000030417	Pdcd5	126.425	169.793	0.425494	0.0333827	Up	programmed cell death 5 [Source:MGI Symbol;Acc:MGI:1913538]
ENSMUSG00000032112	Trappc4	259.129	348.018	0.42549	0.0113684	Up	trafficking protein particle complex 4 [Source:MGI Symbol;Acc:MGI:1926211]
ENSMUSG00000001707	Eef1e1	101.664	136.531	0.42542	0.0467025	Up	eukaryotic translation elongation factor 1 epsilon 1 [Source:MGI Symbol;Acc:MGI:1913393]
ENSMUSG00000052144	Ppp4r2	425.29	571.142	0.425401	0.00539971	Up	protein phosphatase 4, regulatory subunit 2 [Source:MGI Symbol;Acc:MGI:3027896]
ENSMUSG00000036875	Dna2	191.731	257.403	0.424948	0.0269207	Up	DNA replication helicase/nuclease 2 [Source:MGI Symbol;Acc:MGI:2443732]
ENSMUSG00000021364	Elovl2	8348.92	11207.3	0.424778	0.000861815	Up	elongation of very long chain fatty acids (FEN1/Elo2, SUR4/Elo3, yeast)-like 2 [Source:MGI Symbol;Acc:MGI:1858960]
ENSMUSG00000033658	Ddx19b	327.088	438.6	0.42323	0.0148487	Up	DEAD (Asp-Glu-Ala-Asp) box polypeptide 19b [Source:MGI Symbol;Acc:MGI:2148251]
ENSMUSG00000027905	Ddx20	174.579	233.462	0.419307	0.0231482	Up	DEAD (Asp-Glu-Ala-Asp) box polypeptide 20 [Source:MGI Symbol;Acc:MGI:1858415]
ENSMUSG00000029440	Psmd9	514.296	687.65	0.419075	0.00485997	Up	proteasome (prosome, macropain) 26S subunit, non-ATPase, 9 [Source:MGI Symbol;Acc:MGI:1914401]
ENSMUSG00000028811	Yars	653.345	873.42	0.41883	0.00384749	Up	tyrosyl-tRNA synthetase [Source:MGI Symbol;Acc:MGI:2147627]
ENSMUSG00000025169	Ogfod3	141.092	188.453	0.417567	0.0341237	Up	2-oxoglutarate and iron-dependent oxygenase domain containing 3 [Source:MGI Symbol;Acc:MGI:1913429]
ENSMUSG00000025198	Erlin1	1190.36	1589.54	0.417217	0.00266265	Up	ER lipid raft associated 1 [Source:MGI Symbol;Acc:MGI:2387613]
ENSMUSG00000051518	Rps19bp1	152.372	203.371	0.41652	0.027281	Up	ribosomal protein S19 binding protein 1 [Source:MGI Symbol;Acc:MGI:1913788]
ENSMUSG00000020653	Klf11	223.025	297.445	0.415418	0.0161333	Up	Kruppel-like factor 11 [Source:MGI Symbol;Acc:MGI:2653368]
ENSMUSG00000028693	Nasp	270.765	360.956	0.414786	0.012867	Up	nuclear autoantigenic sperm protein (histone-binding) [Source:MGI Symbol;Acc:MGI:1355328]
ENSMUSG00000092607	Scnm1	114.037	151.942	0.41402	0.0440934	Up	sodium channel modifier 1 [Source:MGI Symbol;Acc:MGI:1341284]
ENSMUSG00000045410	Akr1e1	779.716	1038.1	0.412928	0.00335345	Up	aldo-keto reductase family 1, member E1 [Source:MGI Symbol;Acc:MGI:1914758]
ENSMUSG00000003039	Fam32a	779.694	1037.94	0.412747	0.00410327	Up	family with sequence similarity 32, member A [Source:MGI Symbol;Acc:MGI:1915172]
ENSMUSG00000021748	Pdhb	1574.65	2095.84	0.412494	0.00245945	Up	pyruvate dehydrogenase (lipoamide) beta [Source:MGI Symbol;Acc:MGI:1915513]
ENSMUSG00000061207	Stk19	110.401	146.935	0.412432	0.0473216	Up	serine/threonine kinase 19 [Source:MGI Symbol;Acc:MGI:1860085]
ENSMUSG00000000552	Zfp385a	400.213	531.59	0.409547	0.0081763	Up	zinc finger protein 385A [Source:MGI Symbol;Acc:MGI:1352495]
ENSMUSG00000034930	Rtkn	180.821	240.086	0.408988	0.02568	Up	rhotekin [Source:MGI Symbol;Acc:MGI:107371]
ENSMUSG00000057236	Rbbp4	2169.17	2879.24	0.408547	0.00210071	Up	retinoblastoma binding protein 4 [Source:MGI Symbol;Acc:MGI:1194912]
ENSMUSG00000092416	Zfp141	191.776	254.449	0.407953	0.0189703	Up	zinc finger protein 141 [Source:MGI Symbol;Acc:MGI:3584269]
ENSMUSG00000034620	Tmem5	280.614	371.896	0.40631	0.013154	Up	transmembrane protein 5 [Source:MGI Symbol;Acc:MGI:2384919]
ENSMUSG00000047260	Emc6	847.756	1122.43	0.404908	0.00412734	Up	ER membrane protein complex subunit 6 [Source:MGI Symbol;Acc:MGI:1913298]
ENSMUSG00000025451	Paip1	815.366	1078.58	0.403607	0.00439368	Up	polyadenylate binding protein-interacting protein 1 [Source:MGI Symbol;Acc:MGI:2384993]
ENSMUSG00000015869	Prpsap1	1056.61	1397.64	0.403549	0.00354398	Up	phosphoribosyl pyrophosphate synthetase-associated protein 1 [Source:MGI Symbol;Acc:MGI:1915013]
ENSMUSG00000028145	Them4	248.635	328.883	0.403544	0.0170338	Up	thioesterase superfamily member 4 [Source:MGI Symbol;Acc:MGI:1923028]
ENSMUSG00000027259	Adal	253.301	334.88	0.402788	0.0175536	Up	adenosine deaminase-like [Source:MGI Symbol;Acc:MGI:1923144]
ENSMUSG00000028165	Cisd2	646.119	854.005	0.402445	0.00508618	Up	CDGSH iron sulfur domain 2 [Source:MGI Symbol;Acc:MGI:1914256]
ENSMUSG00000040891	Foxa3	540.928	714.945	0.402397	0.0145643	Up	forkhead box A3 [Source:MGI Symbol;Acc:MGI:1347477]
ENSMUSG00000042275	Pelo	216.359	285.656	0.400855	0.0231114	Up	pelota homolog (Drosophila) [Source:MGI Symbol;Acc:MGI:2145154]
ENSMUSG00000040435	Ppp1r15a	212.866	281.03	0.400777	0.0219673	Up	protein phosphatase 1, regulatory (inhibitor) subunit 15A [Source:MGI Symbol;Acc:MGI:1927072]
ENSMUSG00000023791	Pigx	172.245	227.266	0.399918	0.034031	Up	phosphatidylinositol glycan anchor biosynthesis, class X [Source:MGI Symbol;Acc:MGI:1919334]
ENSMUSG00000035620	Ric8b	177.033	233.546	0.39969	0.0287265	Up	resistance to inhibitors of cholinesterase 8 homolog B (C. elegans) [Source:MGI Symbol;Acc:MGI:2682307]
ENSMUSG00000051236	Msrb3	166.679	219.871	0.399589	0.0442159	Up	methionine sulfoxide reductase B3 [Source:MGI Symbol;Acc:MGI:2443538]
ENSMUSG00000000171	Sdhd	4216.52	5557.93	0.398495	0.00252166	Up	succinate dehydrogenase complex, subunit D, integral membrane protein [Source:MGI Symbol;Acc:MGI:1914175]
ENSMUSG00000040028	Elavl1	550.419	725.219	0.397885	0.00779259	Up	ELAV (embryonic lethal, abnormal vision)-like 1 (Hu antigen R) [Source:MGI Symbol;Acc:MGI:1100851]
ENSMUSG00000036934	4921524J17Rik	127.506	167.947	0.397439	0.0435755	Up	RIKEN cDNA 4921524J17 gene [Source:MGI Symbol;Acc:MGI:1913964]
ENSMUSG00000033379	Atp6v0b	959.196	1263.15	0.397133	0.00480785	Up	ATPase, H+ transporting, lysosomal V0 subunit B [Source:MGI Symbol;Acc:MGI:1890510]
ENSMUSG00000027091	Zc3h15	785.51	1034.31	0.396968	0.00476142	Up	zinc finger CCCH-type containing 15 [Source:MGI Symbol;Acc:MGI:1919747]
ENSMUSG00000024580	Grpel2	523.944	689.773	0.396709	0.00844479	Up	GrpE-like 2, mitochondrial [Source:MGI Symbol;Acc:MGI:1334416]
ENSMUSG00000025066	Sfr1	897.681	1181.62	0.396485	0.00512357	Up	SWI5 dependent recombination repair 1 [Source:MGI Symbol;Acc:MGI:1915038]
ENSMUSG00000042354	Gnl3	363.167	477.423	0.394636	0.011574	Up	guanine nucleotide binding protein-like 3 (nucleolar) [Source:MGI Symbol;Acc:MGI:1353651]
ENSMUSG00000070056	Mfhas1	496.987	653.315	0.394572	0.00748531	Up	malignant fibrous histiocytoma amplified sequence 1 [Source:MGI Symbol;Acc:MGI:1098644]
ENSMUSG00000024925	Rnaseh2c	439.533	577.674	0.394283	0.0361004	Up	ribonuclease H2, subunit C [Source:MGI Symbol;Acc:MGI:1915459]
ENSMUSG00000021213	Akr1c13	1816.41	2386.5	0.393811	0.00383603	Up	aldo-keto reductase family 1, member C13 [Source:MGI Symbol;Acc:MGI:1351662]
ENSMUSG00000031578	Mak16	190.473	249.968	0.392157	0.0284482	Up	MAK16 homolog (S. cerevisiae) [Source:MGI Symbol;Acc:MGI:1915170]
ENSMUSG00000028291	Akirin2	273.844	359.271	0.39172	0.0203843	Up	akirin 2 [Source:MGI Symbol;Acc:MGI:1889364]
ENSMUSG00000023452	Pisd	244.33	320.328	0.390715	0.0198799	Up	phosphatidylserine decarboxylase [Source:MGI Symbol;Acc:MGI:2445114]
ENSMUSG00000007833	Aldh16a1	1403.35	1839.55	0.390481	0.00438187	Up	aldehyde dehydrogenase 16 family, member A1 [Source:MGI Symbol;Acc:MGI:1916998]
ENSMUSG00000025358	Cdk2	178.49	233.743	0.389081	0.0387375	Up	cyclin-dependent kinase 2 [Source:MGI Symbol;Acc:MGI:104772]
ENSMUSG00000039530	Tusc3	138.153	180.799	0.388122	0.0486724	Up	tumor suppressor candidate 3 [Source:MGI Symbol;Acc:MGI:1933134]
ENSMUSG00000051232	Tmem199	147.321	192.619	0.386792	0.04518	Up	transmembrane protein 199 [Source:MGI Symbol;Acc:MGI:2144113]
ENSMUSG00000001441	Npepps	511.391	668.585	0.386685	0.00930609	Up	aminopeptidase puromycin sensitive [Source:MGI Symbol;Acc:MGI:1101358]
ENSMUSG00000035960	Apex1	543.176	709.741	0.385873	0.0109195	Up	apurinic/apyrimidinic endonuclease 1 [Source:MGI Symbol;Acc:MGI:88042]
ENSMUSG00000002504	Slc9a3r2	325.245	424.789	0.385218	0.0192451	Up	solute carrier family 9 (sodium/hydrogen exchanger), member 3 regulator 2 [Source:MGI Symbol;Acc:MGI:1890662]
ENSMUSG00000046718	Bst2	2638.38	3438.55	0.38215	0.00383501	Up	bone marrow stromal cell antigen 2 [Source:MGI Symbol;Acc:MGI:1916800]
ENSMUSG00000000326	Comt	16876.1	21968.4	0.38045	0.0468774	Up	catechol-O-methyltransferase [Source:MGI Symbol;Acc:MGI:88470]
ENSMUSG00000021418	Rpp40	154.82	201.506	0.380231	0.0440341	Up	ribonuclease P 40 subunit [Source:MGI Symbol;Acc:MGI:1346084]
ENSMUSG00000032079	Apoa5	13080.4	17021.7	0.37997	0.0225108	Up	apolipoprotein A-V [Source:MGI Symbol;Acc:MGI:1913363]
ENSMUSG00000002820	Atg4d	537.229	698.362	0.378438	0.0187223	Up	autophagy related 4D, cysteine peptidase [Source:MGI Symbol;Acc:MGI:2444308]
ENSMUSG00000032388	Spg21	447.891	581.923	0.377679	0.0142869	Up	spastic paraplegia 21 homolog (human) [Source:MGI Symbol;Acc:MGI:106403]
ENSMUSG00000030521	Mphosph10	171.564	222.821	0.377133	0.039758	Up	M-phase phosphoprotein 10 (U3 small nucleolar ribonucleoprotein) [Source:MGI Symbol;Acc:MGI:1915223]
ENSMUSG00000039206	Daglb	512.254	665.091	0.376692	0.0110114	Up	diacylglycerol lipase, beta [Source:MGI Symbol;Acc:MGI:2442032]
ENSMUSG00000046598	Bdh1	5005.23	6492.05	0.375238	0.0187338	Up	3-hydroxybutyrate dehydrogenase, type 1 [Source:MGI Symbol;Acc:MGI:1919161]
ENSMUSG00000032059	Alg9	289.056	374.757	0.37461	0.0232574	Up	asparagine-linked glycosylation 9 (alpha 1,2 mannosyltransferase) [Source:MGI Symbol;Acc:MGI:1924753]
ENSMUSG00000009905	Kdsr	302.695	392.175	0.373632	0.0230972	Up	3-ketodihydrosphingosine reductase [Source:MGI Symbol;Acc:MGI:1918000]
ENSMUSG00000021079	Timm9	369.627	478.203	0.371555	0.0182726	Up	translocase of inner mitochondrial membrane 9 [Source:MGI Symbol;Acc:MGI:1353436]
ENSMUSG00000031402	Mpp1	520.912	673.815	0.371313	0.0134041	Up	membrane protein, palmitoylated [Source:MGI Symbol;Acc:MGI:105941]
ENSMUSG00000027610	Gss	1230.99	1592.07	0.371079	0.00683845	Up	glutathione synthetase [Source:MGI Symbol;Acc:MGI:95852]
ENSMUSG00000037172	E330009J07Rik	250.046	323.383	0.371048	0.0293518	Up	RIKEN cDNA E330009J07 gene [Source:MGI Symbol;Acc:MGI:2444256]
ENSMUSG00000005225	Plekha8	333.273	430.773	0.370223	0.0243031	Up	pleckstrin homology domain containing, family A (phosphoinositide binding specific) member 8 [Source:MGI Symbol;Acc:MGI:2681164]
ENSMUSG00000038323	1700066M21Rik	712.809	920.437	0.368804	0.0104015	Up	RIKEN cDNA 1700066M21 gene [Source:MGI Symbol;Acc:MGI:1920717]
ENSMUSG00000035585	Tsen34	350.12	451.754	0.367688	0.0221	Up	tRNA splicing endonuclease 34 homolog (S. cerevisiae) [Source:MGI Symbol;Acc:MGI:1913328]
ENSMUSG00000034761	Map4k5	361.921	466.265	0.365476	0.0171245	Up	mitogen-activated protein kinase kinase kinase kinase 5 [Source:MGI Symbol;Acc:MGI:1925503]
ENSMUSG00000051124	Gimap9	170.792	219.978	0.365121	0.0482929	Up	GTPase, IMAP family member 9 [Source:MGI Symbol;Acc:MGI:3511744]
ENSMUSG00000022204	Ngdn	311.231	400.831	0.365009	0.0272478	Up	neuroguidin, EIF4E binding protein [Source:MGI Symbol;Acc:MGI:1916216]
ENSMUSG00000039242	B3galnt2	436.337	561.752	0.364489	0.0168812	Up	UDP-GalNAc:betaGlcNAc beta 1,3-galactosaminyltransferase, polypeptide 2 [Source:MGI Symbol;Acc:MGI:2145517]
ENSMUSG00000037905	Bri3bp	631.726	812.511	0.363087	0.0122438	Up	Bri3 binding protein [Source:MGI Symbol;Acc:MGI:1924059]
ENSMUSG00000024985	Tcf7l2	254.729	327.165	0.361057	0.0354379	Up	transcription factor 7 like 2, T cell specific, HMG box [Source:MGI Symbol;Acc:MGI:1202879]
ENSMUSG00000029162	Khk	5962.64	7656.08	0.360655	0.00570902	Up	ketohexokinase [Source:MGI Symbol;Acc:MGI:1096353]
ENSMUSG00000096546	Smlr1	670.721	860.762	0.359903	0.0306662	Up	small leucine-rich protein 1 [Source:MGI Symbol;Acc:MGI:1922856]
ENSMUSG00000036427	Gpi1	2065.93	2645.76	0.356889	0.00719852	Up	glucose phosphate isomerase 1 [Source:MGI Symbol;Acc:MGI:95797]
ENSMUSG00000075227	Znhit2	200.606	256.871	0.356677	0.0431288	Up	zinc finger, HIT domain containing 2 [Source:MGI Symbol;Acc:MGI:1352481]
ENSMUSG00000000538	Tom1l2	467.649	598.731	0.356481	0.0361007	Up	target of myb1-like 2 (chicken) [Source:MGI Symbol;Acc:MGI:2443306]
ENSMUSG00000022800	Fyttd1	660.337	845.312	0.356281	0.0239855	Up	forty-two-three domain containing 1 [Source:MGI Symbol;Acc:MGI:1917955]
ENSMUSG00000016833	Mrps18c	317.644	406.351	0.355315	0.0295777	Up	mitochondrial ribosomal protein S18C [Source:MGI Symbol;Acc:MGI:1915985]
ENSMUSG00000074102	Rbm15b	241.965	309.5	0.355139	0.0389549	Up	RNA binding motif protein 15B [Source:MGI Symbol;Acc:MGI:1923598]
ENSMUSG00000041698	Slco1a1	10000.4	12782.3	0.354091	0.00627897	Up	solute carrier organic anion transporter family, member 1a1 [Source:MGI Symbol;Acc:MGI:1351891]
ENSMUSG00000031826	Usp10	1466.99	1874.61	0.35373	0.0087491	Up	ubiquitin specific peptidase 10 [Source:MGI Symbol;Acc:MGI:894652]
ENSMUSG00000028484	Psip1	470.833	601.514	0.353385	0.0193453	Up	PC4 and SFRS1 interacting protein 1 [Source:MGI Symbol;Acc:MGI:2142116]
ENSMUSG00000046034	Otulin	582.12	743.648	0.353303	0.0161001	Up	OTU deubiquitinase with linear linkage specificity [Source:MGI Symbol;Acc:MGI:3577015]
ENSMUSG00000046096	BC030336	264.555	337.819	0.352685	0.0387114	Up	cDNA sequence BC030336 [Source:MGI Symbol;Acc:MGI:2446240]
ENSMUSG00000025731	0610011F06Rik	2159.28	2756.56	0.352318	0.00812032	Up	RIKEN cDNA 0610011F06 gene [Source:MGI Symbol;Acc:MGI:1915597]
ENSMUSG00000003873	Bax	240.062	306.448	0.352239	0.0411965	Up	BCL2-associated X protein [Source:MGI Symbol;Acc:MGI:99702]
ENSMUSG00000048920	Fkrp	208.53	266.196	0.352239	0.04551	Up	fukutin related protein [Source:MGI Symbol;Acc:MGI:2447586]
ENSMUSG00000020440	Arf5	1083.95	1383.38	0.351896	0.0168477	Up	ADP-ribosylation factor 5 [Source:MGI Symbol;Acc:MGI:99434]
ENSMUSG00000054814	Usp46	285.696	364.46	0.351282	0.0478216	Up	ubiquitin specific peptidase 46 [Source:MGI Symbol;Acc:MGI:1916977]
ENSMUSG00000034190	Chmp7	797.528	1015.22	0.348192	0.0140809	Up	charged multivesicular body protein 7 [Source:MGI Symbol;Acc:MGI:1913922]
ENSMUSG00000030760	Acer3	233.086	296.665	0.347971	0.0452993	Up	alkaline ceramidase 3 [Source:MGI Symbol;Acc:MGI:1913440]
ENSMUSG00000018340	Anxa6	2246.64	2858.77	0.347628	0.00894275	Up	annexin A6 [Source:MGI Symbol;Acc:MGI:88255]
ENSMUSG00000020514	Mrpl22	309.916	394.141	0.346835	0.0330461	Up	mitochondrial ribosomal protein L22 [Source:MGI Symbol;Acc:MGI:1333794]
ENSMUSG00000026942	Traf2	218.779	278.225	0.346775	0.0478991	Up	TNF receptor-associated factor 2 [Source:MGI Symbol;Acc:MGI:101835]
ENSMUSG00000041235	Chd7	255.683	324.708	0.344786	0.0405488	Up	chromodomain helicase DNA binding protein 7 [Source:MGI Symbol;Acc:MGI:2444748]
ENSMUSG00000017868	Sgk2	1237.1	1570.85	0.34458	0.0484193	Up	serum/glucocorticoid regulated kinase 2 [Source:MGI Symbol;Acc:MGI:1351318]
ENSMUSG00000027405	Nop56	235.524	298.432	0.34153	0.047469	Up	NOP56 ribonucleoprotein [Source:MGI Symbol;Acc:MGI:1914384]
ENSMUSG00000009555	Cdk9	432.826	548.419	0.341493	0.0289368	Up	cyclin-dependent kinase 9 (CDC2-related kinase) [Source:MGI Symbol;Acc:MGI:1328368]
ENSMUSG00000035161	Ints6	242.334	306.951	0.341009	0.0438895	Up	integrator complex subunit 6 [Source:MGI Symbol;Acc:MGI:1202397]
ENSMUSG00000040455	Usp45	309.532	391.879	0.340319	0.0344309	Up	ubiquitin specific petidase 45 [Source:MGI Symbol;Acc:MGI:101850]
ENSMUSG00000024480	Ap3s1	277.937	351.351	0.338158	0.0430446	Up	adaptor-related protein complex 3, sigma 1 subunit [Source:MGI Symbol;Acc:MGI:1337062]
ENSMUSG00000024817	Uhrf2	530.39	670.459	0.338096	0.0230919	Up	ubiquitin-like, containing PHD and RING finger domains 2 [Source:MGI Symbol;Acc:MGI:1923718]
ENSMUSG00000040945	Rcc2	582.4	736.196	0.338079	0.0224701	Up	regulator of chromosome condensation 2 [Source:MGI Symbol;Acc:MGI:1919784]
ENSMUSG00000025813	Homer2	401.751	507.632	0.337479	0.027493	Up	homer scaffolding protein 2 [Source:MGI Symbol;Acc:MGI:1347354]
ENSMUSG00000041203	2310036O22Rik	618.624	781.542	0.33726	0.0210794	Up	RIKEN cDNA 2310036O22 gene [Source:MGI Symbol;Acc:MGI:1922833]
ENSMUSG00000015165	Hnrnpl	1229.08	1552.2	0.336732	0.0129837	Up	heterogeneous nuclear ribonucleoprotein L [Source:MGI Symbol;Acc:MGI:104816]
ENSMUSG00000066900	Suds3	1349.45	1704.21	0.336731	0.0174868	Up	suppressor of defective silencing 3 homolog (S. cerevisiae) [Source:MGI Symbol;Acc:MGI:1919204]
ENSMUSG00000023004	Tuba1b	397.646	501.332	0.334282	0.0358733	Up	tubulin, alpha 1B [Source:MGI Symbol;Acc:MGI:107804]
ENSMUSG00000061808	Ttr	115737	145906	0.334188	0.0102653	Up	transthyretin [Source:MGI Symbol;Acc:MGI:98865]
ENSMUSG00000018474	Chd3	1812.3	2283.8	0.333614	0.0105943	Up	chromodomain helicase DNA binding protein 3 [Source:MGI Symbol;Acc:MGI:1344395]
ENSMUSG00000029538	Srsf9	345.863	435.785	0.333417	0.0400824	Up	serine/arginine-rich splicing factor 9 [Source:MGI Symbol;Acc:MGI:104896]
ENSMUSG00000028013	Ppa2	818.763	1030.99	0.332509	0.0212264	Up	pyrophosphatase (inorganic) 2 [Source:MGI Symbol;Acc:MGI:1922026]
ENSMUSG00000026385	Dbi	10237.5	12888	0.332173	0.010252	Up	diazepam binding inhibitor [Source:MGI Symbol;Acc:MGI:94865]
ENSMUSG00000028861	Mrps15	459.977	579.012	0.332032	0.03089	Up	mitochondrial ribosomal protein S15 [Source:MGI Symbol;Acc:MGI:1913657]
ENSMUSG00000016427	Ndufa1	663.991	835.149	0.33087	0.0238291	Up	NADH dehydrogenase (ubiquinone) 1 alpha subcomplex, 1 [Source:MGI Symbol;Acc:MGI:1929511]
ENSMUSG00000034729	Mrps10	396.027	497.925	0.330331	0.0374476	Up	mitochondrial ribosomal protein S10 [Source:MGI Symbol;Acc:MGI:1928139]
ENSMUSG00000002372	Ranbp3	525.033	659.978	0.330011	0.0266759	Up	RAN binding protein 3 [Source:MGI Symbol;Acc:MGI:1919060]
ENSMUSG00000032540	Abhd5	746.27	937.487	0.3291	0.0235634	Up	abhydrolase domain containing 5 [Source:MGI Symbol;Acc:MGI:1914719]
ENSMUSG00000028948	Nol9	310.409	389.894	0.328911	0.0400855	Up	nucleolar protein 9 [Source:MGI Symbol;Acc:MGI:1921285]
ENSMUSG00000031652	N4bp1	372.098	467.358	0.328845	0.0345836	Up	NEDD4 binding protein 1 [Source:MGI Symbol;Acc:MGI:2136825]
ENSMUSG00000052926	Rnaseh2a	339.951	426.827	0.328324	0.0376413	Up	ribonuclease H2, large subunit [Source:MGI Symbol;Acc:MGI:1916974]
ENSMUSG00000033386	Frrs1	606.474	760.474	0.326452	0.0448906	Up	ferric-chelate reductase 1 [Source:MGI Symbol;Acc:MGI:108076]
ENSMUSG00000038722	Bud31	638.772	800.883	0.32629	0.0239364	Up	BUD31 homolog [Source:MGI Symbol;Acc:MGI:2141291]
ENSMUSG00000028792	Ak2	3635.54	4558.07	0.326256	0.0117183	Up	adenylate kinase 2 [Source:MGI Symbol;Acc:MGI:87978]
ENSMUSG00000060512	0610040J01Rik	569.562	713.903	0.325875	0.0306119	Up	RIKEN cDNA 0610040J01 gene [Source:MGI Symbol;Acc:MGI:1923511]
ENSMUSG00000030059	Tmf1	350.378	438.862	0.324856	0.041881	Up	TATA element modulatory factor 1 [Source:MGI Symbol;Acc:MGI:2684999]
ENSMUSG00000006057	Atp5g1	816.444	1022.55	0.324744	0.0242036	Up	ATP synthase, H+ transporting, mitochondrial F0 complex, subunit C1 (subunit 9) [Source:MGI Symbol;Acc:MGI:107653]
ENSMUSG00000032212	Sltm	471.53	590.53	0.324661	0.0307001	Up	SAFB-like, transcription modulator [Source:MGI Symbol;Acc:MGI:1913910]
ENSMUSG00000041417	Pik3r1	1020.49	1277.82	0.324417	0.0389327	Up	phosphatidylinositol 3-kinase, regulatory subunit, polypeptide 1 (p85 alpha) [Source:MGI Symbol;Acc:MGI:97583]
ENSMUSG00000020949	Fkbp3	396.267	496.186	0.324407	0.0416028	Up	FK506 binding protein 3 [Source:MGI Symbol;Acc:MGI:1353460]
ENSMUSG00000053333	Dis3l2	388.796	486.827	0.324396	0.0364846	Up	DIS3 like 3'-5' exoribonuclease 2 [Source:MGI Symbol;Acc:MGI:2442555]
ENSMUSG00000029512	Ulk1	1420.31	1778.15	0.324168	0.0176376	Up	unc-51 like kinase 1 [Source:MGI Symbol;Acc:MGI:1270126]
ENSMUSG00000042524	Sun2	1440.54	1802.6	0.323471	0.0170355	Up	Sad1 and UNC84 domain containing 2 [Source:MGI Symbol;Acc:MGI:2443011]
ENSMUSG00000040738	Ints8	354.776	443.66	0.322543	0.0375395	Up	integrator complex subunit 8 [Source:MGI Symbol;Acc:MGI:1919906]
ENSMUSG00000052566	Hook2	351.284	439.111	0.32195	0.0408804	Up	hook microtubule tethering protein 2 [Source:MGI Symbol;Acc:MGI:2181664]
ENSMUSG00000034723	Tmx4	428.58	535.662	0.321759	0.0315419	Up	thioredoxin-related transmembrane protein 4 [Source:MGI Symbol;Acc:MGI:106558]
ENSMUSG00000071649	B3gat3	731.036	911.4	0.318141	0.0250291	Up	beta-1,3-glucuronyltransferase 3 (glucuronosyltransferase I) [Source:MGI Symbol;Acc:MGI:1919977]
ENSMUSG00000005161	Prdx2	1782.21	2221.49	0.317863	0.0181858	Up	peroxiredoxin 2 [Source:MGI Symbol;Acc:MGI:109486]
ENSMUSG00000035105	Egln3	342.599	426.954	0.31756	0.0406	Up	egl-9 family hypoxia-inducible factor 3 [Source:MGI Symbol;Acc:MGI:1932288]
ENSMUSG00000003531	Dgcr6	659.926	822.332	0.317417	0.0298734	Up	DiGeorge syndrome critical region gene 6 [Source:MGI Symbol;Acc:MGI:1202877]
ENSMUSG00000028557	Rnf11	1834.09	2285.16	0.317235	0.0177581	Up	ring finger protein 11 [Source:MGI Symbol;Acc:MGI:1352759]
ENSMUSG00000042699	Dhx9	1107.71	1379.94	0.317021	0.0186683	Up	DEAH (Asp-Glu-Ala-His) box polypeptide 9 [Source:MGI Symbol;Acc:MGI:108177]
ENSMUSG00000036151	Tm6sf2	310.336	386.283	0.315826	0.0495998	Up	transmembrane 6 superfamily member 2 [Source:MGI Symbol;Acc:MGI:1933210]
ENSMUSG00000070697	Utp3	605.24	753.334	0.315783	0.0305771	Up	UTP3, small subunit (SSU) processome component, homolog (S. cerevisiae) [Source:MGI Symbol;Acc:MGI:1919230]
ENSMUSG00000071528	Usmg5	813.642	1012.06	0.314834	0.0307176	Up	upregulated during skeletal muscle growth 5 [Source:MGI Symbol;Acc:MGI:1891435]
ENSMUSG00000021807	2700060E02Rik	759.466	944.13	0.314	0.0292063	Up	RIKEN cDNA 2700060E02 gene [Source:MGI Symbol;Acc:MGI:1915295]
ENSMUSG00000028527	Ak4	1065.62	1324.49	0.313744	0.0255271	Up	adenylate kinase 4 [Source:MGI Symbol;Acc:MGI:87979]
ENSMUSG00000033065	Pfkm	443.679	551.239	0.313163	0.0407957	Up	phosphofructokinase, muscle [Source:MGI Symbol;Acc:MGI:97548]
ENSMUSG00000030126	Tmcc1	576.405	714.91	0.310678	0.0342775	Up	transmembrane and coiled coil domains 1 [Source:MGI Symbol;Acc:MGI:2442368]
ENSMUSG00000004530	Coro1c	477.284	591.937	0.310596	0.0383501	Up	coronin, actin binding protein 1C [Source:MGI Symbol;Acc:MGI:1345964]
ENSMUSG00000036501	Fam13b	364.544	451.887	0.309868	0.0466892	Up	family with sequence similarity 13, member B [Source:MGI Symbol;Acc:MGI:2447834]
ENSMUSG00000023019	Gpd1	7548.88	9357.32	0.309832	0.0181921	Up	glycerol-3-phosphate dehydrogenase 1 (soluble) [Source:MGI Symbol;Acc:MGI:95679]
ENSMUSG00000022571	Pycrl	387.5	480.326	0.309818	0.0422594	Up	pyrroline-5-carboxylate reductase-like [Source:MGI Symbol;Acc:MGI:1913444]
ENSMUSG00000031490	Eif4ebp1	561.946	696.444	0.309574	0.0373269	Up	eukaryotic translation initiation factor 4E binding protein 1 [Source:MGI Symbol;Acc:MGI:103267]
ENSMUSG00000023089	Ndufa5	646.346	800.954	0.309411	0.0386451	Up	NADH dehydrogenase (ubiquinone) 1 alpha subcomplex, 5 [Source:MGI Symbol;Acc:MGI:1915452]
ENSMUSG00000030869	Ndufab1	413.51	512.11	0.308531	0.0487232	Up	NADH dehydrogenase (ubiquinone) 1, alpha/beta subcomplex, 1 [Source:MGI Symbol;Acc:MGI:1917566]
ENSMUSG00000038683	Pak1ip1	615.104	761.482	0.307978	0.0358378	Up	PAK1 interacting protein 1 [Source:MGI Symbol;Acc:MGI:1915333]
ENSMUSG00000041769	Ppp2r2d	386.889	478.932	0.307901	0.0462457	Up	protein phosphatase 2, regulatory subunit B, delta [Source:MGI Symbol;Acc:MGI:1289252]
ENSMUSG00000068739	Sars	1114.55	1378.96	0.307117	0.0265575	Up	seryl-aminoacyl-tRNA synthetase [Source:MGI Symbol;Acc:MGI:102809]
ENSMUSG00000029153	Ociad2	654.899	810.097	0.306822	0.0398673	Up	OCIA domain containing 2 [Source:MGI Symbol;Acc:MGI:1916377]
ENSMUSG00000029147	Ppm1g	846.422	1046.67	0.306354	0.0310791	Up	protein phosphatase 1G (formerly 2C), magnesium-dependent, gamma isoform [Source:MGI Symbol;Acc:MGI:106065]
ENSMUSG00000051469	Zfp24	472.921	584.601	0.305852	0.045351	Up	zinc finger protein 24 [Source:MGI Symbol;Acc:MGI:1929704]
ENSMUSG00000029780	Nt5c3	432.739	534.925	0.305841	0.0467854	Up	5'-nucleotidase, cytosolic III [Source:MGI Symbol;Acc:MGI:1927186]
ENSMUSG00000042675	Ypel3	565.824	699.131	0.305209	0.0440502	Up	yippee-like 3 (Drosophila) [Source:MGI Symbol;Acc:MGI:1913340]
ENSMUSG00000030204	Ddx47	474.307	585.762	0.304493	0.0471394	Up	DEAD (Asp-Glu-Ala-Asp) box polypeptide 47 [Source:MGI Symbol;Acc:MGI:1915005]
ENSMUSG00000035086	Becn1	1009.43	1246.4	0.304221	0.0297305	Up	beclin 1, autophagy related [Source:MGI Symbol;Acc:MGI:1891828]
ENSMUSG00000015937	H2afy	1184.22	1461.37	0.303381	0.0282889	Up	H2A histone family, member Y [Source:MGI Symbol;Acc:MGI:1349392]
ENSMUSG00000045092	S1pr1	1468.46	1811.82	0.303137	0.0259182	Up	sphingosine-1-phosphate receptor 1 [Source:MGI Symbol;Acc:MGI:1096355]
ENSMUSG00000050552	Lamtor4	625.675	771.955	0.303104	0.0411577	Up	late endosomal/lysosomal adaptor, MAPK and MTOR activator 4 [Source:MGI Symbol;Acc:MGI:1913346]
ENSMUSG00000036833	Pnpla7	3085.43	3803.97	0.302034	0.0211501	Up	patatin-like phospholipase domain containing 7 [Source:MGI Symbol;Acc:MGI:2385325]
ENSMUSG00000010054	Tusc2	539.064	664.056	0.300848	0.0429378	Up	tumor suppressor candidate 2 [Source:MGI Symbol;Acc:MGI:1931086]
ENSMUSG00000029189	Sel1l3	381.183	469.486	0.300597	0.0494416	Up	sel-1 suppressor of lin-12-like 3 (C. elegans) [Source:MGI Symbol;Acc:MGI:1916941]
ENSMUSG00000062300	Pvrl2	1112.53	1367.87	0.298087	0.0294559	Up	poliovirus receptor-related 2 [Source:MGI Symbol;Acc:MGI:97822]
ENSMUSG00000026662	Sephs1	590.822	725.773	0.296795	0.0454911	Up	selenophosphate synthetase 1 [Source:MGI Symbol;Acc:MGI:1923580]
ENSMUSG00000038502	Ptov1	603.407	740.354	0.295085	0.0417837	Up	prostate tumor over expressed gene 1 [Source:MGI Symbol;Acc:MGI:1933946]
ENSMUSG00000032387	Rbpms2	924.884	1134.57	0.294808	0.0385308	Up	RNA binding protein with multiple splicing 2 [Source:MGI Symbol;Acc:MGI:1919223]
ENSMUSG00000015092	Edf1	2062.05	2528.98	0.294477	0.0459806	Up	endothelial differentiation-related factor 1 [Source:MGI Symbol;Acc:MGI:1891227]
ENSMUSG00000020123	Avpr1a	739.833	906.981	0.293873	0.0494255	Up	arginine vasopressin receptor 1A [Source:MGI Symbol;Acc:MGI:1859216]
ENSMUSG00000028479	Gne	2400.56	2940.66	0.292772	0.0296983	Up	glucosamine (UDP-N-acetyl)-2-epimerase/N-acetylmannosamine kinase [Source:MGI Symbol;Acc:MGI:1354951]
ENSMUSG00000042541	Shfm1	699.702	856.141	0.291108	0.0470989	Up	split hand/foot malformation (ectrodactyly) type 1 [Source:MGI Symbol;Acc:MGI:109238]
ENSMUSG00000021707	Dhfr	797.329	975.044	0.290293	0.0418723	Up	dihydrofolate reductase [Source:MGI Symbol;Acc:MGI:94890]
ENSMUSG00000034382	AI661453	877.531	1071.71	0.288395	0.0436457	Up	expressed sequence AI661453 [Source:MGI Symbol;Acc:MGI:2146908]
ENSMUSG00000059534	Uqcr10	1635.86	1997.13	0.287885	0.0347966	Up	ubiquinol-cytochrome c reductase, complex III subunit X [Source:MGI Symbol;Acc:MGI:1913402]
ENSMUSG00000034252	Senp6	934.146	1140.38	0.287791	0.0371973	Up	SUMO/sentrin specific peptidase 6 [Source:MGI Symbol;Acc:MGI:1922075]
ENSMUSG00000071369	Map3k5	526.212	642.046	0.287032	0.0476263	Up	mitogen-activated protein kinase kinase kinase 5 [Source:MGI Symbol;Acc:MGI:1346876]
ENSMUSG00000036707	Cab39	1301.85	1587.95	0.286606	0.0358594	Up	calcium binding protein 39 [Source:MGI Symbol;Acc:MGI:107438]
ENSMUSG00000071014	Ndufb6	732.567	893.06	0.285797	0.047801	Up	NADH dehydrogenase (ubiquinone) 1 beta subcomplex, 6 [Source:MGI Symbol;Acc:MGI:2684983]
ENSMUSG00000046447	Camk2n1	894.905	1090.59	0.285301	0.0445037	Up	calcium/calmodulin-dependent protein kinase II inhibitor 1 [Source:MGI Symbol;Acc:MGI:1913509]
ENSMUSG00000032359	Ctsh	4053.6	4935.79	0.284076	0.0299848	Up	cathepsin H [Source:MGI Symbol;Acc:MGI:107285]
ENSMUSG00000071072	Ptges3	1081.51	1316.88	0.284067	0.0403346	Up	prostaglandin E synthase 3 (cytosolic) [Source:MGI Symbol;Acc:MGI:1929282]
ENSMUSG00000029623	Pdap1	809.97	982.682	0.278857	0.046448	Up	PDGFA associated protein 1 [Source:MGI Symbol;Acc:MGI:2448536]
ENSMUSG00000021069	Pygl	12253.7	14843	0.276569	0.0322792	Up	liver glycogen phosphorylase [Source:MGI Symbol;Acc:MGI:97829]
ENSMUSG00000032590	Apeh	1258.1	1522.29	0.274992	0.0481008	Up	acylpeptide hydrolase [Source:MGI Symbol;Acc:MGI:88041]
ENSMUSG00000026991	Pkp4	1523.84	1842.47	0.27393	0.0440762	Up	plakophilin 4 [Source:MGI Symbol;Acc:MGI:109281]
ENSMUSG00000013160	Atp6v0d1	1303.13	1572.02	0.270639	0.0459241	Up	ATPase, H+ transporting, lysosomal V0 subunit D1 [Source:MGI Symbol;Acc:MGI:1201778]
ENSMUSG00000000787	Ddx3x	3487.28	4205.18	0.270063	0.0384757	Up	DEAD/H (Asp-Glu-Ala-Asp/His) box polypeptide 3, X-linked [Source:MGI Symbol;Acc:MGI:103064]
ENSMUSG00000031701	Dnaja2	1965.83	2370.46	0.270028	0.0429924	Up	DnaJ heat shock protein family (Hsp40) member A2 [Source:MGI Symbol;Acc:MGI:1931882]
ENSMUSG00000026568	Mpc2	1985.85	2389.51	0.266961	0.0472933	Up	mitochondrial pyruvate carrier 2 [Source:MGI Symbol;Acc:MGI:1917706]
ENSMUSG00000025196	Cpn1	5935.64	7137.37	0.265989	0.0424427	Up	carboxypeptidase N, polypeptide 1 [Source:MGI Symbol;Acc:MGI:2135874]
ENSMUSG00000038092	Hsd3b5	7096.28	8529.04	0.265322	0.0400866	Up	hydroxy-delta-5-steroid dehydrogenase, 3 beta- and steroid delta-isomerase 5 [Source:MGI Symbol;Acc:MGI:104645]
ENSMUSG00000028518	Prkaa2	1500.62	1800.13	0.262542	0.0473203	Up	protein kinase, AMP-activated, alpha 2 catalytic subunit [Source:MGI Symbol;Acc:MGI:1336173]
ENSMUSG00000060613	Cyp2c70	18466.9	22126.2	0.260816	0.0394231	Up	cytochrome P450, family 2, subfamily c, polypeptide 70 [Source:MGI Symbol;Acc:MGI:2385878]
ENSMUSG00000028158	Mttp	6477.85	7747.19	0.258158	0.0418099	Up	microsomal triglyceride transfer protein [Source:MGI Symbol;Acc:MGI:106926]
ENSMUSG00000066366	Serpina1a	30090.8	35982.9	0.257989	0.040683	Up	serine (or cysteine) peptidase inhibitor, clade A, member 1A [Source:MGI Symbol;Acc:MGI:891971]
ENSMUSG00000036880	Acaa2	15641.6	18693.1	0.257115	0.0460199	Up	acetyl-Coenzyme A acyltransferase 2 (mitochondrial 3-oxoacyl-Coenzyme A thiolase) [Source:MGI Symbol;Acc:MGI:1098623]
ENSMUSG00000089678	Agxt2	3356.35	2818.32	-0.252058	0.0491896	Down	alanine-glyoxylate aminotransferase 2 [Source:MGI Symbol;Acc:MGI:2146052]
ENSMUSG00000010122	Slc47a1	1918.51	1598.55	-0.263225	0.0497651	Down	solute carrier family 47, member 1 [Source:MGI Symbol;Acc:MGI:1914723]
ENSMUSG00000038633	Degs1	1809.39	1502.85	-0.267804	0.0477222	Down	delta(4)-desaturase, sphingolipid 1 [Source:MGI Symbol;Acc:MGI:1097711]
ENSMUSG00000037458	Azin1	2045.42	1697.87	-0.26867	0.0444157	Down	antizyme inhibitor 1 [Source:MGI Symbol;Acc:MGI:1859169]
ENSMUSG00000073411	H2-D1	8493.88	7045.51	-0.269721	0.0382082	Down	histocompatibility 2, D region locus 1 [Source:MGI Symbol;Acc:MGI:95896]
ENSMUSG00000026365	Cfh	19252	15949.6	-0.271484	0.039305	Down	complement component factor h [Source:MGI Symbol;Acc:MGI:88385]
ENSMUSG00000062410	Hsd3b3	5848.05	4839.56	-0.27308	0.0337822	Down	hydroxy-delta-5-steroid dehydrogenase, 3 beta- and steroid delta-isomerase 3 [Source:MGI Symbol;Acc:MGI:96235]
ENSMUSG00000029727	Cyp3a13	3979.2	3291.7	-0.273646	0.0371755	Down	cytochrome P450, family 3, subfamily a, polypeptide 13 [Source:MGI Symbol;Acc:MGI:88610]
ENSMUSG00000039367	Sec24c	2711.34	2241.2	-0.274738	0.0423787	Down	Sec24 related gene family, member C (S. cerevisiae) [Source:MGI Symbol;Acc:MGI:1919746]
ENSMUSG00000042102	Dmgdh	14548.5	12020.4	-0.275385	0.0295102	Down	dimethylglycine dehydrogenase precursor [Source:MGI Symbol;Acc:MGI:1921379]
ENSMUSG00000058793	Cds2	2109.71	1743.08	-0.27541	0.0413242	Down	CDP-diacylglycerol synthase (phosphatidate cytidylyltransferase) 2 [Source:MGI Symbol;Acc:MGI:1332236]
ENSMUSG00000064363	mt-Nd4	93110.4	76891.2	-0.276123	0.0302528	Down	mitochondrially encoded NADH dehydrogenase 4 [Source:MGI Symbol;Acc:MGI:102498]
ENSMUSG00000032812	Arap1	1952.28	1607.26	-0.28056	0.0387718	Down	ArfGAP with RhoGAP domain, ankyrin repeat and PH domain 1 [Source:MGI Symbol;Acc:MGI:1916960]
ENSMUSG00000027332	Ivd	5416.46	4459.04	-0.280618	0.0288109	Down	isovaleryl coenzyme A dehydrogenase [Source:MGI Symbol;Acc:MGI:1929242]
ENSMUSG00000029630	Cyp3a25	18751.6	15409.6	-0.283186	0.0234225	Down	cytochrome P450, family 3, subfamily a, polypeptide 25 [Source:MGI Symbol;Acc:MGI:1930638]
ENSMUSG00000041939	Mvk	873.18	717.326	-0.28365	0.0488532	Down	mevalonate kinase [Source:MGI Symbol;Acc:MGI:107624]
ENSMUSG00000018166	Erbb3	4899.35	4018.21	-0.286037	0.0265451	Down	erb-b2 receptor tyrosine kinase 3 [Source:MGI Symbol;Acc:MGI:95411]
ENSMUSG00000035459	Stab2	1202.96	986.506	-0.286191	0.0363129	Down	stabilin 2 [Source:MGI Symbol;Acc:MGI:2178743]
ENSMUSG00000025190	Got1	2658.79	2175.91	-0.289152	0.0439475	Down	glutamic-oxaloacetic transaminase 1, soluble [Source:MGI Symbol;Acc:MGI:95791]
ENSMUSG00000030822	Prr14	841.555	688.088	-0.290465	0.0433062	Down	proline rich 14 [Source:MGI Symbol;Acc:MGI:2384565]
ENSMUSG00000045973	Slc25a51	678.646	551.738	-0.298676	0.0469702	Down	solute carrier family 25, member 51 [Source:MGI Symbol;Acc:MGI:2684984]
ENSMUSG00000037797	Adh4	3187.78	2587.86	-0.30079	0.023349	Down	alcohol dehydrogenase 4 (class II), pi polypeptide [Source:MGI Symbol;Acc:MGI:1349472]
ENSMUSG00000058207	Serpina3k	290456	235546	-0.302307	0.0316932	Down	serine (or cysteine) peptidase inhibitor, clade A, member 3K [Source:MGI Symbol;Acc:MGI:98377]
ENSMUSG00000068246	Apol9b	2375.96	1925.76	-0.303083	0.0285585	Down	apolipoprotein L 9b [Source:MGI Symbol;Acc:MGI:1919148]
ENSMUSG00000030168	Adipor2	12101.9	9800.38	-0.304328	0.0212075	Down	adiponectin receptor 2 [Source:MGI Symbol;Acc:MGI:93830]
ENSMUSG00000041012	Cmtm8	940.527	761.194	-0.305206	0.032159	Down	CKLF-like MARVEL transmembrane domain containing 8 [Source:MGI Symbol;Acc:MGI:2447167]
ENSMUSG00000023921	Mut	4613.38	3731.51	-0.306064	0.0198003	Down	methylmalonyl-Coenzyme A mutase [Source:MGI Symbol;Acc:MGI:97239]
ENSMUSG00000032702	Kank1	1530.44	1237.1	-0.306984	0.0246992	Down	KN motif and ankyrin repeat domains 1 [Source:MGI Symbol;Acc:MGI:2147707]
ENSMUSG00000018427	Ypel2	667.696	538.618	-0.309929	0.0374721	Down	yippee-like 2 (Drosophila) [Source:MGI Symbol;Acc:MGI:1925114]
ENSMUSG00000050541	Adra1b	1727.33	1393.34	-0.310003	0.0226534	Down	adrenergic receptor, alpha 1b [Source:MGI Symbol;Acc:MGI:104774]
ENSMUSG00000022139	Mbnl2	970.213	782.053	-0.311034	0.03034	Down	muscleblind-like 2 [Source:MGI Symbol;Acc:MGI:2145597]
ENSMUSG00000015889	Lta4h	759.687	611.624	-0.31276	0.0342605	Down	leukotriene A4 hydrolase [Source:MGI Symbol;Acc:MGI:96836]
ENSMUSG00000059908	Mug1	58429.2	47013.9	-0.313603	0.0165442	Down	murinoglobulin 1 [Source:MGI Symbol;Acc:MGI:99837]
ENSMUSG00000053536	Cstf2t	568.277	457.13	-0.313989	0.0425091	Down	cleavage stimulation factor, 3' pre-RNA subunit 2, tau [Source:MGI Symbol;Acc:MGI:1932622]
ENSMUSG00000054920	Klhl5	758.362	609.987	-0.314109	0.0269458	Down	kelch-like 5 [Source:MGI Symbol;Acc:MGI:1919028]
ENSMUSG00000040520	Manea	467.847	375.728	-0.316349	0.0410399	Down	mannosidase, endo-alpha [Source:MGI Symbol;Acc:MGI:2444484]
ENSMUSG00000016559	H3f3b	3204.89	2572.36	-0.317186	0.014973	Down	H3 histone, family 3B [Source:MGI Symbol;Acc:MGI:1101768]
ENSMUSG00000026923	Notch1	523.675	419.293	-0.320711	0.0320229	Down	notch 1 [Source:MGI Symbol;Acc:MGI:97363]
ENSMUSG00000073418	C4b	31991.8	25599.9	-0.321566	0.0116161	Down	complement component 4B (Chido blood group) [Source:MGI Symbol;Acc:MGI:88228]
ENSMUSG00000016128	Stard13	745.747	596.507	-0.322148	0.0245739	Down	StAR-related lipid transfer (START) domain containing 13 [Source:MGI Symbol;Acc:MGI:2385331]
ENSMUSG00000032198	Dock6	502.606	401.879	-0.322665	0.0387686	Down	dedicator of cytokinesis 6 [Source:MGI Symbol;Acc:MGI:1914789]
ENSMUSG00000027993	Trim2	869.191	694.689	-0.323306	0.0234955	Down	tripartite motif-containing 2 [Source:MGI Symbol;Acc:MGI:1933163]
ENSMUSG00000031375	Bgn	2146.54	1713.63	-0.324955	0.0146446	Down	biglycan [Source:MGI Symbol;Acc:MGI:88158]
ENSMUSG00000023367	Tmem176a	3176.07	2534.01	-0.325817	0.0125571	Down	transmembrane protein 176A [Source:MGI Symbol;Acc:MGI:1913308]
ENSMUSG00000022877	Hrg	24994.6	19921.5	-0.327291	0.00986131	Down	histidine-rich glycoprotein [Source:MGI Symbol;Acc:MGI:2146636]
ENSMUSG00000038332	Sesn1	380.104	302.373	-0.330063	0.0382195	Down	sestrin 1 [Source:MGI Symbol;Acc:MGI:2155278]
ENSMUSG00000019929	Dcn	2920.98	2321.55	-0.331366	0.0113431	Down	decorin [Source:MGI Symbol;Acc:MGI:94872]
ENSMUSG00000025178	Pi4k2a	1602.9	1273.62	-0.331745	0.0226903	Down	phosphatidylinositol 4-kinase type 2 alpha [Source:MGI Symbol;Acc:MGI:1934031]
ENSMUSG00000036905	C1qb	869.711	690.98	-0.331892	0.0235555	Down	complement component 1, q subcomponent, beta polypeptide [Source:MGI Symbol;Acc:MGI:88224]
ENSMUSG00000022750	Klhl22	359.325	285.247	-0.333077	0.0456311	Down	kelch-like 22 [Source:MGI Symbol;Acc:MGI:1337995]
ENSMUSG00000028093	Acp6	793.977	630.077	-0.33357	0.0196451	Down	acid phosphatase 6, lysophosphatidic [Source:MGI Symbol;Acc:MGI:1931010]
ENSMUSG00000025574	Tk1	363.366	288.075	-0.334979	0.0391066	Down	thymidine kinase 1 [Source:MGI Symbol;Acc:MGI:98763]
ENSMUSG00000028207	Asph	910.969	722.134	-0.335135	0.0208458	Down	aspartate-beta-hydroxylase [Source:MGI Symbol;Acc:MGI:1914186]
ENSMUSG00000064370	mt-Cytb	233225	184842	-0.335427	0.0114083	Down	mitochondrially encoded cytochrome b [Source:MGI Symbol;Acc:MGI:102501]
ENSMUSG00000016194	Hsd11b1	13189.1	10446.6	-0.336322	0.0079786	Down	hydroxysteroid 11-beta dehydrogenase 1 [Source:MGI Symbol;Acc:MGI:103562]
ENSMUSG00000109482	RP23-300E17.1	1651.63	1307.38	-0.337215	0.011469	Down
ENSMUSG00000026104	Stat1	1362.48	1078.09	-0.337758	0.024946	Down	signal transducer and activator of transcription 1 [Source:MGI Symbol;Acc:MGI:103063]
ENSMUSG00000042328	Hps4	374.516	295.881	-0.340007	0.0365591	Down	Hermansky-Pudlak syndrome 4 [Source:MGI Symbol;Acc:MGI:2177742]
ENSMUSG00000033004	Mycbp2	629.517	497.259	-0.340246	0.0242915	Down	MYC binding protein 2 [Source:MGI Symbol;Acc:MGI:2179432]
ENSMUSG00000039217	Il18	247.455	195.274	-0.341665	0.0497481	Down	interleukin 18 [Source:MGI Symbol;Acc:MGI:107936]
ENSMUSG00000023764	Sfi1	292.208	230.431	-0.342657	0.0449511	Down	Sfi1 homolog, spindle assembly associated (yeast) [Source:MGI Symbol;Acc:MGI:1926137]
ENSMUSG00000031314	Taf1	405.868	320.023	-0.342834	0.0354311	Down	TAF1 RNA polymerase II, TATA box binding protein (TBP)-associated factor [Source:MGI Symbol;Acc:MGI:1336878]
ENSMUSG00000006567	Atp7b	838.479	660.345	-0.344555	0.0161956	Down	ATPase, Cu++ transporting, beta polypeptide [Source:MGI Symbol;Acc:MGI:103297]
ENSMUSG00000041757	Plekha6	1356.5	1068.24	-0.344647	0.0135589	Down	pleckstrin homology domain containing, family A member 6 [Source:MGI Symbol;Acc:MGI:2388662]
ENSMUSG00000024620	Pdgfrb	277.185	218.204	-0.345173	0.0485612	Down	platelet derived growth factor receptor, beta polypeptide [Source:MGI Symbol;Acc:MGI:97531]
ENSMUSG00000022871	Fetub	12823.5	10084.6	-0.346639	0.00615213	Down	fetuin beta [Source:MGI Symbol;Acc:MGI:1890221]
ENSMUSG00000030605	Mfge8	283.597	222.941	-0.347181	0.047746	Down	milk fat globule-EGF factor 8 protein [Source:MGI Symbol;Acc:MGI:102768]
ENSMUSG00000059005	Hnrnpa3	760.966	598.207	-0.347188	0.022361	Down	heterogeneous nuclear ribonucleoprotein A3 [Source:MGI Symbol;Acc:MGI:1917171]
ENSMUSG00000036568	Gltscr1l	341.343	268.175	-0.348046	0.0476535	Down	GLTSCR1-like [Source:MGI Symbol;Acc:MGI:2673855]
ENSMUSG00000020747	Tmem94	1052.04	825.845	-0.349252	0.0113408	Down	transmembrane protein 94 [Source:MGI Symbol;Acc:MGI:1919197]
ENSMUSG00000020534	Shmt1	5263.57	4130.77	-0.349631	0.00777082	Down	serine hydroxymethyltransferase 1 (soluble) [Source:MGI Symbol;Acc:MGI:98299]
ENSMUSG00000025366	Esyt1	449.597	352.407	-0.351387	0.026933	Down	extended synaptotagmin-like protein 1 [Source:MGI Symbol;Acc:MGI:1344426]
ENSMUSG00000015461	Atf6b	622.266	487.44	-0.352308	0.0378588	Down	activating transcription factor 6 beta [Source:MGI Symbol;Acc:MGI:105121]
ENSMUSG00000027751	Supt20	302.068	236.57	-0.352609	0.0410243	Down	suppressor of Ty 20 [Source:MGI Symbol;Acc:MGI:1929651]
ENSMUSG00000021179	Nrde2	318.911	249.719	-0.352848	0.0386006	Down	nrde-2 necessary for RNA interference, domain containing [Source:MGI Symbol;Acc:MGI:2670969]
ENSMUSG00000018733	Pex12	269.524	210.715	-0.35512	0.0454685	Down	peroxisomal biogenesis factor 12 [Source:MGI Symbol;Acc:MGI:2144177]
ENSMUSG00000026339	Ccdc93	355.075	277.37	-0.356313	0.0315812	Down	coiled-coil domain containing 93 [Source:MGI Symbol;Acc:MGI:1918079]
ENSMUSG00000027074	Slc43a3	481.518	375.932	-0.357119	0.0223074	Down	solute carrier family 43, member 3 [Source:MGI Symbol;Acc:MGI:1931054]
ENSMUSG00000060301	2610008E11Rik	260.843	203.636	-0.357192	0.0448571	Down	RIKEN cDNA 2610008E11 gene [Source:MGI Symbol;Acc:MGI:1919378]
ENSMUSG00000034485	Uaca	282.025	220.167	-0.357223	0.0399167	Down	uveal autoantigen with coiled-coil domains and ankyrin repeats [Source:MGI Symbol;Acc:MGI:1919815]
ENSMUSG00000028914	Casp9	672.577	524.876	-0.357721	0.0163932	Down	caspase 9 [Source:MGI Symbol;Acc:MGI:1277950]
ENSMUSG00000033618	Map3k13	318.652	248.399	-0.359323	0.0492032	Down	mitogen-activated protein kinase kinase kinase 13 [Source:MGI Symbol;Acc:MGI:2444243]
ENSMUSG00000089872	Rps6kc1	289.933	225.96	-0.359657	0.0376187	Down	ribosomal protein S6 kinase polypeptide 1 [Source:MGI Symbol;Acc:MGI:2443419]
ENSMUSG00000034610	Zcchc11	352.331	274.356	-0.36088	0.0299625	Down	zinc finger, CCHC domain containing 11 [Source:MGI Symbol;Acc:MGI:2445126]
ENSMUSG00000036611	Eepd1	710.471	552.883	-0.361802	0.0131277	Down	endonuclease/exonuclease/phosphatase family domain containing 1 [Source:MGI Symbol;Acc:MGI:1914734]
ENSMUSG00000006522	Itih3	22894.3	17812.9	-0.362071	0.00457279	Down	inter-alpha trypsin inhibitor, heavy chain 3 [Source:MGI Symbol;Acc:MGI:96620]
ENSMUSG00000038233	Fam198a	432.375	336.189	-0.363012	0.0387307	Down	family with sequence similarity 198, member A [Source:MGI Symbol;Acc:MGI:3041196]
ENSMUSG00000029860	Zyx	669.642	520.571	-0.363293	0.0133712	Down	zyxin [Source:MGI Symbol;Acc:MGI:103072]
ENSMUSG00000026470	Stx6	248.358	192.929	-0.364349	0.0451062	Down	syntaxin 6 [Source:MGI Symbol;Acc:MGI:1926235]
ENSMUSG00000031502	Col4a1	972.658	754.961	-0.365531	0.0427802	Down	collagen, type IV, alpha 1 [Source:MGI Symbol;Acc:MGI:88454]
ENSMUSG00000025232	Hexa	1050.03	814.864	-0.365794	0.00881504	Down	hexosaminidase A [Source:MGI Symbol;Acc:MGI:96073]
ENSMUSG00000047735	Samd9l	335.133	259.858	-0.367006	0.034141	Down	sterile alpha motif domain containing 9-like [Source:MGI Symbol;Acc:MGI:1343184]
ENSMUSG00000027901	Dennd2d	247.897	192.181	-0.367277	0.0379958	Down	DENN/MADD domain containing 2D [Source:MGI Symbol;Acc:MGI:2181193]
ENSMUSG00000025911	Adhfe1	2512.23	1943.17	-0.370557	0.00562444	Down	alcohol dehydrogenase, iron containing, 1 [Source:MGI Symbol;Acc:MGI:1923437]
ENSMUSG00000035151	Elmod2	366.437	283.217	-0.371656	0.0230567	Down	ELMO/CED-12 domain containing 2 [Source:MGI Symbol;Acc:MGI:2445165]
ENSMUSG00000029597	Sds	1700.06	1312.85	-0.372889	0.0489614	Down	serine dehydratase [Source:MGI Symbol;Acc:MGI:98270]
ENSMUSG00000018899	Irf1	782.429	604.143	-0.373068	0.00877331	Down	interferon regulatory factor 1 [Source:MGI Symbol;Acc:MGI:96590]
ENSMUSG00000066441	Rdh11	2256.61	1742.32	-0.373146	0.00569829	Down	retinol dehydrogenase 11 [Source:MGI Symbol;Acc:MGI:102581]
ENSMUSG00000040327	Cul9	200.103	154.351	-0.374536	0.0476209	Down	cullin 9 [Source:MGI Symbol;Acc:MGI:1925559]
ENSMUSG00000034858	Fam214a	1246.97	961.053	-0.375736	0.0185605	Down	family with sequence similarity 214, member A [Source:MGI Symbol;Acc:MGI:2387648]
ENSMUSG00000045896	Paip2b	554.421	426.942	-0.376943	0.0154151	Down	poly(A) binding protein interacting protein 2B [Source:MGI Symbol;Acc:MGI:2386865]
ENSMUSG00000032092	Mpzl2	780.712	600.675	-0.378205	0.0282104	Down	myelin protein zero-like 2 [Source:MGI Symbol;Acc:MGI:1289160]
ENSMUSG00000024135	Srbd1	437.316	336.305	-0.378906	0.0170906	Down	S1 RNA binding domain 1 [Source:MGI Symbol;Acc:MGI:1925836]
ENSMUSG00000038178	Slc43a2	239.913	184.342	-0.380128	0.0374626	Down	solute carrier family 43, member 2 [Source:MGI Symbol;Acc:MGI:2442746]
ENSMUSG00000018593	Sparc	1322.81	1015.5	-0.381415	0.00583837	Down	secreted acidic cysteine rich glycoprotein [Source:MGI Symbol;Acc:MGI:98373]
ENSMUSG00000046314	Stxbp6	330.308	253.48	-0.381942	0.0226899	Down	syntaxin binding protein 6 (amisyn) [Source:MGI Symbol;Acc:MGI:2384963]
ENSMUSG00000036103	Colec12	1734.3	1330.25	-0.382654	0.00459397	Down	collectin sub-family member 12 [Source:MGI Symbol;Acc:MGI:2152907]
ENSMUSG00000002900	Lamb1	208.75	159.863	-0.384936	0.0404615	Down	laminin B1 [Source:MGI Symbol;Acc:MGI:96743]
ENSMUSG00000021809	Nudt13	214.69	164.298	-0.385943	0.041556	Down	nudix (nucleoside diphosphate linked moiety X)-type motif 13 [Source:MGI Symbol;Acc:MGI:1914975]
ENSMUSG00000009828	Ick	464.948	355.737	-0.386261	0.0155203	Down	intestinal cell kinase [Source:MGI Symbol;Acc:MGI:1934157]
ENSMUSG00000033111	3830406C13Rik	289.95	221.593	-0.387888	0.0268692	Down	RIKEN cDNA 3830406C13 gene [Source:MGI Symbol;Acc:MGI:1917937]
ENSMUSG00000026896	Ifih1	951.171	726.904	-0.38794	0.0074188	Down	interferon induced with helicase C domain 1 [Source:MGI Symbol;Acc:MGI:1918836]
ENSMUSG00000037321	Tap1	625.867	477.951	-0.388992	0.0120744	Down	transporter 1, ATP-binding cassette, sub-family B (MDR/TAP) [Source:MGI Symbol;Acc:MGI:98483]
ENSMUSG00000019920	Lims1	446.72	341.073	-0.389289	0.0154222	Down	LIM and senescent cell antigen-like domains 1 [Source:MGI Symbol;Acc:MGI:1195263]
ENSMUSG00000032743	D430042O09Rik	462.784	353.156	-0.390032	0.0158033	Down	RIKEN cDNA D430042O09 gene [Source:MGI Symbol;Acc:MGI:2442760]
ENSMUSG00000032733	Snx33	428.836	327.162	-0.390421	0.0144587	Down	sorting nexin 33 [Source:MGI Symbol;Acc:MGI:2443239]
ENSMUSG00000007817	Zmiz1	930.952	709.974	-0.39094	0.0158125	Down	zinc finger, MIZ-type containing 1 [Source:MGI Symbol;Acc:MGI:3040693]
ENSMUSG00000050912	Tmem123	887.843	676.285	-0.392673	0.00644286	Down	transmembrane protein 123 [Source:MGI Symbol;Acc:MGI:1919179]
ENSMUSG00000041959	S100a10	1643.17	1251.22	-0.393148	0.0343858	Down	S100 calcium binding protein A10 (calpactin) [Source:MGI Symbol;Acc:MGI:1339468]
ENSMUSG00000070327	Rnf213	2035.88	1548.73	-0.394574	0.00560077	Down	ring finger protein 213 [Source:MGI Symbol;Acc:MGI:1289196]
ENSMUSG00000030340	Scnn1a	947.024	719.856	-0.395692	0.0346684	Down	sodium channel, nonvoltage-gated 1 alpha [Source:MGI Symbol;Acc:MGI:101782]
ENSMUSG00000060224	Pyroxd2	918.471	698.085	-0.395831	0.00610765	Down	pyridine nucleotide-disulphide oxidoreductase domain 2 [Source:MGI Symbol;Acc:MGI:1921830]
ENSMUSG00000029381	Shroom3	279.376	212.233	-0.396557	0.0225107	Down	shroom family member 3 [Source:MGI Symbol;Acc:MGI:1351655]
ENSMUSG00000032679	Cd59a	999.251	759.087	-0.396582	0.00650124	Down	CD59a antigen [Source:MGI Symbol;Acc:MGI:109177]
ENSMUSG00000046079	Lrrc8d	1124.9	854.42	-0.39678	0.00480014	Down	leucine rich repeat containing 8D [Source:MGI Symbol;Acc:MGI:1922368]
ENSMUSG00000038641	Akr1d1	4171.06	3165.42	-0.398017	0.00206989	Down	aldo-keto reductase family 1, member D1 [Source:MGI Symbol;Acc:MGI:2384785]
ENSMUSG00000075543	Urad	624.458	473.759	-0.398451	0.00894674	Down	ureidoimidazoline (2-oxo-4-hydroxy-4-carboxy-5) decarboxylase [Source:MGI Symbol;Acc:MGI:3647519]
ENSMUSG00000001467	Cyp51	4490.83	3406.34	-0.398759	0.00196367	Down	cytochrome P450, family 51 [Source:MGI Symbol;Acc:MGI:106040]
ENSMUSG00000035941	Ibtk	1516.2	1150.04	-0.398767	0.00413757	Down	inhibitor of Bruton agammaglobulinemia tyrosine kinase [Source:MGI Symbol;Acc:MGI:1918677]
ENSMUSG00000026335	Pam	464.351	352.055	-0.399413	0.0128531	Down	peptidylglycine alpha-amidating monooxygenase [Source:MGI Symbol;Acc:MGI:97475]
ENSMUSG00000036986	Pml	627.348	475.266	-0.400532	0.0079878	Down	promyelocytic leukemia [Source:MGI Symbol;Acc:MGI:104662]
ENSMUSG00000030172	Erc1	713.166	540.181	-0.400796	0.00840684	Down	ELKS/RAB6-interacting/CAST family member 1 [Source:MGI Symbol;Acc:MGI:2151013]
ENSMUSG00000036452	Arhgap26	527.519	399.546	-0.400862	0.041125	Down	Rho GTPase activating protein 26 [Source:MGI Symbol;Acc:MGI:1918552]
ENSMUSG00000031864	Ints10	180.331	136.537	-0.401356	0.048915	Down	integrator complex subunit 10 [Source:MGI Symbol;Acc:MGI:1918135]
ENSMUSG00000022836	Mylk	1695.56	1282.89	-0.402364	0.00355185	Down	myosin, light polypeptide kinase [Source:MGI Symbol;Acc:MGI:894806]
ENSMUSG00000017718	Afmid	553.66	418.866	-0.402513	0.00914487	Down	arylformamidase [Source:MGI Symbol;Acc:MGI:2448704]
ENSMUSG00000019726	Lyst	503.552	380.623	-0.403778	0.0103912	Down	lysosomal trafficking regulator [Source:MGI Symbol;Acc:MGI:107448]
ENSMUSG00000037376	Trmt6	296.455	223.976	-0.404468	0.0195509	Down	tRNA methyltransferase 6 [Source:MGI Symbol;Acc:MGI:1914176]
ENSMUSG00000027792	Bche	2295.3	1733.24	-0.405208	0.00278379	Down	butyrylcholinesterase [Source:MGI Symbol;Acc:MGI:894278]
ENSMUSG00000021338	Lrrc16a	555.768	419.657	-0.40527	0.00998482	Down	leucine rich repeat containing 16A [Source:MGI Symbol;Acc:MGI:1915982]
ENSMUSG00000055312	Them7	563.049	424.888	-0.406175	0.00806596	Down	thioesterase superfamily member 7 [Source:MGI Symbol;Acc:MGI:1921338]
ENSMUSG00000004266	Ptpn6	442.707	333.867	-0.407079	0.0119033	Down	protein tyrosine phosphatase, non-receptor type 6 [Source:MGI Symbol;Acc:MGI:96055]
ENSMUSG00000025255	Zfhx4	396.92	299.302	-0.407243	0.013352	Down	zinc finger homeodomain 4 [Source:MGI Symbol;Acc:MGI:2137668]
ENSMUSG00000039474	Wfs1	347.417	261.962	-0.407311	0.0349908	Down	Wolfram syndrome 1 homolog (human) [Source:MGI Symbol;Acc:MGI:1328355]
ENSMUSG00000032392	Parp16	460.6	347.129	-0.408042	0.0105223	Down	poly (ADP-ribose) polymerase family, member 16 [Source:MGI Symbol;Acc:MGI:2446133]
ENSMUSG00000026879	Gsn	522.233	393.485	-0.408386	0.0374654	Down	gelsolin [Source:MGI Symbol;Acc:MGI:95851]
ENSMUSG00000052957	Gas1	203.163	152.817	-0.410835	0.0278596	Down	growth arrest specific 1 [Source:MGI Symbol;Acc:MGI:95655]
ENSMUSG00000039286	Fndc3b	620.846	466.779	-0.411494	0.00743742	Down	fibronectin type III domain containing 3B [Source:MGI Symbol;Acc:MGI:1919257]
ENSMUSG00000022463	Srebf2	1434.34	1076.33	-0.414265	0.00257675	Down	sterol regulatory element binding factor 2 [Source:MGI Symbol;Acc:MGI:107585]
ENSMUSG00000015843	Rxrg	142.29	106.741	-0.414714	0.049453	Down	retinoid X receptor gamma [Source:MGI Symbol;Acc:MGI:98216]
ENSMUSG00000026692	Fmo4	255.126	191.324	-0.415192	0.0321628	Down	flavin containing monooxygenase 4 [Source:MGI Symbol;Acc:MGI:2429497]
ENSMUSG00000047153	Khnyn	831.006	622.971	-0.415694	0.00524653	Down	KH and NYN domain containing [Source:MGI Symbol;Acc:MGI:2451333]
ENSMUSG00000058454	Dhcr7	3049.01	2279.91	-0.419364	0.00914843	Down	7-dehydrocholesterol reductase [Source:MGI Symbol;Acc:MGI:1298378]
ENSMUSG00000032193	Ldlr	2958.64	2211.26	-0.420062	0.0287022	Down	low density lipoprotein receptor [Source:MGI Symbol;Acc:MGI:96765]
ENSMUSG00000022799	Arhgap31	157.724	117.832	-0.420679	0.0399804	Down	Rho GTPase activating protein 31 [Source:MGI Symbol;Acc:MGI:1333857]
ENSMUSG00000017466	Timp2	273.283	204.084	-0.42123	0.0162687	Down	tissue inhibitor of metalloproteinase 2 [Source:MGI Symbol;Acc:MGI:98753]
ENSMUSG00000014599	Csf1	198.414	147.976	-0.423147	0.0289232	Down	colony stimulating factor 1 (macrophage) [Source:MGI Symbol;Acc:MGI:1339753]
ENSMUSG00000003038	Hmgn2	234.591	174.905	-0.423578	0.0196322	Down	high mobility group nucleosomal binding domain 2 [Source:MGI Symbol;Acc:MGI:96136]
ENSMUSG00000038745	Nlrp6	3512.16	2617.92	-0.423937	0.0162149	Down	NLR family, pyrin domain containing 6 [Source:MGI Symbol;Acc:MGI:2141990]
ENSMUSG00000078908	Mon1b	227.412	169.103	-0.427408	0.0247546	Down	MON1 homolog b (yeast) [Source:MGI Symbol;Acc:MGI:1923231]
ENSMUSG00000053134	Supt7l	223.949	166.438	-0.428184	0.0206475	Down	suppressor of Ty 7-like [Source:MGI Symbol;Acc:MGI:1919445]
ENSMUSG00000033857	Engase	136.663	101.406	-0.430485	0.0482393	Down	endo-beta-N-acetylglucosaminidase [Source:MGI Symbol;Acc:MGI:2443788]
ENSMUSG00000031378	Abcd1	592.637	439.66	-0.430758	0.00405397	Down	ATP-binding cassette, sub-family D (ALD), member 1 [Source:MGI Symbol;Acc:MGI:1349215]
ENSMUSG00000037007	Zfp113	151.08	112.048	-0.431199	0.0439809	Down	zinc finger protein 113 [Source:MGI Symbol;Acc:MGI:1929116]
ENSMUSG00000005413	Hmox1	312.307	231.553	-0.431621	0.0346476	Down	heme oxygenase 1 [Source:MGI Symbol;Acc:MGI:96163]
ENSMUSG00000030739	Myh14	690.622	511.945	-0.431906	0.00397047	Down	myosin, heavy polypeptide 14 [Source:MGI Symbol;Acc:MGI:1919210]
ENSMUSG00000020865	Abcc3	8276.52	6116.54	-0.436308	0.000822278	Down	ATP-binding cassette, sub-family C (CFTR/MRP), member 3 [Source:MGI Symbol;Acc:MGI:1923658]
ENSMUSG00000062190	Lancl2	164.76	121.682	-0.437248	0.0297751	Down	LanC (bacterial lantibiotic synthetase component C)-like 2 [Source:MGI Symbol;Acc:MGI:1919085]
ENSMUSG00000009281	Rarres2	8329.39	6147.9	-0.438116	0.00059932	Down	retinoic acid receptor responder (tazarotene induced) 2 [Source:MGI Symbol;Acc:MGI:1918910]
ENSMUSG00000043391	2510009E07Rik	210.084	155.046	-0.438272	0.0248973	Down	RIKEN cDNA 2510009E07 gene [Source:MGI Symbol;Acc:MGI:1919440]
ENSMUSG00000048668	Rhno1	136.246	100.489	-0.43917	0.0437768	Down	RAD9-HUS1-RAD1 interacting nuclear orphan 1 [Source:MGI Symbol;Acc:MGI:1915315]
ENSMUSG00000020156	Mum1	173.11	127.618	-0.439855	0.0238391	Down	melanoma associated antigen (mutated) 1 [Source:MGI Symbol;Acc:MGI:1915364]
ENSMUSG00000032860	P2ry2	271.309	199.934	-0.440409	0.0453669	Down	purinergic receptor P2Y, G-protein coupled 2 [Source:MGI Symbol;Acc:MGI:105107]
ENSMUSG00000026343	Gpr39	202.023	148.859	-0.440577	0.0202762	Down	G protein-coupled receptor 39 [Source:MGI Symbol;Acc:MGI:1918361]
ENSMUSG00000006920	Ezh1	403.132	296.817	-0.441677	0.00737868	Down	enhancer of zeste 1 polycomb repressive complex 2 subunit [Source:MGI Symbol;Acc:MGI:1097695]
ENSMUSG00000022420	Dnal4	146.613	107.73	-0.444585	0.0355627	Down	dynein, axonemal, light chain 4 [Source:MGI Symbol;Acc:MGI:1859217]
ENSMUSG00000074896	Ifit3	301.569	221.477	-0.445333	0.0145448	Down	interferon-induced protein with tetratricopeptide repeats 3 [Source:MGI Symbol;Acc:MGI:1101055]
ENSMUSG00000027803	Wwtr1	414.779	304.465	-0.446069	0.0192142	Down	WW domain containing transcription regulator 1 [Source:MGI Symbol;Acc:MGI:1917649]
ENSMUSG00000021638	Ocln	707.124	518.959	-0.446343	0.0318012	Down	occludin [Source:MGI Symbol;Acc:MGI:106183]
ENSMUSG00000057880	Abat	11990	8794.8	-0.447103	0.000581633	Down	4-aminobutyrate aminotransferase [Source:MGI Symbol;Acc:MGI:2443582]
ENSMUSG00000033355	Rtp4	232.693	170.646	-0.447423	0.0161564	Down	receptor transporter protein 4 [Source:MGI Symbol;Acc:MGI:1915025]
ENSMUSG00000045193	Cirbp	620.535	454.5	-0.449233	0.00461863	Down	cold inducible RNA binding protein [Source:MGI Symbol;Acc:MGI:893588]
ENSMUSG00000035545	Leng8	1252.88	916.774	-0.450615	0.0184658	Down	leukocyte receptor cluster (LRC) member 8 [Source:MGI Symbol;Acc:MGI:2142195]
ENSMUSG00000035356	Nfkbiz	170.801	124.73	-0.453517	0.0243374	Down	nuclear factor of kappa light polypeptide gene enhancer in B cells inhibitor, zeta [Source:MGI Symbol;Acc:MGI:1931595]
ENSMUSG00000052698	Tln2	261.566	190.846	-0.454767	0.0121514	Down	talin 2 [Source:MGI Symbol;Acc:MGI:1917799]
ENSMUSG00000057440	Mpp7	183.221	133.676	-0.454847	0.0220042	Down	membrane protein, palmitoylated 7 (MAGUK p55 subfamily member 7) [Source:MGI Symbol;Acc:MGI:1922989]
ENSMUSG00000015944	Gatsl2	121.016	88.2795	-0.45505	0.0409622	Down	GATS protein-like 2 [Source:MGI Symbol;Acc:MGI:1933384]
ENSMUSG00000039763	Dnajc28	389.33	283.916	-0.45553	0.0062415	Down	DnaJ heat shock protein family (Hsp40) member C28 [Source:MGI Symbol;Acc:MGI:2181053]
ENSMUSG00000001119	Col6a1	199.355	145.32	-0.456109	0.0177148	Down	collagen, type VI, alpha 1 [Source:MGI Symbol;Acc:MGI:88459]
ENSMUSG00000028581	Laptm5	370.269	269.884	-0.456236	0.0134832	Down	lysosomal-associated protein transmembrane 5 [Source:MGI Symbol;Acc:MGI:108046]
ENSMUSG00000028133	Rwdd3	142.79	104.077	-0.456247	0.0311506	Down	RWD domain containing 3 [Source:MGI Symbol;Acc:MGI:1920420]
ENSMUSG00000061607	Mdc1	257.745	187.82	-0.456593	0.0128089	Down	mediator of DNA damage checkpoint 1 [Source:MGI Symbol;Acc:MGI:3525201]
ENSMUSG00000079037	Prnp	794.25	578.298	-0.45778	0.00212002	Down	prion protein [Source:MGI Symbol;Acc:MGI:97769]
ENSMUSG00000013089	Etv5	126.497	92.0288	-0.458942	0.044735	Down	ets variant 5 [Source:MGI Symbol;Acc:MGI:1096867]
ENSMUSG00000029556	Hnf1a	688.636	500.409	-0.460634	0.00583117	Down	HNF1 homeobox A [Source:MGI Symbol;Acc:MGI:98504]
ENSMUSG00000028439	Fam219a	144.673	105.116	-0.460818	0.0305932	Down	family with sequence similarity 219, member A [Source:MGI Symbol;Acc:MGI:1919151]
ENSMUSG00000068299	1700019G17Rik	197.072	143.157	-0.461121	0.016839	Down	RIKEN cDNA 1700019G17 gene [Source:MGI Symbol;Acc:MGI:1922791]
ENSMUSG00000027954	Efna1	1324.43	960.787	-0.463087	0.0132968	Down	ephrin A1 [Source:MGI Symbol;Acc:MGI:103236]
ENSMUSG00000002699	Lcp2	107.807	78.0288	-0.466376	0.0470497	Down	lymphocyte cytosolic protein 2 [Source:MGI Symbol;Acc:MGI:1321402]
ENSMUSG00000038591	Colec10	605.155	437.675	-0.467446	0.00190654	Down	collectin sub-family member 10 [Source:MGI Symbol;Acc:MGI:3606482]
ENSMUSG00000058258	Idi1	1007.12	728.115	-0.468	0.0115101	Down	isopentenyl-diphosphate delta isomerase [Source:MGI Symbol;Acc:MGI:2442264]
ENSMUSG00000026208	Des	124.493	89.9737	-0.468494	0.0416326	Down	desmin [Source:MGI Symbol;Acc:MGI:94885]
ENSMUSG00000022122	Ednrb	183.455	132.579	-0.468572	0.0190041	Down	endothelin receptor type B [Source:MGI Symbol;Acc:MGI:102720]
ENSMUSG00000066071	Cyp4a12a	10390.9	7493.49	-0.471617	0.0330592	Down	cytochrome P450, family 4, subfamily a, polypeptide 12a [Source:MGI Symbol;Acc:MGI:88612]
ENSMUSG00000040471	Ggt6	517.497	373.193	-0.471628	0.00728045	Down	gamma-glutamyltransferase 6 [Source:MGI Symbol;Acc:MGI:1918772]
ENSMUSG00000013495	Tmem175	225.872	162.73	-0.47302	0.0122215	Down	transmembrane protein 175 [Source:MGI Symbol;Acc:MGI:1919642]
ENSMUSG00000006019	Dhx34	211.032	152.018	-0.473216	0.0190756	Down	DEAH (Asp-Glu-Ala-His) box polypeptide 34 [Source:MGI Symbol;Acc:MGI:1918973]
ENSMUSG00000035929	H2-Q4	679.848	489.567	-0.473705	0.00836525	Down	histocompatibility 2, Q region locus 4 [Source:MGI Symbol;Acc:MGI:95933]
ENSMUSG00000031503	Col4a2	762.083	548.578	-0.474252	0.0070739	Down	collagen, type IV, alpha 2 [Source:MGI Symbol;Acc:MGI:88455]
ENSMUSG00000022587	Ly6e	6838.39	4910.61	-0.477755	0.00270418	Down	lymphocyte antigen 6 complex, locus E [Source:MGI Symbol;Acc:MGI:106651]
ENSMUSG00000025271	Pfkfb1	521.393	374.344	-0.478005	0.00542027	Down	6-phosphofructo-2-kinase/fructose-2,6-biphosphatase 1 [Source:MGI Symbol;Acc:MGI:107816]
ENSMUSG00000002885	Adgre5	347.457	249.416	-0.47828	0.0338152	Down	adhesion G protein-coupled receptor E5 [Source:MGI Symbol;Acc:MGI:1347095]
ENSMUSG00000075602	Ly6a	128.056	91.8935	-0.478741	0.0324342	Down	lymphocyte antigen 6 complex, locus A [Source:MGI Symbol;Acc:MGI:107527]
ENSMUSG00000050721	Plekho2	139.175	99.8449	-0.479142	0.0308424	Down	pleckstrin homology domain containing, family O member 2 [Source:MGI Symbol;Acc:MGI:2143132]
ENSMUSG00000052563	D930048N14Rik	180.371	129.373	-0.479432	0.0146506	Down	RIKEN cDNA D930048N14 gene [Source:MGI Symbol;Acc:MGI:2144709]
ENSMUSG00000058392	Rrp1b	102.378	73.4298	-0.479475	0.0404997	Down	ribosomal RNA processing 1 homolog B (S. cerevisiae) [Source:MGI Symbol;Acc:MGI:1919712]
ENSMUSG00000035900	Gramd4	205.592	147.346	-0.480574	0.0116384	Down	GRAM domain containing 4 [Source:MGI Symbol;Acc:MGI:2676308]
ENSMUSG00000044712	Slc38a6	136.582	97.82	-0.481561	0.0318732	Down	solute carrier family 38, member 6 [Source:MGI Symbol;Acc:MGI:3648156]
ENSMUSG00000027556	Car1	303.65	217.345	-0.482419	0.00533214	Down	carbonic anhydrase 1 [Source:MGI Symbol;Acc:MGI:88268]
ENSMUSG00000041912	Tdrkh	138.43	99.0359	-0.483137	0.0301135	Down	tudor and KH domain containing protein [Source:MGI Symbol;Acc:MGI:1919884]
ENSMUSG00000047767	Atg16l2	263.352	188.325	-0.48377	0.0071881	Down	autophagy related 16-like 2 (S. cerevisiae) [Source:MGI Symbol;Acc:MGI:1920933]
ENSMUSG00000033396	Spg11	406.624	290.735	-0.483992	0.00286761	Down	spastic paraplegia 11 [Source:MGI Symbol;Acc:MGI:2444989]
ENSMUSG00000047793	Sned1	297.593	212.771	-0.484044	0.00790162	Down	sushi, nidogen and EGF-like domains 1 [Source:MGI Symbol;Acc:MGI:3045960]
ENSMUSG00000024427	Spry4	276.361	197.578	-0.48413	0.0253049	Down	sprouty homolog 4 (Drosophila) [Source:MGI Symbol;Acc:MGI:1345144]
ENSMUSG00000040413	Timd2	2341.84	1673.6	-0.484687	0.00241956	Down	T cell immunoglobulin and mucin domain containing 2 [Source:MGI Symbol;Acc:MGI:2159681]
ENSMUSG00000038217	Tlcd2	2672.63	1905.43	-0.488143	0.027593	Down	TLC domain containing 2 [Source:MGI Symbol;Acc:MGI:1917141]
ENSMUSG00000029366	Dck	139.463	99.1842	-0.491699	0.0198653	Down	deoxycytidine kinase [Source:MGI Symbol;Acc:MGI:102726]
ENSMUSG00000001138	Cnnm3	471.999	335.606	-0.492013	0.00230905	Down	cyclin M3 [Source:MGI Symbol;Acc:MGI:2151055]
ENSMUSG00000071172	Srsf3	652.636	463.939	-0.492344	0.00323311	Down	serine/arginine-rich splicing factor 3 [Source:MGI Symbol;Acc:MGI:98285]
ENSMUSG00000027750	Postn	161.273	114.638	-0.49242	0.0183788	Down	periostin, osteoblast specific factor [Source:MGI Symbol;Acc:MGI:1926321]
ENSMUSG00000036099	Vezt	405.046	287.879	-0.492625	0.00237758	Down	vezatin, adherens junctions transmembrane protein [Source:MGI Symbol;Acc:MGI:2143698]
ENSMUSG00000042569	Dhrs7b	480.101	341.207	-0.492688	0.00262098	Down	dehydrogenase/reductase (SDR family) member 7B [Source:MGI Symbol;Acc:MGI:2384931]
ENSMUSG00000033634	Cml2	25369.8	18020.8	-0.493452	0.000129696	Down	camello-like 2 [Source:MGI Symbol;Acc:MGI:2136446]
ENSMUSG00000026389	Steap3	929.062	659.589	-0.494207	0.0169452	Down	STEAP family member 3 [Source:MGI Symbol;Acc:MGI:1915678]
ENSMUSG00000017446	C1qtnf1	210.521	149.299	-0.495759	0.0101082	Down	C1q and tumor necrosis factor related protein 1 [Source:MGI Symbol;Acc:MGI:1919254]
ENSMUSG00000020899	Pfas	188.514	133.657	-0.496139	0.0122612	Down	phosphoribosylformylglycinamidine synthase (FGAR amidotransferase) [Source:MGI Symbol;Acc:MGI:2684864]
ENSMUSG00000028860	Sytl1	168.292	119.29	-0.496498	0.0163092	Down	synaptotagmin-like 1 [Source:MGI Symbol;Acc:MGI:1933365]
ENSMUSG00000030956	Fam53b	274.561	194.542	-0.497042	0.0223252	Down	family with sequence similarity 53, member B [Source:MGI Symbol;Acc:MGI:1925188]
ENSMUSG00000042659	Arrdc4	189.765	134.44	-0.497252	0.00977292	Down	arrestin domain containing 4 [Source:MGI Symbol;Acc:MGI:1913662]
ENSMUSG00000020810	Cygb	164.617	116.604	-0.497498	0.014635	Down	cytoglobin [Source:MGI Symbol;Acc:MGI:2149481]
ENSMUSG00000031700	Gpt2	7116.02	5026.78	-0.501436	0.0217352	Down	glutamic pyruvate transaminase (alanine aminotransferase) 2 [Source:MGI Symbol;Acc:MGI:1915391]
ENSMUSG00000036817	Sun1	395.311	278.907	-0.503203	0.00184038	Down	Sad1 and UNC84 domain containing 1 [Source:MGI Symbol;Acc:MGI:1924303]
ENSMUSG00000096727	Psmb9	321.83	227.009	-0.50355	0.00333408	Down	proteasome (prosome, macropain) subunit, beta type 9 (large multifunctional peptidase 2) [Source:MGI Symbol;Acc:MGI:1346526]
ENSMUSG00000048550	Thnsl1	96.9744	68.386	-0.503904	0.043511	Down	threonine synthase-like 1 (bacterial) [Source:MGI Symbol;Acc:MGI:2139347]
ENSMUSG00000063488	Zkscan7	178.341	125.756	-0.504011	0.011943	Down	zinc finger with KRAB and SCAN domains 7 [Source:MGI Symbol;Acc:MGI:3040678]
ENSMUSG00000029625	Cpsf4	424.312	299.173	-0.504148	0.00164945	Down	cleavage and polyadenylation specific factor 4 [Source:MGI Symbol;Acc:MGI:1861602]
ENSMUSG00000019866	Aim1	699.79	493.288	-0.504492	0.00557609	Down	absent in melanoma 1 [Source:MGI Symbol;Acc:MGI:109544]
ENSMUSG00000013033	Adgrl1	92.1314	64.9066	-0.505327	0.0423389	Down	adhesion G protein-coupled receptor L1 [Source:MGI Symbol;Acc:MGI:1929461]
ENSMUSG00000037679	Inf2	1809.41	1274.35	-0.505758	0.000216515	Down	inverted formin, FH2 and WH2 domain containing [Source:MGI Symbol;Acc:MGI:1917685]
ENSMUSG00000018068	Ints2	117.037	82.4038	-0.506182	0.0327231	Down	integrator complex subunit 2 [Source:MGI Symbol;Acc:MGI:1917672]
ENSMUSG00000058388	Phtf1	98.2975	69.1857	-0.506681	0.03998	Down	putative homeodomain transcription factor 1 [Source:MGI Symbol;Acc:MGI:1332671]
ENSMUSG00000027293	Ehd4	166.263	116.938	-0.507725	0.014295	Down	EH-domain containing 4 [Source:MGI Symbol;Acc:MGI:1919619]
ENSMUSG00000024899	Papss2	4438.38	3120.16	-0.508413	0.000445176	Down	3'-phosphoadenosine 5'-phosphosulfate synthase 2 [Source:MGI Symbol;Acc:MGI:1330223]
ENSMUSG00000064367	mt-Nd5	117374	82306.7	-0.512026	0.000124175	Down	mitochondrially encoded NADH dehydrogenase 5 [Source:MGI Symbol;Acc:MGI:102496]
ENSMUSG00000003123	Lipe	478.658	335.61	-0.512211	0.00108318	Down	lipase, hormone sensitive [Source:MGI Symbol;Acc:MGI:96790]
ENSMUSG00000052160	Pld4	167.406	117.255	-0.513703	0.0207681	Down	phospholipase D family, member 4 [Source:MGI Symbol;Acc:MGI:2144765]
ENSMUSG00000055493	Epm2a	137.038	95.9699	-0.513922	0.0172231	Down	epilepsy, progressive myoclonic epilepsy, type 2 gene alpha [Source:MGI Symbol;Acc:MGI:1341085]
ENSMUSG00000001761	Smo	330.241	230.836	-0.516652	0.0480406	Down	smoothened, frizzled class receptor [Source:MGI Symbol;Acc:MGI:108075]
ENSMUSG00000052085	Dock8	1486.53	1038.8	-0.517031	0.000169503	Down	dedicator of cytokinesis 8 [Source:MGI Symbol;Acc:MGI:1921396]
ENSMUSG00000052397	Ezr	127.847	89.313	-0.517475	0.0199729	Down	ezrin [Source:MGI Symbol;Acc:MGI:98931]
ENSMUSG00000038642	Ctss	671.201	468.25	-0.519467	0.0484424	Down	cathepsin S [Source:MGI Symbol;Acc:MGI:107341]
ENSMUSG00000056515	Rab31	99.4392	69.2111	-0.522812	0.0301494	Down	RAB31, member RAS oncogene family [Source:MGI Symbol;Acc:MGI:1914603]
ENSMUSG00000067928	Zfp760	173.743	120.831	-0.523961	0.0151187	Down	zinc finger protein 760 [Source:MGI Symbol;Acc:MGI:2679257]
ENSMUSG00000053646	Plxnb1	705.549	490.636	-0.524094	0.00155677	Down	plexin B1 [Source:MGI Symbol;Acc:MGI:2154238]
ENSMUSG00000036086	Zranb3	84.8897	59.0228	-0.524318	0.0410954	Down	zinc finger, RAN-binding domain containing 3 [Source:MGI Symbol;Acc:MGI:1918362]
ENSMUSG00000031931	Ankrd49	173.067	120.293	-0.524777	0.0105904	Down	ankyrin repeat domain 49 [Source:MGI Symbol;Acc:MGI:1930842]
ENSMUSG00000073633	Fbxo36	119.842	83.1515	-0.527314	0.0202825	Down	F-box protein 36 [Source:MGI Symbol;Acc:MGI:1289192]
ENSMUSG00000027695	Pld1	350.078	242.732	-0.528311	0.00194606	Down	phospholipase D1 [Source:MGI Symbol;Acc:MGI:109585]
ENSMUSG00000038768	9130409I23Rik	730.943	505.698	-0.531482	0.0280375	Down	RIKEN cDNA 9130409I23 gene [Source:MGI Symbol;Acc:MGI:3588271]
ENSMUSG00000026395	Ptprc	156.367	108.18	-0.531499	0.0456092	Down	protein tyrosine phosphatase, receptor type, C [Source:MGI Symbol;Acc:MGI:97810]
ENSMUSG00000029135	Fosl2	131.588	91.0047	-0.532014	0.0140882	Down	fos-like antigen 2 [Source:MGI Symbol;Acc:MGI:102858]
ENSMUSG00000045827	Serpinb9	330.274	228.376	-0.532252	0.00183336	Down	serine (or cysteine) peptidase inhibitor, clade B, member 9 [Source:MGI Symbol;Acc:MGI:106603]
ENSMUSG00000030409	Dmpk	297.125	204.542	-0.538673	0.00181157	Down	dystrophia myotonica-protein kinase [Source:MGI Symbol;Acc:MGI:94906]
ENSMUSG00000032089	Il10ra	79.8651	54.9286	-0.540008	0.0446216	Down	interleukin 10 receptor, alpha [Source:MGI Symbol;Acc:MGI:96538]
ENSMUSG00000046605	B3gntl1	73.0354	50.2293	-0.540068	0.0496875	Down	UDP-GlcNAc:betaGal beta-1,3-N-acetylglucosaminyltransferase-like 1 [Source:MGI Symbol;Acc:MGI:2441705]
ENSMUSG00000021185	9030617O03Rik	931.046	640.295	-0.540117	0.00237544	Down	RIKEN cDNA 9030617O03 gene [Source:MGI Symbol;Acc:MGI:2444813]
ENSMUSG00000082361	Btc	88.1798	60.6275	-0.540477	0.0366785	Down	betacellulin, epidermal growth factor family member [Source:MGI Symbol;Acc:MGI:99439]
ENSMUSG00000039953	Clstn1	100.975	69.3606	-0.541804	0.0241085	Down	calsyntenin 1 [Source:MGI Symbol;Acc:MGI:1929895]
ENSMUSG00000035845	Alg12	198.532	135.818	-0.547692	0.0159555	Down	asparagine-linked glycosylation 12 (alpha-1,6-mannosyltransferase) [Source:MGI Symbol;Acc:MGI:2385025]
ENSMUSG00000075273	Ttc30b	166.004	113.538	-0.548048	0.00759317	Down	tetratricopeptide repeat domain 30B [Source:MGI Symbol;Acc:MGI:1919671]
ENSMUSG00000026893	Gca	163.644	111.549	-0.552881	0.00739838	Down	grancalcin [Source:MGI Symbol;Acc:MGI:1918521]
ENSMUSG00000041187	Prkd2	182.571	124.403	-0.553439	0.00512125	Down	protein kinase D2 [Source:MGI Symbol;Acc:MGI:2141917]
ENSMUSG00000032372	Plscr2	463.713	315.804	-0.554206	0.00037988	Down	phospholipid scramblase 2 [Source:MGI Symbol;Acc:MGI:1270860]
ENSMUSG00000086040	Wipf3	172.163	117.132	-0.555641	0.00536434	Down	WAS/WASL interacting protein family, member 3 [Source:MGI Symbol;Acc:MGI:3044681]
ENSMUSG00000000290	Itgb2	127.366	86.5942	-0.556636	0.0355121	Down	integrin beta 2 [Source:MGI Symbol;Acc:MGI:96611]
ENSMUSG00000046994	Mars2	85.3789	57.9571	-0.558894	0.0336295	Down	methionine-tRNA synthetase 2 (mitochondrial) [Source:MGI Symbol;Acc:MGI:2444136]
ENSMUSG00000028995	Fam126a	190.337	128.878	-0.562546	0.00359676	Down	family with sequence similarity 126, member A [Source:MGI Symbol;Acc:MGI:2149839]
ENSMUSG00000069324	Gm5096	35093.4	23731.6	-0.564387	0.0203706	Down	predicted gene 5096 [Source:MGI Symbol;Acc:MGI:3643681]
ENSMUSG00000029338	Antxr2	729.822	493.425	-0.564714	0.000177696	Down	anthrax toxin receptor 2 [Source:MGI Symbol;Acc:MGI:1919164]
ENSMUSG00000029650	Slc46a3	1003.24	678.197	-0.564885	0.00104244	Down	solute carrier family 46, member 3 [Source:MGI Symbol;Acc:MGI:1918956]
ENSMUSG00000031594	Fgl1	5535.92	3741.83	-0.56508	0.0233256	Down	fibrinogen-like protein 1 [Source:MGI Symbol;Acc:MGI:102795]
ENSMUSG00000006850	Tmco6	156.514	105.626	-0.567326	0.00629741	Down	transmembrane and coiled-coil domains 6 [Source:MGI Symbol;Acc:MGI:1919233]
ENSMUSG00000050445	Cyp8b1	11861.8	7999.18	-0.568394	0.0473323	Down	cytochrome P450, family 8, subfamily b, polypeptide 1 [Source:MGI Symbol;Acc:MGI:1338044]
ENSMUSG00000020102	Slc16a7	600.676	405.029	-0.568564	0.000692476	Down	solute carrier family 16 (monocarboxylic acid transporters), member 7 [Source:MGI Symbol;Acc:MGI:1330284]
ENSMUSG00000029475	Kdm2b	207.179	139.35	-0.572167	0.0274525	Down	lysine (K)-specific demethylase 2B [Source:MGI Symbol;Acc:MGI:1354737]
ENSMUSG00000040820	Hlcs	385.747	259.381	-0.572586	0.000514095	Down	holocarboxylase synthetase (biotin- [propriony-Coenzyme A-carboxylase (ATP-hydrolysing)] ligase) [Source:MGI Symbol;Acc:MGI:894646]
ENSMUSG00000021767	Kat6b	357.338	239.834	-0.575251	0.000753872	Down	K(lysine) acetyltransferase 6B [Source:MGI Symbol;Acc:MGI:1858746]
ENSMUSG00000097148	Gm3839	473.993	318.075	-0.575496	0.0260663	Down	predicted pseudogene 3839 [Source:MGI Symbol;Acc:MGI:3782011]
ENSMUSG00000036916	Zfp280c	132.333	88.7956	-0.575615	0.0380292	Down	zinc finger protein 280C [Source:MGI Symbol;Acc:MGI:2387585]
ENSMUSG00000028005	Gucy1b3	108.054	72.4125	-0.577438	0.0143438	Down	guanylate cyclase 1, soluble, beta 3 [Source:MGI Symbol;Acc:MGI:1860604]
ENSMUSG00000029413	Naaa	78.3682	52.4963	-0.578052	0.0287474	Down	N-acylethanolamine acid amidase [Source:MGI Symbol;Acc:MGI:1914361]
ENSMUSG00000015647	Lama5	88.0586	58.9619	-0.578679	0.0222186	Down	laminin, alpha 5 [Source:MGI Symbol;Acc:MGI:105382]
ENSMUSG00000041515	Irf8	121.207	81.156	-0.578698	0.0120549	Down	interferon regulatory factor 8 [Source:MGI Symbol;Acc:MGI:96395]
ENSMUSG00000062944	9130023H24Rik	70.8665	47.4469	-0.57879	0.0424901	Down	RIKEN cDNA 9130023H24 gene [Source:MGI Symbol;Acc:MGI:2442738]
ENSMUSG00000022488	Nckap1l	129.964	86.9907	-0.579175	0.0327883	Down	NCK associated protein 1 like [Source:MGI Symbol;Acc:MGI:1926063]
ENSMUSG00000024654	Asrgl1	355.737	238.032	-0.579657	0.000679925	Down	asparaginase like 1 [Source:MGI Symbol;Acc:MGI:1913764]
ENSMUSG00000098557	Kctd12	252.141	168.428	-0.582094	0.0265715	Down	potassium channel tetramerisation domain containing 12 [Source:MGI Symbol;Acc:MGI:2145823]
ENSMUSG00000031639	Tlr3	192.451	128.292	-0.585053	0.00390239	Down	toll-like receptor 3 [Source:MGI Symbol;Acc:MGI:2156367]
ENSMUSG00000005897	Nr2c1	394.722	262.8	-0.58687	0.000371919	Down	nuclear receptor subfamily 2, group C, member 1 [Source:MGI Symbol;Acc:MGI:1352465]
ENSMUSG00000002602	Axl	426.059	283.335	-0.588546	0.0142972	Down	AXL receptor tyrosine kinase [Source:MGI Symbol;Acc:MGI:1347244]
ENSMUSG00000039585	Myo9a	121.355	80.6971	-0.588647	0.0106805	Down	myosin IXa [Source:MGI Symbol;Acc:MGI:107735]
ENSMUSG00000059669	Taf1b	168.238	111.671	-0.591252	0.00376707	Down	TATA box binding protein (Tbp)-associated factor, RNA polymerase I, B [Source:MGI Symbol;Acc:MGI:109577]
ENSMUSG00000027848	Olfml3	87.9099	58.3415	-0.591504	0.0232406	Down	olfactomedin-like 3 [Source:MGI Symbol;Acc:MGI:1914877]
ENSMUSG00000032840	2410131K14Rik	168.35	111.694	-0.591911	0.00336971	Down	RIKEN cDNA 2410131K14 gene [Source:MGI Symbol;Acc:MGI:1924042]
ENSMUSG00000037685	Atp8a1	85.9126	56.993	-0.592085	0.0202375	Down	ATPase, aminophospholipid transporter (APLT), class I, type 8A, member 1 [Source:MGI Symbol;Acc:MGI:1330848]
ENSMUSG00000018143	Mafk	303.258	201.127	-0.59244	0.0139123	Down	v-maf musculoaponeurotic fibrosarcoma oncogene family, protein K (avian) [Source:MGI Symbol;Acc:MGI:99951]
ENSMUSG00000051579	Tceal8	483.45	320.574	-0.592709	0.000168023	Down	transcription elongation factor A (SII)-like 8 [Source:MGI Symbol;Acc:MGI:1913934]
ENSMUSG00000002910	Arrdc2	215.282	142.69	-0.593336	0.00179396	Down	arrestin domain containing 2 [Source:MGI Symbol;Acc:MGI:1918057]
ENSMUSG00000027327	1700037H04Rik	122.553	81.2007	-0.593845	0.00839258	Down	RIKEN cDNA 1700037H04 gene [Source:MGI Symbol;Acc:MGI:1914576]
ENSMUSG00000098176	Ccdc166	80.3652	53.2199	-0.594604	0.0248945	Down	coiled-coil domain containing 166 [Source:MGI Symbol;Acc:MGI:1925902]
ENSMUSG00000042978	Sbk1	278.796	184.387	-0.596472	0.0419272	Down	SH3-binding kinase 1 [Source:MGI Symbol;Acc:MGI:2135937]
ENSMUSG00000039096	Rsad1	133.714	88.3891	-0.597211	0.00700599	Down	radical S-adenosyl methionine domain containing 1 [Source:MGI Symbol;Acc:MGI:3039628]
ENSMUSG00000030759	Far1	61.3793	40.4773	-0.600641	0.0376894	Down	fatty acyl CoA reductase 1 [Source:MGI Symbol;Acc:MGI:1914670]
ENSMUSG00000040612	Ildr2	579.259	381.792	-0.601422	0.00701833	Down	immunoglobulin-like domain containing receptor 2 [Source:MGI Symbol;Acc:MGI:1196370]
ENSMUSG00000022849	Hspbap1	64.3954	42.4216	-0.602157	0.0362027	Down	Hspb associated protein 1 [Source:MGI Symbol;Acc:MGI:1913917]
ENSMUSG00000059013	Sh2d3c	169.803	111.856	-0.602222	0.00281704	Down	SH2 domain containing 3C [Source:MGI Symbol;Acc:MGI:1351631]
ENSMUSG00000021273	Fdft1	3376.27	2223.98	-0.602286	0.0197305	Down	farnesyl diphosphate farnesyl transferase 1 [Source:MGI Symbol;Acc:MGI:102706]
ENSMUSG00000003348	Mob3a	92.2235	60.6118	-0.605537	0.0140005	Down	MOB kinase activator 3A [Source:MGI Symbol;Acc:MGI:3050117]
ENSMUSG00000058620	Adra2b	127.93	84.077	-0.605568	0.00854797	Down	adrenergic receptor, alpha 2b [Source:MGI Symbol;Acc:MGI:87935]
ENSMUSG00000023915	Tnfrsf21	111.395	73.1884	-0.605997	0.0272802	Down	tumor necrosis factor receptor superfamily, member 21 [Source:MGI Symbol;Acc:MGI:2151075]
ENSMUSG00000029273	Sult1d1	2309.7	1514.86	-0.608522	0.0271063	Down	sulfotransferase family 1D, member 1 [Source:MGI Symbol;Acc:MGI:1926341]
ENSMUSG00000041577	Prelp	1200.89	786.289	-0.610973	0.00180237	Down	proline arginine-rich end leucine-rich repeat [Source:MGI Symbol;Acc:MGI:2151110]
ENSMUSG00000039826	Trub2	339.106	221.944	-0.611536	0.000320092	Down	TruB pseudouridine (psi) synthase homolog 2 (E. coli) [Source:MGI Symbol;Acc:MGI:2442186]
ENSMUSG00000100725	Gm28062	111.799	73.1675	-0.611627	0.00982874	Down	predicted gene 28062 [Source:MGI Symbol;Acc:MGI:5578768]
ENSMUSG00000024659	Anxa1	77.3597	50.6249	-0.611734	0.0314889	Down	annexin A1 [Source:MGI Symbol;Acc:MGI:96819]
ENSMUSG00000090523	Gypc	224.212	146.707	-0.611927	0.0194328	Down	glycophorin C [Source:MGI Symbol;Acc:MGI:1098566]
ENSMUSG00000053835	H2-T24	151.804	99.2406	-0.613209	0.00374259	Down	histocompatibility 2, T region locus 24 [Source:MGI Symbol;Acc:MGI:95958]
ENSMUSG00000043467	Zbtb37	127.117	83.0214	-0.614603	0.00601866	Down	zinc finger and BTB domain containing 37 [Source:MGI Symbol;Acc:MGI:2444467]
ENSMUSG00000068923	Syt11	71.9621	46.9949	-0.614734	0.0420646	Down	synaptotagmin XI [Source:MGI Symbol;Acc:MGI:1859547]
ENSMUSG00000079260	Tmppe	122.339	79.7685	-0.616998	0.00772201	Down	transmembrane protein with metallophosphoesterase domain [Source:MGI Symbol;Acc:MGI:5317335]
ENSMUSG00000059089	Fcgr4	74.7381	48.6878	-0.618283	0.0256131	Down	Fc receptor, IgG, low affinity IV [Source:MGI Symbol;Acc:MGI:2179523]
ENSMUSG00000042429	Adora1	845.243	550.378	-0.618943	0.000119059	Down	adenosine A1 receptor [Source:MGI Symbol;Acc:MGI:99401]
ENSMUSG00000030806	Stx1b	163.878	106.707	-0.618962	0.0485158	Down	syntaxin 1B [Source:MGI Symbol;Acc:MGI:1930705]
ENSMUSG00000066892	Fbxl12	145.194	94.5103	-0.619438	0.00346735	Down	F-box and leucine-rich repeat protein 12 [Source:MGI Symbol;Acc:MGI:1354738]
ENSMUSG00000046962	Zbtb21	176.608	114.911	-0.620036	0.00301777	Down	zinc finger and BTB domain containing 21 [Source:MGI Symbol;Acc:MGI:1927240]
ENSMUSG00000026463	Atp2b4	138.282	89.9636	-0.620202	0.00403412	Down	ATPase, Ca++ transporting, plasma membrane 4 [Source:MGI Symbol;Acc:MGI:88111]
ENSMUSG00000039997	Ifi203	239.694	155.811	-0.6214	0.00086613	Down	interferon activated gene 203 [Source:MGI Symbol;Acc:MGI:96428]
ENSMUSG00000042251	Pm20d1	5268.47	3423	-0.622123	0.0150257	Down	peptidase M20 domain containing 1 [Source:MGI Symbol;Acc:MGI:2442939]
ENSMUSG00000037921	Ddx60	151.44	98.0001	-0.627895	0.00312013	Down	DEAD (Asp-Glu-Ala-Asp) box polypeptide 60 [Source:MGI Symbol;Acc:MGI:2384570]
ENSMUSG00000073471	Rsph3a	131.347	84.8662	-0.630116	0.00464064	Down	radial spoke 3A homolog (Chlamydomonas) [Source:MGI Symbol;Acc:MGI:1914082]
ENSMUSG00000032883	Acsl3	708.711	457.117	-0.632634	0.0350158	Down	acyl-CoA synthetase long-chain family member 3 [Source:MGI Symbol;Acc:MGI:1921455]
ENSMUSG00000031841	Cdh13	77.0771	49.6902	-0.63334	0.0224717	Down	cadherin 13 [Source:MGI Symbol;Acc:MGI:99551]
ENSMUSG00000048120	Entpd1	105.543	67.9919	-0.634396	0.00782732	Down	ectonucleoside triphosphate diphosphohydrolase 1 [Source:MGI Symbol;Acc:MGI:102805]
ENSMUSG00000066258	Trim12a	117.941	75.7122	-0.639467	0.0450092	Down	tripartite motif-containing 12A [Source:MGI Symbol;Acc:MGI:1923931]
ENSMUSG00000005547	Cyp2a5	3454.68	2217.69	-0.639492	0.0384725	Down	cytochrome P450, family 2, subfamily a, polypeptide 5 [Source:MGI Symbol;Acc:MGI:88597]
ENSMUSG00000036941	Elac1	287.365	184.385	-0.640166	0.000303836	Down	elaC ribonuclease Z 1 [Source:MGI Symbol;Acc:MGI:1890495]
ENSMUSG00000031604	Msmo1	6091.25	3904.5	-0.641602	0.00151258	Down	methylsterol monoxygenase 1 [Source:MGI Symbol;Acc:MGI:1913484]
ENSMUSG00000073842	Mup7	29603.9	18957.5	-0.643021	0.0117756	Down	major urinary protein 7 [Source:MGI Symbol;Acc:MGI:3709615]
ENSMUSG00000038208	Pgap3	64.196	41.1026	-0.643255	0.0252041	Down	post-GPI attachment to proteins 3 [Source:MGI Symbol;Acc:MGI:2444461]
ENSMUSG00000020589	Fam49a	75.341	48.2213	-0.643767	0.0457418	Down	family with sequence similarity 49, member A [Source:MGI Symbol;Acc:MGI:1261783]
ENSMUSG00000020400	Tnip1	290.196	185.33	-0.646934	0.0314764	Down	TNFAIP3 interacting protein 1 [Source:MGI Symbol;Acc:MGI:1926194]
ENSMUSG00000024940	Ltbp3	64.9415	41.4289	-0.648502	0.0262842	Down	latent transforming growth factor beta binding protein 3 [Source:MGI Symbol;Acc:MGI:1101355]
ENSMUSG00000039853	Trim14	449.676	286.539	-0.650152	4.59013e-05	Down	tripartite motif-containing 14 [Source:MGI Symbol;Acc:MGI:1921985]
ENSMUSG00000022180	Slc7a8	107.631	68.5709	-0.65043	0.007463	Down	solute carrier family 7 (cationic amino acid transporter, y+ system), member 8 [Source:MGI Symbol;Acc:MGI:1355323]
ENSMUSG00000029174	Tbc1d1	139.435	88.7888	-0.651143	0.00262398	Down	TBC1 domain family, member 1 [Source:MGI Symbol;Acc:MGI:1889508]
ENSMUSG00000058402	Zfp420	62.4498	39.7561	-0.65152	0.0304976	Down	zinc finger protein 420 [Source:MGI Symbol;Acc:MGI:2444666]
ENSMUSG00000020120	Plek	64.3629	40.966	-0.651803	0.0284156	Down	pleckstrin [Source:MGI Symbol;Acc:MGI:1860485]
ENSMUSG00000049907	Rasl11b	80.1474	51.0109	-0.651851	0.0134091	Down	RAS-like, family 11, member B [Source:MGI Symbol;Acc:MGI:1916189]
ENSMUSG00000006800	Sulf2	287.514	182.974	-0.651991	0.01545	Down	sulfatase 2 [Source:MGI Symbol;Acc:MGI:1919293]
ENSMUSG00000078134	Gm12355	191.518	121.659	-0.654633	0.000914423	Down	predicted gene 12355 [Source:MGI Symbol;Acc:MGI:3649769]
ENSMUSG00000003721	Insig2	9325.83	5922.41	-0.655047	0.0212173	Down	insulin induced gene 2 [Source:MGI Symbol;Acc:MGI:1920249]
ENSMUSG00000045005	Fzd5	239.709	152.158	-0.655716	0.000398943	Down	frizzled class receptor 5 [Source:MGI Symbol;Acc:MGI:108571]
ENSMUSG00000027322	Siglec1	199.093	126.097	-0.658906	0.00432279	Down	sialic acid binding Ig-like lectin 1, sialoadhesin [Source:MGI Symbol;Acc:MGI:99668]
ENSMUSG00000025577	Cbx2	308.795	195.267	-0.661197	0.000129838	Down	chromobox 2 [Source:MGI Symbol;Acc:MGI:88289]
ENSMUSG00000034278	Dnajc17	54.6235	34.5314	-0.661612	0.0332694	Down	DnaJ heat shock protein family (Hsp40) member C17 [Source:MGI Symbol;Acc:MGI:1916658]
ENSMUSG00000029468	P2rx7	52.7654	33.3477	-0.662003	0.0407531	Down	purinergic receptor P2X, ligand-gated ion channel, 7 [Source:MGI Symbol;Acc:MGI:1339957]
ENSMUSG00000022092	Ppp3cc	56.7489	35.7808	-0.665408	0.0318036	Down	protein phosphatase 3, catalytic subunit, gamma isoform [Source:MGI Symbol;Acc:MGI:107162]
ENSMUSG00000022756	Slc7a4	51.969	32.7349	-0.666822	0.0404046	Down	solute carrier family 7 (cationic amino acid transporter, y+ system), member 4 [Source:MGI Symbol;Acc:MGI:2146512]
ENSMUSG00000036894	Rap2b	51.5673	32.4618	-0.667715	0.0445954	Down	RAP2B, member of RAS oncogene family [Source:MGI Symbol;Acc:MGI:1921262]
ENSMUSG00000074151	Nlrc5	344.372	216.72	-0.668134	0.0161608	Down	NLR family, CARD domain containing 5 [Source:MGI Symbol;Acc:MGI:3612191]
ENSMUSG00000035498	Cdcp1	127.023	79.7749	-0.671081	0.0406198	Down	CUB domain containing protein 1 [Source:MGI Symbol;Acc:MGI:2442010]
ENSMUSG00000021938	Pspc1	172.583	108.381	-0.671183	0.015893	Down	paraspeckle protein 1 [Source:MGI Symbol;Acc:MGI:1913895]
ENSMUSG00000043004	Gng2	42.9563	26.8962	-0.675467	0.0499124	Down	guanine nucleotide binding protein (G protein), gamma 2 [Source:MGI Symbol;Acc:MGI:102705]
ENSMUSG00000025227	Tmem180	130.813	81.8921	-0.675714	0.00269271	Down	transmembrane protein 180 [Source:MGI Symbol;Acc:MGI:1922396]
ENSMUSG00000032915	Adgre4	112.922	70.6901	-0.675744	0.00475453	Down	adhesion G protein-coupled receptor E4 [Source:MGI Symbol;Acc:MGI:1196464]
ENSMUSG00000042408	Zmym6	120.06	75.0486	-0.677853	0.00358458	Down	zinc finger, MYM-type 6 [Source:MGI Symbol;Acc:MGI:106505]
ENSMUSG00000026600	Soat1	85.3106	53.3146	-0.678194	0.00968119	Down	sterol O-acyltransferase 1 [Source:MGI Symbol;Acc:MGI:104665]
ENSMUSG00000001095	Slc13a2	177.947	111.176	-0.678601	0.000802445	Down	solute carrier family 13 (sodium-dependent dicarboxylate transporter), member 2 [Source:MGI Symbol;Acc:MGI:1276558]
ENSMUSG00000039457	Ppl	170.708	106.639	-0.678796	0.00888075	Down	periplakin [Source:MGI Symbol;Acc:MGI:1194898]
ENSMUSG00000020491	2810021J22Rik	91.8602	57.3298	-0.680155	0.0468041	Down	RIKEN cDNA 2810021J22 gene [Source:MGI Symbol;Acc:MGI:1917194]
ENSMUSG00000033713	Foxn3	251.065	156.604	-0.680943	0.000190248	Down	forkhead box N3 [Source:MGI Symbol;Acc:MGI:1918625]
ENSMUSG00000043572	Pars2	90.2083	56.1913	-0.682915	0.0127842	Down	prolyl-tRNA synthetase (mitochondrial)(putative) [Source:MGI Symbol;Acc:MGI:2386296]
ENSMUSG00000002265	Peg3	168.809	105.138	-0.68311	0.0261383	Down	paternally expressed 3 [Source:MGI Symbol;Acc:MGI:104748]
ENSMUSG00000026797	Stxbp1	69.4857	43.2681	-0.683412	0.0164787	Down	syntaxin binding protein 1 [Source:MGI Symbol;Acc:MGI:107363]
ENSMUSG00000034320	Slc26a2	151.89	94.3777	-0.686511	0.00965153	Down	solute carrier family 26 (sulfate transporter), member 2 [Source:MGI Symbol;Acc:MGI:892977]
ENSMUSG00000073830	Mup14	8724.98	5416.91	-0.68768	0.00338215	Down	major urinary protein 14 [Source:MGI Symbol;Acc:MGI:3702005]
ENSMUSG00000074240	Cib3	175.969	109.043	-0.690427	0.0272157	Down	calcium and integrin binding family member 3 [Source:MGI Symbol;Acc:MGI:2685953]
ENSMUSG00000022179	4931414P19Rik	83.9153	51.9996	-0.690434	0.0104735	Down	RIKEN cDNA 4931414P19 gene [Source:MGI Symbol;Acc:MGI:1921609]
ENSMUSG00000024299	Adamts10	117.901	73.0184	-0.69124	0.00311177	Down	a disintegrin-like and metallopeptidase (reprolysin type) with thrombospondin type 1 motif, 10 [Source:MGI Symbol;Acc:MGI:2449112]
ENSMUSG00000039621	Prex1	169.654	104.948	-0.692923	0.000920387	Down	phosphatidylinositol-3,4,5-trisphosphate-dependent Rac exchange factor 1 [Source:MGI Symbol;Acc:MGI:3040696]
ENSMUSG00000049625	Tifab	58.5896	36.097	-0.698763	0.0237028	Down	TRAF-interacting protein with forkhead-associated domain, family member B [Source:MGI Symbol;Acc:MGI:2385852]
ENSMUSG00000019768	Esr1	507.641	312.655	-0.699236	0.000263542	Down	estrogen receptor 1 (alpha) [Source:MGI Symbol;Acc:MGI:1352467]
ENSMUSG00000014164	Klhl3	57.3411	35.3001	-0.699897	0.0214458	Down	kelch-like 3 [Source:MGI Symbol;Acc:MGI:2445185]
ENSMUSG00000003555	Cyp17a1	46.7435	28.7475	-0.701328	0.0362065	Down	cytochrome P450, family 17, subfamily a, polypeptide 1 [Source:MGI Symbol;Acc:MGI:88586]
ENSMUSG00000093661	Eif4e3	68.1194	41.889	-0.701493	0.0132131	Down	eukaryotic translation initiation factor 4E member 3 [Source:MGI Symbol;Acc:MGI:1914142]
ENSMUSG00000052331	Ankrd44	109.921	67.577	-0.70186	0.00351656	Down	ankyrin repeat domain 44 [Source:MGI Symbol;Acc:MGI:3045243]
ENSMUSG00000027550	Lrrcc1	69.2427	42.5091	-0.703892	0.0118922	Down	leucine rich repeat and coiled-coil domain containing 1 [Source:MGI Symbol;Acc:MGI:1918960]
ENSMUSG00000045917	6330416G13Rik	188.786	115.89	-0.703986	0.000490361	Down	RIKEN cDNA 6330416G13 gene [Source:MGI Symbol;Acc:MGI:1913920]
ENSMUSG00000049164	Zfp518a	254.211	155.727	-0.707008	0.000165743	Down	zinc finger protein 518A [Source:MGI Symbol;Acc:MGI:1919922]
ENSMUSG00000032946	Rasgrp2	233.571	142.697	-0.710905	0.000131057	Down	RAS, guanyl releasing protein 2 [Source:MGI Symbol;Acc:MGI:1333849]
ENSMUSG00000021222	Dcaf4	84.5229	51.5854	-0.71238	0.0117371	Down	DDB1 and CUL4 associated factor 4 [Source:MGI Symbol;Acc:MGI:1921078]
ENSMUSG00000070713	Gm10282	111.361	67.8054	-0.715776	0.00246099	Down	predicted pseudogene 10282 [Source:MGI Symbol;Acc:MGI:3704312]
ENSMUSG00000031209	Heph	41.1852	24.9998	-0.72021	0.0484543	Down	hephaestin [Source:MGI Symbol;Acc:MGI:1332240]
ENSMUSG00000052676	Zmat1	99.2936	60.219	-0.721483	0.00404009	Down	zinc finger, matrin type 1 [Source:MGI Symbol;Acc:MGI:2442284]
ENSMUSG00000027646	Src	93.9797	56.9612	-0.72237	0.00489785	Down	Rous sarcoma oncogene [Source:MGI Symbol;Acc:MGI:98397]
ENSMUSG00000030882	Dnhd1	79.4898	48.0867	-0.725133	0.00784327	Down	dynein heavy chain domain 1 [Source:MGI Symbol;Acc:MGI:1924755]
ENSMUSG00000029304	Spp1	1499.19	906.462	-0.725868	0.030366	Down	secreted phosphoprotein 1 [Source:MGI Symbol;Acc:MGI:98389]
ENSMUSG00000036718	Micall2	62.3635	37.6655	-0.727458	0.0132276	Down	MICAL-like 2 [Source:MGI Symbol;Acc:MGI:2444818]
ENSMUSG00000025036	Sfxn2	693.732	418.724	-0.72838	0.0164254	Down	sideroflexin 2 [Source:MGI Symbol;Acc:MGI:2137678]
ENSMUSG00000034255	Arhgap27	40.6076	24.4753	-0.730425	0.0406797	Down	Rho GTPase activating protein 27 [Source:MGI Symbol;Acc:MGI:1916903]
ENSMUSG00000034853	Acot11	399.167	240.498	-0.730966	0.00417647	Down	acyl-CoA thioesterase 11 [Source:MGI Symbol;Acc:MGI:1913736]
ENSMUSG00000073421	H2-Ab1	638.486	384.191	-0.732831	1.54655e-06	Down	histocompatibility 2, class II antigen A, beta 1 [Source:MGI Symbol;Acc:MGI:103070]
ENSMUSG00000038608	Dock10	113.939	68.3131	-0.738027	0.00205909	Down	dedicator of cytokinesis 10 [Source:MGI Symbol;Acc:MGI:2146320]
ENSMUSG00000072762	4930522L14Rik	61.2508	36.6667	-0.740257	0.0148411	Down	RIKEN cDNA 4930522L14 gene [Source:MGI Symbol;Acc:MGI:1925270]
ENSMUSG00000018398	2016-09-08	96.281	57.5748	-0.741814	0.0031409	Down	septin 8 [Source:MGI Symbol;Acc:MGI:894310]
[truncated: 334 more rows]
