# Supplementary material for: Transcriptomic Analysis Reveals a Sex-Dimorphic Influence of GAT-2 on Murine Liver Function
Source: Front Nutr. 2021 Sep 16;8:751388. doi: 10.3389/fnut.2021.751388 (PMC8481587; doi:10.3389/fnut.2021.751388)
Supplement: Supplementary Table 2 — The full list of enriched GO terms. [file Table_2.XLSX]

## Sheet: Female
SUPPLEMENTARY TABLE 2 | Significant GO enrichment analysis of all DEGs
GO ID	Term	Category	P_value	P_adjust	Gene ID	Gene Name	Number of DEGs
GO:0008203	cholesterol metabolic process	BP	4.13354e-10	7.58736e-07	ENSMUSG00000024924/ENSMUSG00000021259/ENSMUSG00000005514/ENSMUSG00000020538/ENSMUSG00000023963/ENSMUSG00000023045/ENSMUSG00000056973/ENSMUSG00000050697/ENSMUSG00000040564/ENSMUSG00000032079/ENSMUSG00000018042/ENSMUSG00000002985/ENSMUSG00000005681/ENSMUSG00000024913/ENSMUSG00000034088/ENSMUSG00000020609/ENSMUSG00000027875/ENSMUSG00000032083/ENSMUSG00000015243/ENSMUSG00000058454/ENSMUSG00000001467/…	Vldlr/Cyp46a1/Por/Srebf1/Cyp39a1/Soat2/Ces1d/Prkaa1/Apoc1/Apoa5/Cyb5r3/Apoe/Apoa2/Lrp5/Hdlbp/Apob/Hmgcs2/Apoa1/Abca1/Dhcr7/Cyp51/Fgf1/Hnf1a/Srebf2/Apobr/Lipe/Mvk/Hmgcr/Fdft1/Insig1/Lss/Mvd/Hsd17b7/Sqle/Hmgcs1	35
GO:0008202	steroid metabolic process	BP	4.76082e-10	7.58736e-07	ENSMUSG00000021214/ENSMUSG00000071551/ENSMUSG00000024924/ENSMUSG00000021259/ENSMUSG00000060807/ENSMUSG00000005514/ENSMUSG00000027905/ENSMUSG00000020538/ENSMUSG00000023963/ENSMUSG00000023045/ENSMUSG00000018167/ENSMUSG00000020889/ENSMUSG00000056973/ENSMUSG00000021928/ENSMUSG00000031708/ENSMUSG00000050697/ENSMUSG00000040564/ENSMUSG00000032079/ENSMUSG00000021211/ENSMUSG00000018042/ENSMUSG00000039615/…	Akr1c18/Akr1c19/Vldlr/Cyp46a1/Serpina6/Por/Ddx20/Srebf1/Cyp39a1/Soat2/Stard3/Nr1d1/Ces1d/Ebpl/Tecr/Prkaa1/Apoc1/Apoa5/Akr1c12/Cyb5r3/Stub1/Apoe/Nr1h4/Sgpl1/Akr1c13/Apoa2/Lrp5/Hdlbp/Sult1b1/Stat5a/Apob/Hmgcs2/Hsd17b2/Apoa1/Sdr42e1/Abca1/Stard4/Bmp5/Pdgfra/Fgfr1/Dhcr7/Cyp51/Fgf1/Hnf1a/Srebf2/Apobr/Afp/Esr1/Lipe/Mvk/Hmgcr/Fdft1/Insig1/Lss/Igf2/Mvd/Prkg1/Msmo1/Hsd17b7/Sqle/Snai2/Hmgcs1	62
GO:0016125	sterol metabolic process	BP	5.90944e-10	7.58736e-07	ENSMUSG00000024924/ENSMUSG00000021259/ENSMUSG00000005514/ENSMUSG00000020538/ENSMUSG00000023963/ENSMUSG00000023045/ENSMUSG00000056973/ENSMUSG00000021928/ENSMUSG00000050697/ENSMUSG00000040564/ENSMUSG00000032079/ENSMUSG00000018042/ENSMUSG00000002985/ENSMUSG00000005681/ENSMUSG00000024913/ENSMUSG00000034088/ENSMUSG00000020609/ENSMUSG00000027875/ENSMUSG00000032083/ENSMUSG00000015243/ENSMUSG00000058454/…	Vldlr/Cyp46a1/Por/Srebf1/Cyp39a1/Soat2/Ces1d/Ebpl/Prkaa1/Apoc1/Apoa5/Cyb5r3/Apoe/Apoa2/Lrp5/Hdlbp/Apob/Hmgcs2/Apoa1/Abca1/Dhcr7/Cyp51/Fgf1/Hnf1a/Srebf2/Apobr/Lipe/Mvk/Hmgcr/Fdft1/Insig1/Lss/Mvd/Msmo1/Hsd17b7/Sqle/Hmgcs1	37
GO:0006695	cholesterol biosynthetic process	BP	6.10134e-10	7.58736e-07	ENSMUSG00000005514/ENSMUSG00000020538/ENSMUSG00000056973/ENSMUSG00000050697/ENSMUSG00000032079/ENSMUSG00000018042/ENSMUSG00000002985/ENSMUSG00000020609/ENSMUSG00000027875/ENSMUSG00000032083/ENSMUSG00000058454/ENSMUSG00000001467/ENSMUSG00000036585/ENSMUSG00000041939/ENSMUSG00000021670/ENSMUSG00000021273/ENSMUSG00000045294/ENSMUSG00000033105/ENSMUSG00000006517/ENSMUSG00000026675/ENSMUSG00000093930	Por/Srebf1/Ces1d/Prkaa1/Apoa5/Cyb5r3/Apoe/Apob/Hmgcs2/Apoa1/Dhcr7/Cyp51/Fgf1/Mvk/Hmgcr/Fdft1/Insig1/Lss/Mvd/Hsd17b7/Hmgcs1	21
GO:1902652	secondary alcohol metabolic process	BP	6.52059e-10	7.58736e-07	ENSMUSG00000024924/ENSMUSG00000021259/ENSMUSG00000005514/ENSMUSG00000020538/ENSMUSG00000023963/ENSMUSG00000023045/ENSMUSG00000056973/ENSMUSG00000050697/ENSMUSG00000040564/ENSMUSG00000032079/ENSMUSG00000018042/ENSMUSG00000002985/ENSMUSG00000005681/ENSMUSG00000024913/ENSMUSG00000034088/ENSMUSG00000020609/ENSMUSG00000027875/ENSMUSG00000032083/ENSMUSG00000015243/ENSMUSG00000031565/ENSMUSG00000058454/…	Vldlr/Cyp46a1/Por/Srebf1/Cyp39a1/Soat2/Ces1d/Prkaa1/Apoc1/Apoa5/Cyb5r3/Apoe/Apoa2/Lrp5/Hdlbp/Apob/Hmgcs2/Apoa1/Abca1/Fgfr1/Dhcr7/Cyp51/Fgf1/Hnf1a/Srebf2/Apobr/Lipe/Mvk/Hmgcr/Fdft1/Insig1/Lss/Mvd/Hsd17b7/Sqle/Hmgcs1	36
GO:0016126	sterol biosynthetic process	BP	1.23447e-09	1.19703e-06	ENSMUSG00000005514/ENSMUSG00000020538/ENSMUSG00000056973/ENSMUSG00000050697/ENSMUSG00000032079/ENSMUSG00000018042/ENSMUSG00000002985/ENSMUSG00000020609/ENSMUSG00000027875/ENSMUSG00000032083/ENSMUSG00000058454/ENSMUSG00000001467/ENSMUSG00000036585/ENSMUSG00000041939/ENSMUSG00000021670/ENSMUSG00000021273/ENSMUSG00000045294/ENSMUSG00000033105/ENSMUSG00000006517/ENSMUSG00000031604/ENSMUSG00000026675/…	Por/Srebf1/Ces1d/Prkaa1/Apoa5/Cyb5r3/Apoe/Apob/Hmgcs2/Apoa1/Dhcr7/Cyp51/Fgf1/Mvk/Hmgcr/Fdft1/Insig1/Lss/Mvd/Msmo1/Hsd17b7/Sqle/Hmgcs1	23
GO:0006066	alcohol metabolic process	BP	2.18361e-09	1.81489e-06	ENSMUSG00000021214/ENSMUSG00000024924/ENSMUSG00000089774/ENSMUSG00000021259/ENSMUSG00000039431/ENSMUSG00000043445/ENSMUSG00000024213/ENSMUSG00000005514/ENSMUSG00000020538/ENSMUSG00000023963/ENSMUSG00000023045/ENSMUSG00000021385/ENSMUSG00000015806/ENSMUSG00000056973/ENSMUSG00000030760/ENSMUSG00000050697/ENSMUSG00000040564/ENSMUSG00000032079/ENSMUSG00000022555/ENSMUSG00000033735/ENSMUSG00000018042/…	Akr1c18/Vldlr/Slc5a3/Cyp46a1/Mtmr7/Pgp/Nudt3/Por/Srebf1/Cyp39a1/Soat2/Ippk/Qdpr/Ces1d/Acer3/Prkaa1/Apoc1/Apoa5/Dgat1/Spr/Cyb5r3/Apoe/Sord/Apoa2/Adh1/Lrp5/Hdlbp/Sult1b1/Rdh11/Ppip5k2/Sphk2/Coq3/Aldh1b1/Apob/Hmgcs2/Apoa1/Gk/Abca1/Dhdds/Ptk2b/Fgfr1/Ocrl/Dhcr7/Dysf/Cyp51/Fgf1/Hnf1a/Srebf2/Apobr/Grk3/Lipe/Mvk/Hmgcr/Fdft1/Ppip5k1/Insig1/Lss/Mvd/Prkg1/Hsd17b7/Sqle/Hmgcs1	62
GO:1902653	secondary alcohol biosynthetic process	BP	3.97203e-09	2.88866e-06	ENSMUSG00000005514/ENSMUSG00000020538/ENSMUSG00000056973/ENSMUSG00000050697/ENSMUSG00000032079/ENSMUSG00000018042/ENSMUSG00000002985/ENSMUSG00000020609/ENSMUSG00000027875/ENSMUSG00000032083/ENSMUSG00000058454/ENSMUSG00000001467/ENSMUSG00000036585/ENSMUSG00000041939/ENSMUSG00000021670/ENSMUSG00000021273/ENSMUSG00000045294/ENSMUSG00000033105/ENSMUSG00000006517/ENSMUSG00000026675/ENSMUSG00000093930	Por/Srebf1/Ces1d/Prkaa1/Apoa5/Cyb5r3/Apoe/Apob/Hmgcs2/Apoa1/Dhcr7/Cyp51/Fgf1/Mvk/Hmgcr/Fdft1/Insig1/Lss/Mvd/Hsd17b7/Hmgcs1	21
GO:0043620	regulation of DNA-templated transcription in response to stress	BP	7.62001e-09	4.92591e-06	ENSMUSG00000025408/ENSMUSG00000030847/ENSMUSG00000005483/ENSMUSG00000040435/ENSMUSG00000022556/ENSMUSG00000001034/ENSMUSG00000033249/ENSMUSG00000015839/ENSMUSG00000033933/ENSMUSG00000019878/ENSMUSG00000028893/ENSMUSG00000032475/ENSMUSG00000042406/ENSMUSG00000024927/ENSMUSG00000015522/ENSMUSG00000041638/ENSMUSG00000057133/ENSMUSG00000024140/ENSMUSG00000015461/ENSMUSG00000002944/ENSMUSG00000026923/…	Ddit3/Bag3/Dnajb1/Ppp1r15a/Hsf1/Mapk7/Hsf4/Nfe2l2/Vhl/Hsf2/Sesn2/Nck1/Atf4/Rela/Arnt/Gcn1l1/Chd6/Epas1/Atf6b/Cd36/Notch1/Rbpj	22
GO:0043618	regulation of transcription from RNA polymerase II promoter in response to stress	BP	9.28227e-09	5.40043e-06	ENSMUSG00000025408/ENSMUSG00000030847/ENSMUSG00000005483/ENSMUSG00000040435/ENSMUSG00000022556/ENSMUSG00000001034/ENSMUSG00000033249/ENSMUSG00000015839/ENSMUSG00000033933/ENSMUSG00000019878/ENSMUSG00000028893/ENSMUSG00000032475/ENSMUSG00000042406/ENSMUSG00000015522/ENSMUSG00000041638/ENSMUSG00000057133/ENSMUSG00000024140/ENSMUSG00000015461/ENSMUSG00000002944/ENSMUSG00000026923/ENSMUSG00000039191	Ddit3/Bag3/Dnajb1/Ppp1r15a/Hsf1/Mapk7/Hsf4/Nfe2l2/Vhl/Hsf2/Sesn2/Nck1/Atf4/Arnt/Gcn1l1/Chd6/Epas1/Atf6b/Cd36/Notch1/Rbpj	21
GO:0006639	acylglycerol metabolic process	BP	2.884e-08	1.52537e-05	ENSMUSG00000041653/ENSMUSG00000039206/ENSMUSG00000029635/ENSMUSG00000020538/ENSMUSG00000017715/ENSMUSG00000056973/ENSMUSG00000026385/ENSMUSG00000040564/ENSMUSG00000032079/ENSMUSG00000022555/ENSMUSG00000002985/ENSMUSG00000060601/ENSMUSG00000005681/ENSMUSG00000024900/ENSMUSG00000033174/ENSMUSG00000020609/ENSMUSG00000018796/ENSMUSG00000027630/ENSMUSG00000002944/ENSMUSG00000031278/ENSMUSG00000032083/…	Pnpla3/Daglb/Cdk8/Srebf1/Pgs1/Ces1d/Dbi/Apoc1/Apoa5/Dgat1/Apoe/Nr1h2/Apoa2/Cpt1a/Mgll/Apob/Acsl1/Tbl1xr1/Cd36/Acsl4/Apoa1/Gk/Ccnc/Lpin3/Cav1/Abhd2/Gpam/Apobr/Esr1/Lipe/Insig1/Lpl/Gpat3	33
GO:0006638	neutral lipid metabolic process	BP	4.52947e-08	2.1323e-05	ENSMUSG00000041653/ENSMUSG00000039206/ENSMUSG00000029635/ENSMUSG00000020538/ENSMUSG00000017715/ENSMUSG00000056973/ENSMUSG00000026385/ENSMUSG00000040564/ENSMUSG00000032079/ENSMUSG00000022555/ENSMUSG00000002985/ENSMUSG00000060601/ENSMUSG00000005681/ENSMUSG00000024900/ENSMUSG00000033174/ENSMUSG00000020609/ENSMUSG00000018796/ENSMUSG00000027630/ENSMUSG00000002944/ENSMUSG00000031278/ENSMUSG00000032083/…	Pnpla3/Daglb/Cdk8/Srebf1/Pgs1/Ces1d/Dbi/Apoc1/Apoa5/Dgat1/Apoe/Nr1h2/Apoa2/Cpt1a/Mgll/Apob/Acsl1/Tbl1xr1/Cd36/Acsl4/Apoa1/Gk/Ccnc/Lpin3/Cav1/Abhd2/Gpam/Apobr/Esr1/Lipe/Insig1/Lpl/Gpat3	33
GO:1901617	organic hydroxy compound biosynthetic process	BP	4.76451e-08	2.1323e-05	ENSMUSG00000022129/ENSMUSG00000021214/ENSMUSG00000003476/ENSMUSG00000043445/ENSMUSG00000005514/ENSMUSG00000038028/ENSMUSG00000020538/ENSMUSG00000023963/ENSMUSG00000020889/ENSMUSG00000021385/ENSMUSG00000015806/ENSMUSG00000056973/ENSMUSG00000030760/ENSMUSG00000050697/ENSMUSG00000001666/ENSMUSG00000032079/ENSMUSG00000033735/ENSMUSG00000018042/ENSMUSG00000002985/ENSMUSG00000047638/ENSMUSG00000040648/…	Dct/Akr1c18/Crhr2/Pgp/Por/Tigar/Srebf1/Cyp39a1/Nr1d1/Ippk/Qdpr/Ces1d/Acer3/Prkaa1/Ddt/Apoa5/Spr/Cyb5r3/Apoe/Nr1h4/Ppip5k2/Sphk2/Apob/Hmgcs2/Epas1/Zeb2/Apoa1/Stard4/Bmp5/Dhdds/Ptk2b/Dhcr7/Cyp51/Fgf1/Hnf1a/Mvk/Hmgcr/Fdft1/Ppip5k1/Insig1/Lss/Tgfb2/Mvd/Prkg1/Msmo1/Hsd17b7/Sqle/Snai2/Hmgcs1	49
GO:0016569	covalent chromatin modification	BP	6.44338e-08	2.5886e-05	ENSMUSG00000031609/ENSMUSG00000078941/ENSMUSG00000025050/ENSMUSG00000039834/ENSMUSG00000031458/ENSMUSG00000037315/ENSMUSG00000063952/ENSMUSG00000021948/ENSMUSG00000024193/ENSMUSG00000033249/ENSMUSG00000028271/ENSMUSG00000006456/ENSMUSG00000025358/ENSMUSG00000028820/ENSMUSG00000022521/ENSMUSG00000033909/ENSMUSG00000049327/ENSMUSG00000020538/ENSMUSG00000030619/ENSMUSG00000025049/ENSMUSG00000005566/…	Sap30/Ak6/Pcgf6/Zfp335/Coprs/Jade3/Brpf3/Prkcd/Phf1/Hsf4/Gtf2b/Rbm14/Cdk2/Sfpq/Crebbp/Usp36/Kmt5a/Srebf1/Eed/Taf5/Trim28/Sart3/Prmt3/Suds3/Akap8/Cdk9/Tada2b/Nelfa/Sgf29/Kansl2/Pygo2/Sap30l/Usp3/Prkaa1/Jmjd6/Cxxc1/Mbd3/Mgea5/Akap8l/Kdm1a/Baz1b/Kat8/Ctbp1/Pink1/Pih1d1/Naa60/Trrap/Nr1h4/Nsd3/Smarca4/Kdm4a/Tcf3/Ezh1/Elp3/Prmt9/Prkca/Dnmt3a/Tbl1xr1/Kdm2b/Kdm1b/Prdm9/Zmynd8/Atm/Dtx3l/Morf4l2/Smyd1/Pml/…	82
GO:0018205	peptidyl-lysine modification	BP	6.67394e-08	2.5886e-05	ENSMUSG00000039958/ENSMUSG00000042354/ENSMUSG00000078941/ENSMUSG00000039834/ENSMUSG00000037315/ENSMUSG00000063952/ENSMUSG00000024193/ENSMUSG00000005514/ENSMUSG00000028271/ENSMUSG00000022521/ENSMUSG00000049327/ENSMUSG00000021326/ENSMUSG00000030619/ENSMUSG00000025049/ENSMUSG00000005566/ENSMUSG00000030869/ENSMUSG00000029196/ENSMUSG00000029111/ENSMUSG00000030714/ENSMUSG00000022992/ENSMUSG00000047824/…	Etfbkmt/Gnl3/Ak6/Zfp335/Jade3/Brpf3/Phf1/Por/Gtf2b/Crebbp/Kmt5a/Trim27/Eed/Taf5/Trim28/Ndufab1/Tada2b/Nelfa/Sgf29/Kansl2/Pygo2/Prkaa1/Jmjd6/Cxxc1/Mbd3/Mgea5/Kdm1a/Kat8/Ctbp1/Hmg20b/Senp2/Rela/Uhrf2/Klf15/Pih1d1/Glrx5/Naa60/Trrap/Nsd3/Tgm2/Smarca4/Kdm4a/Tcf3/Ezh1/Arnt/Elp3/Gnl3l/Prdm9/Morf4l2/Smyd1/Ifih1/Pml/Loxl2/Hnf1a/Rps6ka5/Brca2/Camkmt/Hist1h1c/Msl3l2/Trpm4/Jade2/Dnmt3b/Irf4/Suv39h2/Snai2/Ctc…	68
GO:0016570	histone modification	BP	1.02054e-07	3.71093e-05	ENSMUSG00000031609/ENSMUSG00000078941/ENSMUSG00000025050/ENSMUSG00000039834/ENSMUSG00000031458/ENSMUSG00000037315/ENSMUSG00000063952/ENSMUSG00000021948/ENSMUSG00000024193/ENSMUSG00000033249/ENSMUSG00000028271/ENSMUSG00000006456/ENSMUSG00000025358/ENSMUSG00000028820/ENSMUSG00000022521/ENSMUSG00000033909/ENSMUSG00000049327/ENSMUSG00000020538/ENSMUSG00000030619/ENSMUSG00000025049/ENSMUSG00000018974/…	Sap30/Ak6/Pcgf6/Zfp335/Coprs/Jade3/Brpf3/Prkcd/Phf1/Hsf4/Gtf2b/Rbm14/Cdk2/Sfpq/Crebbp/Usp36/Kmt5a/Srebf1/Eed/Taf5/Sart3/Prmt3/Suds3/Akap8/Cdk9/Tada2b/Nelfa/Sgf29/Kansl2/Pygo2/Sap30l/Usp3/Prkaa1/Jmjd6/Cxxc1/Mbd3/Mgea5/Akap8l/Kdm1a/Baz1b/Kat8/Ctbp1/Pink1/Pih1d1/Naa60/Trrap/Nr1h4/Nsd3/Smarca4/Kdm4a/Tcf3/Ezh1/Elp3/Prmt9/Prkca/Tbl1xr1/Kdm2b/Kdm1b/Prdm9/Zmynd8/Atm/Dtx3l/Morf4l2/Smyd1/Pml/Hnf1a/Rps6ka5/…	80
GO:0044282	small molecule catabolic process	BP	1.51416e-07	5.18199e-05	ENSMUSG00000021214/ENSMUSG00000031387/ENSMUSG00000039958/ENSMUSG00000021259/ENSMUSG00000039431/ENSMUSG00000032263/ENSMUSG00000042010/ENSMUSG00000010651/ENSMUSG00000024213/ENSMUSG00000055980/ENSMUSG00000038028/ENSMUSG00000003526/ENSMUSG00000023963/ENSMUSG00000027259/ENSMUSG00000015806/ENSMUSG00000056973/ENSMUSG00000027597/ENSMUSG00000028893/ENSMUSG00000028937/ENSMUSG00000030088/ENSMUSG00000026385/…	Akr1c18/Renbp/Etfbkmt/Cyp46a1/Mtmr7/Bckdhb/Acacb/Acaa1b/Nudt3/Irs1/Tigar/Prodh/Cyp39a1/Adal/Qdpr/Ces1d/Ahcy/Sesn2/Acot7/Aldh1l1/Dbi/Haao/Pfkm/Ivd/Bad/Tat/Idnk/Gm4737/Apoe/Sord/Ech1/Pipox/Gls2/Gcat/Adh1/Prodh2/Amt/Acox2/Lrp5/Blmh/Sult1b1/Cpt1a/Abat/Aldh1b1/Ido2/Cpt2/Cyp4a32/Cda/Glb1/Gldc/Gk/Atp2b4/Tdo2/Ddo/Lpin3/Crot/Ocrl/Urad/Abhd2/Hyal1/Hal/Pgm5/Lipe/Gale	64
GO:1901615	organic hydroxy compound metabolic process	BP	1.84002e-07	5.89963e-05	ENSMUSG00000022129/ENSMUSG00000021214/ENSMUSG00000003476/ENSMUSG00000024924/ENSMUSG00000089774/ENSMUSG00000021259/ENSMUSG00000039431/ENSMUSG00000033933/ENSMUSG00000043445/ENSMUSG00000024213/ENSMUSG00000005514/ENSMUSG00000038028/ENSMUSG00000020538/ENSMUSG00000023963/ENSMUSG00000023045/ENSMUSG00000020889/ENSMUSG00000021385/ENSMUSG00000015806/ENSMUSG00000056973/ENSMUSG00000021928/ENSMUSG00000030760/…	Dct/Akr1c18/Crhr2/Vldlr/Slc5a3/Cyp46a1/Mtmr7/Vhl/Pgp/Nudt3/Por/Tigar/Srebf1/Cyp39a1/Soat2/Nr1d1/Ippk/Qdpr/Ces1d/Ebpl/Acer3/Prkaa1/Ddt/Apoc1/Apoa5/Dgat1/Spr/Cyb5r3/Apoe/Sord/Nr1h4/Apoa2/Adh1/Lrp5/Hdlbp/Sult1b1/Rdh11/Abat/Ppip5k2/Sphk2/Coq3/Aldh1b1/Cyp4a32/Apob/Hmgcs2/Epas1/Zeb2/Apoa1/Gk/Abca1/Stard4/Bmp5/Dhdds/Ptk2b/Fgfr1/Ocrl/Dhcr7/Dysf/Cyp51/Fgf1/Hnf1a/Bcl2/Srebf2/Apobr/Grk3/Lipe/Mvk/Hmgcr/Fdft1…	80
GO:0006694	steroid biosynthetic process	BP	1.92666e-07	5.89963e-05	ENSMUSG00000021214/ENSMUSG00000005514/ENSMUSG00000027905/ENSMUSG00000020538/ENSMUSG00000023963/ENSMUSG00000018167/ENSMUSG00000020889/ENSMUSG00000056973/ENSMUSG00000031708/ENSMUSG00000050697/ENSMUSG00000032079/ENSMUSG00000018042/ENSMUSG00000002985/ENSMUSG00000047638/ENSMUSG00000020609/ENSMUSG00000027875/ENSMUSG00000031844/ENSMUSG00000032083/ENSMUSG00000034308/ENSMUSG00000024378/ENSMUSG00000032179/…	Akr1c18/Por/Ddx20/Srebf1/Cyp39a1/Stard3/Nr1d1/Ces1d/Tecr/Prkaa1/Apoa5/Cyb5r3/Apoe/Nr1h4/Apob/Hmgcs2/Hsd17b2/Apoa1/Sdr42e1/Stard4/Bmp5/Dhcr7/Cyp51/Fgf1/Hnf1a/Mvk/Hmgcr/Fdft1/Insig1/Lss/Igf2/Mvd/Prkg1/Msmo1/Hsd17b7/Sqle/Snai2/Hmgcs1	38
GO:0032259	methylation	BP	2.121e-07	6.17e-05	ENSMUSG00000029206/ENSMUSG00000048109/ENSMUSG00000003477/ENSMUSG00000039958/ENSMUSG00000074102/ENSMUSG00000039834/ENSMUSG00000038812/ENSMUSG00000021773/ENSMUSG00000029726/ENSMUSG00000031458/ENSMUSG00000032271/ENSMUSG00000024193/ENSMUSG00000060950/ENSMUSG00000014039/ENSMUSG00000038279/ENSMUSG00000049327/ENSMUSG00000024037/ENSMUSG00000002769/ENSMUSG00000030619/ENSMUSG00000005566/ENSMUSG00000030505/…	Nsun7/Rbm15/Inmt/Etfbkmt/Rbm15b/Zfp335/Trmt112/Comtd1/Mepce/Coprs/Nnmt/Phf1/Trmt61a/Prdm15/Nop2/Kmt5a/Wdr4/Gnmt/Eed/Trim28/Prmt3/Hnmt/Trmt10c/Nelfa/Mettl13/Pygo2/Cxxc1/Mbd3/Kdm1a/Pih1d1/Nr1h4/Nsd3/Amt/Smarca4/Kdm4a/Virma/Coq3/Ezh1/Gtpbp3/Prmt9/Nsun3/Parp1/Dnmt3a/Thada/Bhmt2/Kdm1b/Prdm9/Fam98b/Smyd1/Atf7ip/Trmt6/Mettl4/Smyd4/Mettl1/Trmt9b/Mettl15/Camkmt/Hist1h1c/Dnmt3b/Irf4/Trdmt1/Suv39h2/Ctcfl/Me…	65
GO:1901361	organic cyclic compound catabolic process	BP	2.30502e-07	6.386e-05	ENSMUSG00000021214/ENSMUSG00000014301/ENSMUSG00000095687/ENSMUSG00000042275/ENSMUSG00000027510/ENSMUSG00000021259/ENSMUSG00000024925/ENSMUSG00000041203/ENSMUSG00000060579/ENSMUSG00000032078/ENSMUSG00000063524/ENSMUSG00000022556/ENSMUSG00000010651/ENSMUSG00000033307/ENSMUSG00000015839/ENSMUSG00000024213/ENSMUSG00000028322/ENSMUSG00000038028/ENSMUSG00000032177/ENSMUSG00000003526/ENSMUSG00000023963/…	Akr1c18/Pam16/Rnaset2a/Pelo/Rbm38/Cyp46a1/Rnaseh2c/Trir/Fhit/Zpr1/Eno1/Hsf1/Acaa1b/Mif/Nfe2l2/Nudt3/Exosc3/Tigar/Pde4a/Prodh/Cyp39a1/Lsm4/Adal/Elavl1/Pcid2/Qdpr/Bax/Hnmt/Aldoa/Rc3h1/Ahcy/Upf3a/Pde12/Rnaseh2a/Aldh1l1/Zhx2/Smg8/Lsm2/Prkaa1/Haao/Pfkm/Smg5/Myd88/Pde8a/Tat/Pklr/Khsrp/Gm4737/Gsta3/Pgk1/Cnot7/Apoe/Hint1/Prodh2/Tardbp/Zc3hav1/Prkag2/Tnrc6a/Helz2/Cnot1/Ido2/Cda/Cnp/Xrn1/Tdo2/Apaf1/Atm/Ten…	84
GO:0072331	signal transduction by p53 class mediator	BP	2.43833e-07	6.44826e-05	ENSMUSG00000027510/ENSMUSG00000004637/ENSMUSG00000022682/ENSMUSG00000048878/ENSMUSG00000060579/ENSMUSG00000033307/ENSMUSG00000053175/ENSMUSG00000000552/ENSMUSG00000049327/ENSMUSG00000058558/ENSMUSG00000031826/ENSMUSG00000001707/ENSMUSG00000061024/ENSMUSG00000003873/ENSMUSG00000028893/ENSMUSG00000036940/ENSMUSG00000038683/ENSMUSG00000036781/ENSMUSG00000020267/ENSMUSG00000024151/ENSMUSG00000032409/…	Rbm38/Wwox/Rrn3/Hexim1/Fhit/Mif/Bcl3/Zfp385a/Kmt5a/Rpl5/Usp10/Eef1e1/Rrs1/Bax/Sesn2/Kdm1a/Pak1ip1/Rps27l/Hint1/Msh2/Atr/Hipk2/Cdk5rap3/Casp2/Pla2r1/Atm/Ddit4/Dyrk2/Pml/Brca2/Bbc3/Ndrg1/Snai2	33
GO:0006641	triglyceride metabolic process	BP	2.96738e-07	7.50617e-05	ENSMUSG00000041653/ENSMUSG00000029635/ENSMUSG00000020538/ENSMUSG00000026385/ENSMUSG00000040564/ENSMUSG00000032079/ENSMUSG00000022555/ENSMUSG00000002985/ENSMUSG00000060601/ENSMUSG00000024900/ENSMUSG00000033174/ENSMUSG00000020609/ENSMUSG00000018796/ENSMUSG00000027630/ENSMUSG00000002944/ENSMUSG00000031278/ENSMUSG00000032083/ENSMUSG00000025059/ENSMUSG00000028252/ENSMUSG00000027412/ENSMUSG00000007655/…	Pnpla3/Cdk8/Srebf1/Dbi/Apoc1/Apoa5/Dgat1/Apoe/Nr1h2/Cpt1a/Mgll/Apob/Acsl1/Tbl1xr1/Cd36/Acsl4/Apoa1/Gk/Ccnc/Lpin3/Cav1/Gpam/Apobr/Esr1/Lipe/Insig1/Lpl/Gpat3	28
GO:0036003	positive regulation of transcription from RNA polymerase II promoter in response to stress	BP	3.1259e-07	7.57771e-05	ENSMUSG00000025408/ENSMUSG00000022556/ENSMUSG00000001034/ENSMUSG00000033249/ENSMUSG00000015839/ENSMUSG00000019878/ENSMUSG00000028893/ENSMUSG00000042406/ENSMUSG00000041638/ENSMUSG00000057133/ENSMUSG00000015461/ENSMUSG00000026923/ENSMUSG00000039191	Ddit3/Hsf1/Mapk7/Hsf4/Nfe2l2/Hsf2/Sesn2/Atf4/Gcn1l1/Chd6/Atf6b/Notch1/Rbpj	13
GO:0046165	alcohol biosynthetic process	BP	3.57921e-07	8.32954e-05	ENSMUSG00000043445/ENSMUSG00000005514/ENSMUSG00000020538/ENSMUSG00000021385/ENSMUSG00000015806/ENSMUSG00000056973/ENSMUSG00000030760/ENSMUSG00000050697/ENSMUSG00000032079/ENSMUSG00000033735/ENSMUSG00000018042/ENSMUSG00000002985/ENSMUSG00000040648/ENSMUSG00000057342/ENSMUSG00000020609/ENSMUSG00000027875/ENSMUSG00000032083/ENSMUSG00000012117/ENSMUSG00000059456/ENSMUSG00000058454/ENSMUSG00000001467/…	Pgp/Por/Srebf1/Ippk/Qdpr/Ces1d/Acer3/Prkaa1/Apoa5/Spr/Cyb5r3/Apoe/Ppip5k2/Sphk2/Apob/Hmgcs2/Apoa1/Dhdds/Ptk2b/Dhcr7/Cyp51/Fgf1/Mvk/Hmgcr/Fdft1/Ppip5k1/Insig1/Lss/Mvd/Prkg1/Hsd17b7/Hmgcs1	32
GO:0046700	heterocycle catabolic process	BP	5.33e-07	0.000119269	ENSMUSG00000014301/ENSMUSG00000095687/ENSMUSG00000042275/ENSMUSG00000027510/ENSMUSG00000024925/ENSMUSG00000041203/ENSMUSG00000060579/ENSMUSG00000032078/ENSMUSG00000063524/ENSMUSG00000022556/ENSMUSG00000033307/ENSMUSG00000015839/ENSMUSG00000024213/ENSMUSG00000028322/ENSMUSG00000038028/ENSMUSG00000032177/ENSMUSG00000003526/ENSMUSG00000031848/ENSMUSG00000027259/ENSMUSG00000040028/ENSMUSG00000038542/…	Pam16/Rnaset2a/Pelo/Rbm38/Rnaseh2c/Trir/Fhit/Zpr1/Eno1/Hsf1/Mif/Nfe2l2/Nudt3/Exosc3/Tigar/Pde4a/Prodh/Lsm4/Adal/Elavl1/Pcid2/Bax/Hnmt/Aldoa/Rc3h1/Ahcy/Upf3a/Pde12/Rnaseh2a/Aldh1l1/Zhx2/Smg8/Lsm2/Prkaa1/Haao/Pfkm/Smg5/Myd88/Pde8a/Pklr/Khsrp/Gm4737/Gsta3/Pgk1/Cnot7/Hint1/Prodh2/Tardbp/Zc3hav1/Prkag2/Tnrc6a/Helz2/Cnot1/Ido2/Cda/Cnp/Xrn1/Tdo2/Apaf1/Atm/Tent5c/Hnrnpr/Snd1/Ddit4/Pde4d/Dhx34/Ppara/Cirbp…	77
GO:0010332	response to gamma radiation	BP	6.16497e-07	0.000132844	ENSMUSG00000049932/ENSMUSG00000048787/ENSMUSG00000022556/ENSMUSG00000038028/ENSMUSG00000003873/ENSMUSG00000050697/ENSMUSG00000025499/ENSMUSG00000036940/ENSMUSG00000020694/ENSMUSG00000026187/ENSMUSG00000031583/ENSMUSG00000032409/ENSMUSG00000026496/ENSMUSG00000026395/ENSMUSG00000034218/ENSMUSG00000057789/ENSMUSG00000022672/ENSMUSG00000036986/ENSMUSG00000057329/ENSMUSG00000041147	H2afx/Dcun1d3/Hsf1/Tigar/Bax/Prkaa1/Hras/Kdm1a/Tlk2/Xrcc5/Wrn/Atr/Parp1/Ptprc/Atm/Bak1/Prkdc/Pml/Bcl2/Brca2	20
GO:0019915	lipid storage	BP	6.97411e-07	0.000144912	ENSMUSG00000078686/ENSMUSG00000078674/ENSMUSG00000073834/ENSMUSG00000078675/ENSMUSG00000020038/ENSMUSG00000042010/ENSMUSG00000021025/ENSMUSG00000022555/ENSMUSG00000002985/ENSMUSG00000060601/ENSMUSG00000037270/ENSMUSG00000004043/ENSMUSG00000020609/ENSMUSG00000002944/ENSMUSG00000032083/ENSMUSG00000024378/ENSMUSG00000020689/ENSMUSG00000022383/ENSMUSG00000033788/ENSMUSG00000007655/ENSMUSG00000022463/…	Mup9/Mup18/Mup11/Mup16/Cry1/Acacb/Nfkbia/Dgat1/Apoe/Nr1h2/4932438A13Rik/Stat5a/Apob/Cd36/Apoa1/Stard4/Itgb3/Ppara/Dysf/Cav1/Srebf2/Lpl/Ikbke	23
GO:0051186	cofactor metabolic process	BP	7.36762e-07	0.000146956	ENSMUSG00000021214/ENSMUSG00000074183/ENSMUSG00000032786/ENSMUSG00000057933/ENSMUSG00000073940/ENSMUSG00000032418/ENSMUSG00000078941/ENSMUSG00000064254/ENSMUSG00000042010/ENSMUSG00000063524/ENSMUSG00000060803/ENSMUSG00000058135/ENSMUSG00000033307/ENSMUSG00000015839/ENSMUSG00000039914/ENSMUSG00000032348/ENSMUSG00000038028/ENSMUSG00000047721/ENSMUSG00000002769/ENSMUSG00000000168/ENSMUSG00000040213/…	Akr1c18/Gsta1/Alas1/Gsta2/Hbb-bt/Me1/Ak6/Ethe1/Acacb/Eno1/Gstp1/Gstm1/Mif/Nfe2l2/Coq10a/Gsta4/Tigar/Bola2/Gnmt/Dlat/Kyat3/Alad/Qdpr/Aldoa/Ces1d/Ahcy/Acot7/Aldh1l1/Clybl/Mthfsl/Prkaa1/Haao/Prdx2/Nmnat1/Pfkm/Gstm5/Acaca/Akr7a5/Tat/Pklr/Dgat1/Pink1/Spr/Isca1/Gm4737/Gsta3/Pgk1/Tmem14c/Pipox/Pdhb/Prkag2/H6pd/Coq3/Uros/Stat5a/Atic/Fmo1/Pank3/Hmgcs2/Acsl1/Fpgs/Bhmt2/Acsl4/Cox15/Cpox/Pxdn/Tdo2/Cybb/Oxsm/…	84
GO:0071825	protein-lipid complex subunit organization	BP	7.57764e-07	0.000146956	ENSMUSG00000023045/ENSMUSG00000056973/ENSMUSG00000024381/ENSMUSG00000040564/ENSMUSG00000032079/ENSMUSG00000022555/ENSMUSG00000002985/ENSMUSG00000060601/ENSMUSG00000005681/ENSMUSG00000020609/ENSMUSG00000032083/ENSMUSG00000015243/ENSMUSG00000032883/ENSMUSG00000015568/ENSMUSG00000023913	Soat2/Ces1d/Bin1/Apoc1/Apoa5/Dgat1/Apoe/Nr1h2/Apoa2/Apob/Apoa1/Abca1/Acsl3/Lpl/Pla2g7	15
GO:0034502	protein localization to chromosome	BP	8.1119e-07	0.000152242	ENSMUSG00000042354/ENSMUSG00000021958/ENSMUSG00000040599/ENSMUSG00000034190/ENSMUSG00000033430/ENSMUSG00000044502/ENSMUSG00000007589/ENSMUSG00000003423/ENSMUSG00000001416/ENSMUSG00000025266/ENSMUSG00000024151/ENSMUSG00000032409/ENSMUSG00000047710/ENSMUSG00000020628/ENSMUSG00000023249/ENSMUSG00000036986/ENSMUSG00000022369/ENSMUSG00000031529/ENSMUSG00000027353/ENSMUSG00000029676/ENSMUSG00000041147/…	Gnl3/Pinx1/Mis12/Chmp7/Terf2ip/Bod1/Tinf2/Pih1d1/Cct3/Gnl3l/Msh2/Atr/Champ1/Trappc12/Parp3/Pml/Mtbp/Tnks/Mcm8/Pot1a/Brca2/Esr1/Tert/Knl1	24
GO:0071827	plasma lipoprotein particle organization	BP	8.66243e-07	0.000157494	ENSMUSG00000023045/ENSMUSG00000056973/ENSMUSG00000040564/ENSMUSG00000032079/ENSMUSG00000022555/ENSMUSG00000002985/ENSMUSG00000060601/ENSMUSG00000005681/ENSMUSG00000020609/ENSMUSG00000032083/ENSMUSG00000015243/ENSMUSG00000032883/ENSMUSG00000015568/ENSMUSG00000023913	Soat2/Ces1d/Apoc1/Apoa5/Dgat1/Apoe/Nr1h2/Apoa2/Apob/Apoa1/Abca1/Acsl3/Lpl/Pla2g7	14
GO:0009895	negative regulation of catabolic process	BP	9.76201e-07	0.000172107	ENSMUSG00000014301/ENSMUSG00000026249/ENSMUSG00000039958/ENSMUSG00000078941/ENSMUSG00000027510/ENSMUSG00000018572/ENSMUSG00000060579/ENSMUSG00000042010/ENSMUSG00000025316/ENSMUSG00000033909/ENSMUSG00000038028/ENSMUSG00000058558/ENSMUSG00000018189/ENSMUSG00000038195/ENSMUSG00000046404/ENSMUSG00000040028/ENSMUSG00000028393/ENSMUSG00000026385/ENSMUSG00000050697/ENSMUSG00000040564/ENSMUSG00000032508/…	Pam16/Serpine2/Etfbkmt/Ak6/Rbm38/Phf23/Fhit/Acacb/Banp/Usp36/Tigar/Rpl5/Uchl5/Rilp/Yod1/Elavl1/Alad/Dbi/Prkaa1/Apoc1/Myd88/Rela/Wdr6/Pink1/Tlk2/Hfe/Apoa2/Tardbp/Kdm4a/Anxa2/Ccar2/Mycbp2/Hipk2/Cdk5rap3/Atp2b4/Gm10031/Lrig2/Tent5c/Tnfaip3/Mtmr9/Ddit4/Adra1a/Dhx34/Scfd1/Cirbp/Pml/Dysf/Lars/Azin1/Adora1/Bcl2/Nbas/Fmn2	53
GO:1903827	regulation of cellular protein localization	BP	1.12998e-06	0.00019336	ENSMUSG00000002068/ENSMUSG00000028680/ENSMUSG00000029032/ENSMUSG00000030847/ENSMUSG00000042354/ENSMUSG00000021958/ENSMUSG00000040158/ENSMUSG00000025034/ENSMUSG00000070056/ENSMUSG00000032078/ENSMUSG00000015176/ENSMUSG00000021948/ENSMUSG00000030417/ENSMUSG00000049044/ENSMUSG00000033933/ENSMUSG00000024247/ENSMUSG00000030272/ENSMUSG00000020538/ENSMUSG00000109511/ENSMUSG00000046404/ENSMUSG00000005566/…	Ccne1/Plk3/Arhgef16/Bag3/Gnl3/Pinx1/Tax1bp3/Trim8/Mfhas1/Zpr1/Nolc1/Prkcd/Pdcd5/Rapgef4/Vhl/Pkdcc/Camk1/Srebf1/Nup62/Yod1/Trim28/Sdccag3/Ndel1/Chchd4/Vps4a/Sesn2/Vamp8/Rhog/Prkaa1/Hras/Akap8l/Kdm1a/Mark4/Pink1/Hfe/Ppm1a/Cct3/Lrp1/Cltc/Sec16a/Msn/Gnl3l/Parp9/Thoc2/Sptbn1/Gpsm2/Parp1/Gbf1/Cd36/Cdk5rap3/Appl1/Sec16b/Cav2/Gcc2/Trappc12/Zmynd8/Gm10031/Lrig2/Rassf5/Acsl3/Dtx3l/Stx6/Rab11fip2/Ubxn2b/Smo…	84
GO:0062012	regulation of small molecule metabolic process	BP	1.58788e-06	0.000263951	ENSMUSG00000078686/ENSMUSG00000021214/ENSMUSG00000078674/ENSMUSG00000073834/ENSMUSG00000078675/ENSMUSG00000032418/ENSMUSG00000039958/ENSMUSG00000023571/ENSMUSG00000042010/ENSMUSG00000033307/ENSMUSG00000043445/ENSMUSG00000005514/ENSMUSG00000055980/ENSMUSG00000038028/ENSMUSG00000020538/ENSMUSG00000002769/ENSMUSG00000037622/ENSMUSG00000020889/ENSMUSG00000043702/ENSMUSG00000028893/ENSMUSG00000026385/…	Mup9/Akr1c18/Mup18/Mup11/Mup16/Me1/Etfbkmt/C1qtnf12/Acacb/Mif/Pgp/Por/Irs1/Tigar/Srebf1/Gnmt/Wdtc1/Nr1d1/Pde12/Sesn2/Dbi/Clybl/Prkaa1/Apoc1/Apoa5/Bad/Dgat1/Pink1/Apoe/Ndufc2/Nr1h4/Nr1h2/Cltc/Cpt1a/Prkag2/Coq3/Prkce/Cda/Apob/Parp1/Acsl4/Timp2/Gk/Atp2b4/Stard4/Bmp5/Trib3/Fam3c/Ptk2b/Ddit4/Dyrk2/Epm2aip1/Ppara/Dhcr7/Cav1/Fgf1/Igfbp3/Pfkfb1/Insig1/Slc45a3/Igf2/Prkg1/Snai2/Igfbp5/Cap2	65
GO:0031647	regulation of protein stability	BP	2.22042e-06	0.000358845	ENSMUSG00000032010/ENSMUSG00000030847/ENSMUSG00000078941/ENSMUSG00000021958/ENSMUSG00000032431/ENSMUSG00000015656/ENSMUSG00000046096/ENSMUSG00000022521/ENSMUSG00000033909/ENSMUSG00000020538/ENSMUSG00000058558/ENSMUSG00000022020/ENSMUSG00000059714/ENSMUSG00000000915/ENSMUSG00000032376/ENSMUSG00000028879/ENSMUSG00000071072/ENSMUSG00000022855/ENSMUSG00000028756/ENSMUSG00000039615/ENSMUSG00000022037/…	Usp2/Bag3/Ak6/Pinx1/Crtap/Hspa8/Mosmo/Crebbp/Usp36/Srebf1/Rpl5/Naa16/Flot1/Hip1r/Usp3/Stx12/Ptges3/Senp2/Pink1/Stub1/Clu/Apoa2/Cct3/Afm/Htt/Tcf3/Trim44/Gnl3l/Usp9x/Ccar2/Wfs1/Hip1/Calr/Apoa1/Hps4/A1cf/Mylip/Tbrg1/Mtmr9/Stxbp4/Smo/Prkdc/Pml/Asph/Swsap1/Mcm8/Bcl2/Tert/Lss/Tesc	50
GO:0044270	cellular nitrogen compound catabolic process	BP	2.83411e-06	0.000445644	ENSMUSG00000014301/ENSMUSG00000095687/ENSMUSG00000042275/ENSMUSG00000027510/ENSMUSG00000024925/ENSMUSG00000041203/ENSMUSG00000060579/ENSMUSG00000032078/ENSMUSG00000063524/ENSMUSG00000022556/ENSMUSG00000033307/ENSMUSG00000024213/ENSMUSG00000028322/ENSMUSG00000005514/ENSMUSG00000038028/ENSMUSG00000032177/ENSMUSG00000031848/ENSMUSG00000027259/ENSMUSG00000040028/ENSMUSG00000038542/ENSMUSG00000003873/…	Pam16/Rnaset2a/Pelo/Rbm38/Rnaseh2c/Trir/Fhit/Zpr1/Eno1/Hsf1/Mif/Nudt3/Exosc3/Por/Tigar/Pde4a/Lsm4/Adal/Elavl1/Pcid2/Bax/Hnmt/Aldoa/Rc3h1/Ahcy/Upf3a/Pde12/Rnaseh2a/Aldh1l1/Zhx2/Smg8/Lsm2/Prkaa1/Haao/Pfkm/Smg5/Myd88/Pde8a/Pklr/Khsrp/Gm4737/Pgk1/Cnot7/Hint1/Tardbp/Zc3hav1/Prkag2/Tnrc6a/Helz2/Cnot1/Ido2/Cda/Cnp/Xrn1/Tdo2/Apaf1/Atm/Tent5c/Hnrnpr/Snd1/Ddit4/Pde4d/Dhx34/Ppara/Cirbp/Igfbp3/Pde1a/Dnph1/Ur…	74
GO:0034660	ncRNA metabolic process	BP	3.05917e-06	0.000468375	ENSMUSG00000027387/ENSMUSG00000042275/ENSMUSG00000035161/ENSMUSG00000098134/ENSMUSG00000062647/ENSMUSG00000038812/ENSMUSG00000030521/ENSMUSG00000071652/ENSMUSG00000029726/ENSMUSG00000041203/ENSMUSG00000051557/ENSMUSG00000015176/ENSMUSG00000060950/ENSMUSG00000003848/ENSMUSG00000063785/ENSMUSG00000028322/ENSMUSG00000040738/ENSMUSG00000038279/ENSMUSG00000048495/ENSMUSG00000033909/ENSMUSG00000028948/…	Zc3h8/Pelo/Ints6/Rnf113a2/Rpl7a/Trmt112/Mphosph10/Ints5/Mepce/Trir/Pusl1/Nolc1/Trmt61a/Nob1/Utp14a/Exosc3/Ints8/Nop2/Tyw5/Usp36/Nol9/Bysl/Wdr4/Ngdn/Rpl5/Imp3/Rrs1/Tsen34/Sbds/Ippk/Nol10/Rc3h1/Trmt10c/Abt1/Wdr74/Tut1/Clp1/Hras/Utp4/Wdr75/Utp3/Fars2/Mrps9/Ddx27/Wdr43/Tsr1/Rela/Rc3h2/Khsrp/Tprkb/Pih1d1/Ddx21/Smarca4/Elp3/Gtpbp3/Nsun3/Ddx1/Elp2/Eprs/Dus2/Polr3k/Xrn1/Thada/Tsen2/Snd1/Pars2/Trub2/Lars/…	76
GO:0006091	generation of precursor metabolites and energy	BP	3.24019e-06	0.00048337	ENSMUSG00000078686/ENSMUSG00000078674/ENSMUSG00000073834/ENSMUSG00000044122/ENSMUSG00000078675/ENSMUSG00000048482/ENSMUSG00000039958/ENSMUSG00000047963/ENSMUSG00000063524/ENSMUSG00000033307/ENSMUSG00000039914/ENSMUSG00000005514/ENSMUSG00000055980/ENSMUSG00000038028/ENSMUSG00000002769/ENSMUSG00000000168/ENSMUSG00000020889/ENSMUSG00000003873/ENSMUSG00000034203/ENSMUSG00000030695/ENSMUSG00000035885/…	Mup9/Mup18/Mup11/Proca1/Mup16/Bdnf/Etfbkmt/Stbd1/Eno1/Mif/Coq10a/Por/Irs1/Tigar/Gnmt/Dlat/Nr1d1/Bax/Chchd4/Aldoa/Cox8a/Ndufa5/Pde12/Prkaa1/Cox5a/Sdhd/Pfkm/Cyc1/Ptges3/Ndufv3/Pklr/Cox6a1/Chchd10/Immp2l/Dgat1/Stk40/Pink1/Sdhb/Cox4i1/Txnrd2/Ndufb9/Glrx5/Ndufs6/Pgk1/Ndufs4/Atp5o/Cox6c/Ndufc2/Gm11273/Uqcrq/Uqcrb/Uqcr10/Adh1/Pdhb/Prkag2/Msh2/Cox15/Cybb/Crot/Ddit4/Dyrk2/mt-Nd5/Epm2aip1/Ppara/Epm2a/Pgm5/…	69
GO:0043062	extracellular structure organization	BP	3.47776e-06	0.000505841	ENSMUSG00000006538/ENSMUSG00000030498/ENSMUSG00000053175/ENSMUSG00000033933/ENSMUSG00000029581/ENSMUSG00000023045/ENSMUSG00000056973/ENSMUSG00000059714/ENSMUSG00000026031/ENSMUSG00000040564/ENSMUSG00000032079/ENSMUSG00000022555/ENSMUSG00000002985/ENSMUSG00000060601/ENSMUSG00000005681/ENSMUSG00000032187/ENSMUSG00000020592/ENSMUSG00000026193/ENSMUSG00000032231/ENSMUSG00000031503/ENSMUSG00000031502/…	Ihh/Gas2/Bcl3/Vhl/Fscn1/Soat2/Ces1d/Flot1/Cflar/Apoc1/Apoa5/Dgat1/Apoe/Nr1h2/Apoa2/Smarca4/Sdc1/Fn1/Anxa2/Col4a2/Col4a1/Apob/Nid1/Col14a1/Ccdc80/Phldb2/Cd36/Apoa1/Pxdn/Abca1/Ddr2/Notch1/Acsl3/Postn/Pdgfra/Fbln5/Itgb3/Reck/Loxl2/Nphp3/Hyal1/Fbln2/Col15a1/Lpl/Flrt2/Tgfb2/Sulf1/Col12a1/Col4a4/Spock2/Pla2g7/Col4a3/Loxl4	53
GO:0007569	cell aging	BP	3.64232e-06	0.000516855	ENSMUSG00000049932/ENSMUSG00000035873/ENSMUSG00000021948/ENSMUSG00000033307/ENSMUSG00000020644/ENSMUSG00000020364/ENSMUSG00000109511/ENSMUSG00000042675/ENSMUSG00000001707/ENSMUSG00000025499/ENSMUSG00000023307/ENSMUSG00000031583/ENSMUSG00000032409/ENSMUSG00000041577/ENSMUSG00000003814/ENSMUSG00000054580/ENSMUSG00000007817/ENSMUSG00000034218/ENSMUSG00000000282/ENSMUSG00000022672/ENSMUSG00000036986/…	H2afx/Pawr/Prkcd/Mif/Id2/Zfp354a/Nup62/Ypel3/Eef1e1/Hras/March5/Wrn/Atr/Prelp/Calr/Pla2r1/Zmiz1/Atm/Mnt/Prkdc/Pml/Akt3/Cav1/Bcl2/Brca2/Tert/Rbl1	27
GO:0051054	positive regulation of DNA metabolic process	BP	3.93907e-06	0.000533762	ENSMUSG00000002297/ENSMUSG00000003476/ENSMUSG00000042354/ENSMUSG00000039220/ENSMUSG00000026622/ENSMUSG00000022556/ENSMUSG00000039738/ENSMUSG00000021948/ENSMUSG00000030051/ENSMUSG00000028322/ENSMUSG00000025358/ENSMUSG00000041471/ENSMUSG00000038028/ENSMUSG00000005566/ENSMUSG00000003873/ENSMUSG00000040888/ENSMUSG00000056216/ENSMUSG00000025499/ENSMUSG00000025220/ENSMUSG00000071072/ENSMUSG00000023027/…	Dbf4/Crhr2/Gnl3/Ppp1r10/Nek2/Hsf1/Slx4/Prkcd/Aplf/Exosc3/Cdk2/Shld2/Tigar/Trim28/Bax/Gfer/Cebpg/Hras/Mgea5/Ptges3/Atf1/Chtf8/Cct3/Xrcc5/Msh2/Usp9x/Wrn/Parp9/Parp1/Ptprc/Prdm9/Parp3/Ptk2b/Atm/Dtx3l/Fgfr1/Hnrnpa1/Trp53bp1/Pml/Igfbp3/Tnks/Pot1a/Hgf/Blm/Npas2/Mlh1	46
GO:0019439	aromatic compound catabolic process	BP	3.94496e-06	0.000533762	ENSMUSG00000014301/ENSMUSG00000095687/ENSMUSG00000042275/ENSMUSG00000027510/ENSMUSG00000024925/ENSMUSG00000041203/ENSMUSG00000060579/ENSMUSG00000032078/ENSMUSG00000063524/ENSMUSG00000022556/ENSMUSG00000010651/ENSMUSG00000033307/ENSMUSG00000024213/ENSMUSG00000028322/ENSMUSG00000038028/ENSMUSG00000032177/ENSMUSG00000031848/ENSMUSG00000027259/ENSMUSG00000040028/ENSMUSG00000038542/ENSMUSG00000015806/…	Pam16/Rnaset2a/Pelo/Rbm38/Rnaseh2c/Trir/Fhit/Zpr1/Eno1/Hsf1/Acaa1b/Mif/Nudt3/Exosc3/Tigar/Pde4a/Lsm4/Adal/Elavl1/Pcid2/Qdpr/Bax/Hnmt/Aldoa/Rc3h1/Ahcy/Upf3a/Pde12/Rnaseh2a/Aldh1l1/Zhx2/Smg8/Lsm2/Prkaa1/Haao/Pfkm/Smg5/Myd88/Pde8a/Tat/Pklr/Khsrp/Gm4737/Pgk1/Cnot7/Hint1/Tardbp/Zc3hav1/Prkag2/Tnrc6a/Helz2/Cnot1/Ido2/Cda/Cnp/Xrn1/Tdo2/Apaf1/Atm/Tent5c/Hnrnpr/Snd1/Ddit4/Pde4d/Dhx34/Ppara/Cirbp/Igfbp3/Pd…	76
GO:0034377	plasma lipoprotein particle assembly	BP	4.13996e-06	0.000547416	ENSMUSG00000023045/ENSMUSG00000056973/ENSMUSG00000032079/ENSMUSG00000022555/ENSMUSG00000002985/ENSMUSG00000060601/ENSMUSG00000005681/ENSMUSG00000032083/ENSMUSG00000015243/ENSMUSG00000032883	Soat2/Ces1d/Apoa5/Dgat1/Apoe/Nr1h2/Apoa2/Apoa1/Abca1/Acsl3	10
GO:0035966	response to topologically incorrect protein	BP	4.30364e-06	0.000548223	ENSMUSG00000090877/ENSMUSG00000025408/ENSMUSG00000014905/ENSMUSG00000053334/ENSMUSG00000059970/ENSMUSG00000015656/ENSMUSG00000040435/ENSMUSG00000022556/ENSMUSG00000023286/ENSMUSG00000015839/ENSMUSG00000035890/ENSMUSG00000046404/ENSMUSG00000003873/ENSMUSG00000038398/ENSMUSG00000021492/ENSMUSG00000032475/ENSMUSG00000008429/ENSMUSG00000042406/ENSMUSG00000039615/ENSMUSG00000022037/ENSMUSG00000039474/…	Hspa1b/Ddit3/Dnajb9/Ficd/Hspa2/Hspa8/Ppp1r15a/Hsf1/Ube2j2/Nfe2l2/Rnf126/Yod1/Bax/Upf3a/F12/Nck1/Herpud2/Atf4/Stub1/Clu/Wfs1/Eif2ak2/Atf6b/Cdk5rap3/Hspa4l/Dnajc3/Bak1/Uggt1/Uggt2	29
GO:0070198	protein localization to chromosome, telomeric region	BP	4.33452e-06	0.000548223	ENSMUSG00000042354/ENSMUSG00000021958/ENSMUSG00000033430/ENSMUSG00000007589/ENSMUSG00000001416/ENSMUSG00000025266/ENSMUSG00000032409/ENSMUSG00000036986/ENSMUSG00000031529/ENSMUSG00000029676/ENSMUSG00000041147/ENSMUSG00000021611	Gnl3/Pinx1/Terf2ip/Tinf2/Cct3/Gnl3l/Atr/Pml/Tnks/Pot1a/Brca2/Tert	12
GO:0065005	protein-lipid complex assembly	BP	4.52697e-06	0.000560381	ENSMUSG00000023045/ENSMUSG00000056973/ENSMUSG00000024381/ENSMUSG00000032079/ENSMUSG00000022555/ENSMUSG00000002985/ENSMUSG00000060601/ENSMUSG00000005681/ENSMUSG00000032083/ENSMUSG00000015243/ENSMUSG00000032883	Soat2/Ces1d/Bin1/Apoa5/Dgat1/Apoe/Nr1h2/Apoa2/Apoa1/Abca1/Acsl3	11
GO:0019216	regulation of lipid metabolic process	BP	4.8298e-06	0.000573624	ENSMUSG00000078686/ENSMUSG00000021214/ENSMUSG00000078674/ENSMUSG00000073834/ENSMUSG00000078675/ENSMUSG00000039958/ENSMUSG00000047822/ENSMUSG00000042010/ENSMUSG00000021948/ENSMUSG00000005514/ENSMUSG00000027905/ENSMUSG00000055980/ENSMUSG00000029635/ENSMUSG00000020538/ENSMUSG00000020644/ENSMUSG00000037622/ENSMUSG00000020889/ENSMUSG00000026385/ENSMUSG00000050697/ENSMUSG00000040564/ENSMUSG00000032079/…	Mup9/Akr1c18/Mup18/Mup11/Mup16/Etfbkmt/Angptl8/Acacb/Prkcd/Por/Ddx20/Irs1/Cdk8/Srebf1/Id2/Wdtc1/Nr1d1/Dbi/Prkaa1/Apoc1/Apoa5/Dgat1/Stub1/Apoe/Nr1h4/Nr1h2/Apoa2/Cpt1a/Prkag2/Stat5a/Prkce/Apob/Tbl1xr1/Cd36/Acsl4/Apoa1/Gk/Stard4/Ccnc/Bmp5/Trib3/Acsl3/Ptk2b/Pdgfra/Mtmr9/Ppara/Dhcr7/Cav1/Fgf1/Adora1/Gpam/Esr1/Pdgfa/Insig1/Slc45a3/Rbl1/Bbs4/Igf2/Prkg1/Snai2/Smpd3	61
GO:0006631	fatty acid metabolic process	BP	4.83305e-06	0.000573624	ENSMUSG00000021214/ENSMUSG00000041653/ENSMUSG00000021322/ENSMUSG00000039958/ENSMUSG00000063889/ENSMUSG00000042010/ENSMUSG00000010651/ENSMUSG00000033307/ENSMUSG00000039206/ENSMUSG00000028378/ENSMUSG00000005514/ENSMUSG00000028145/ENSMUSG00000055980/ENSMUSG00000020538/ENSMUSG00000037622/ENSMUSG00000030869/ENSMUSG00000056973/ENSMUSG00000028893/ENSMUSG00000028937/ENSMUSG00000026385/ENSMUSG00000031708/…	Akr1c18/Pnpla3/Aoah/Etfbkmt/Crem/Acacb/Acaa1b/Mif/Daglb/Ptgr1/Por/Them4/Irs1/Srebf1/Wdtc1/Ndufab1/Ces1d/Sesn2/Acot7/Dbi/Tecr/Prkaa1/Apoc1/Apoa5/Acaca/Ptges3/Ivd/Dgat1/Ndufs6/Ech1/Nr1h2/Sgpl1/Apoa2/Acox2/Cpt1a/Prkag2/Mgll/Hacd3/Stat5a/Cpt2/Cyp4a32/Scd2/Pla2g15/Acsl1/Adipor2/Cd36/Aasdh/Acsl4/Gk/Trib3/Acsl3/Cyp2c68/Oxsm/Lpin3/Crot/Ppara/Cav1/Hnf1a/Abhd2/Gpam/Lipe/Insig1/Lpl/Slc45a3/Acot6/Cyp2d12	66
GO:0030330	DNA damage response, signal transduction by p53 class mediator	BP	4.92973e-06	0.000573624	ENSMUSG00000027510/ENSMUSG00000033307/ENSMUSG00000053175/ENSMUSG00000000552/ENSMUSG00000049327/ENSMUSG00000031826/ENSMUSG00000001707/ENSMUSG00000028893/ENSMUSG00000036940/ENSMUSG00000036781/ENSMUSG00000032409/ENSMUSG00000061436/ENSMUSG00000029863/ENSMUSG00000054580/ENSMUSG00000034218/ENSMUSG00000036986/ENSMUSG00000041147/ENSMUSG00000005125/ENSMUSG00000022676	Rbm38/Mif/Bcl3/Zfp385a/Kmt5a/Usp10/Eef1e1/Sesn2/Kdm1a/Rps27l/Atr/Hipk2/Casp2/Pla2r1/Atm/Pml/Brca2/Ndrg1/Snai2	19
GO:0010256	endomembrane system organization	BP	6.21428e-06	0.000708916	ENSMUSG00000026249/ENSMUSG00000028680/ENSMUSG00000052566/ENSMUSG00000030126/ENSMUSG00000039046/ENSMUSG00000021948/ENSMUSG00000027465/ENSMUSG00000000552/ENSMUSG00000051256/ENSMUSG00000034190/ENSMUSG00000038195/ENSMUSG00000057531/ENSMUSG00000071359/ENSMUSG00000018736/ENSMUSG00000024381/ENSMUSG00000031913/ENSMUSG00000059714/ENSMUSG00000041570/ENSMUSG00000022353/ENSMUSG00000033039/ENSMUSG00000002625/…	Serpine2/Plk3/Hook2/Tmcc1/Usp6nl/Prkcd/Tbc1d20/Zfp385a/Jagn1/Chmp7/Rilp/Dtnbp1/Tbpl1/Ndel1/Bin1/Vps4a/Flot1/Camsap2/Mtss1/Micall1/Akap8l/Vps11/Spast/Clu/Tmem127/Tardbp/Cltc/Snx19/Sec16a/Htt/Ehd3/Als2cl/Trappc11/Hook1/Lman1/Gorasp1/Vti1a/Sptbn1/Gbf1/Dnajc28/Uso1/Sec16b/Cav2/Gcc2/Ptprc/Trappc12/Abca1/Pi4k2a/Sun2/Stx6/Ehd2/Stx2/Ubxn2b/Tmed7/Dysf/Cav1/Sun1/Syt7/Ank3/Ndrg1/Syt11/Tgfb2	62
GO:0001701	in utero embryonic development	BP	6.3471e-06	0.000710143	ENSMUSG00000006538/ENSMUSG00000026622/ENSMUSG00000039834/ENSMUSG00000022682/ENSMUSG00000075232/ENSMUSG00000032078/ENSMUSG00000063524/ENSMUSG00000022556/ENSMUSG00000024986/ENSMUSG00000000378/ENSMUSG00000023988/ENSMUSG00000028693/ENSMUSG00000037622/ENSMUSG00000005566/ENSMUSG00000025337/ENSMUSG00000018736/ENSMUSG00000030779/ENSMUSG00000042729/ENSMUSG00000047824/ENSMUSG00000035632/ENSMUSG00000035203/…	Ihh/Nek2/Zfp335/Rrn3/Amd1/Zpr1/Eno1/Hsf1/Hhex/Ccm2/Bysl/Nasp/Wdtc1/Trim28/Sbds/Ndel1/Rbbp6/Wdr74/Pygo2/Cnot3/Epn1/Tfeb/Ybx3/Mbd3/Zbtb18/Kdm1a/Senp2/Gatad2a/Rxrb/Tapt1/Hs6st1/Dusp3/Smarca4/Ptch1/Cnot1/Hnf1b/Arnt/Msh2/Myh9/Thoc2/Apob/Hsd17b2/Tjp1/Epas1/Tab1/Sec24c/Amot/Bmp5/Ednra/Notch1/Zmiz1/Pdgfra/Fgfr1/Nle1/Srsf1/Sp1/Ocrl/Smo/Ncapg2/Hnf1a/Acvr1b/Brca2/Sec24d/Cdx4/Rbpj/Igf2/Hbegf/Gli3	68
GO:0007162	negative regulation of cell adhesion	BP	6.89949e-06	0.000753764	ENSMUSG00000028519/ENSMUSG00000026249/ENSMUSG00000044244/ENSMUSG00000027387/ENSMUSG00000006538/ENSMUSG00000076441/ENSMUSG00000035873/ENSMUSG00000021948/ENSMUSG00000001034/ENSMUSG00000060803/ENSMUSG00000068220/ENSMUSG00000024190/ENSMUSG00000021360/ENSMUSG00000030342/ENSMUSG00000085795/ENSMUSG00000058444/ENSMUSG00000040423/ENSMUSG00000005161/ENSMUSG00000075376/ENSMUSG00000006611/ENSMUSG00000003518/…	Dab1/Serpine2/Il20rb/Zc3h8/Ihh/Ass1/Pawr/Prkcd/Mapk7/Gstp1/Lgals1/Dusp1/Gcnt2/Cd9/Zfp703/Map2k5/Rc3h1/Prdx2/Rc3h2/Hfe/Dusp3/Abat/Lamb1/Phldb2/Ptpn6/Dlg5/Apoa1/Il4ra/Ptprc/Plxnc1/Notch1/Postn/Erbb3/Enpp2/Tnfaip3/Kank1/Ppara/Cd24a/Nat8f2/Plxna4/Tnfrsf21/Cd274/Tnfrsf14/Plxna2/Il1rn/Thbs1/Prkg1/Ripor2/Gli3/Snai2/Zfp608	51
GO:0072521	purine-containing compound metabolic process	BP	6.99609e-06	0.000753764	ENSMUSG00000044122/ENSMUSG00000048482/ENSMUSG00000078941/ENSMUSG00000015656/ENSMUSG00000075232/ENSMUSG00000060579/ENSMUSG00000036278/ENSMUSG00000063524/ENSMUSG00000033307/ENSMUSG00000024213/ENSMUSG00000038028/ENSMUSG00000032177/ENSMUSG00000050856/ENSMUSG00000027259/ENSMUSG00000030695/ENSMUSG00000027597/ENSMUSG00000043702/ENSMUSG00000028937/ENSMUSG00000050697/ENSMUSG00000000088/ENSMUSG00000028992/…	Proca1/Bdnf/Ak6/Hspa8/Amd1/Fhit/Macrod1/Eno1/Mif/Nudt3/Tigar/Pde4a/Atp5k/Adal/Aldoa/Ahcy/Pde12/Acot7/Prkaa1/Cox5a/Nmnat1/Sdhd/Pfkm/Atp5g1/Mgea5/Cyc1/Ak2/Kdm1a/Ndufv3/Pde8a/Atp5d/Bad/Pklr/Chchd10/Atp5e/Pink1/Cox4i1/Ndufb9/Gm4737/Ndufs6/Pgk1/Atp5o/Ndufc2/Hint1/Uqcrq/Uqcrb/Uqcr10/Atp5j2/Sult1b1/Prkag2/Msh2/Atic/Slc17a3/Pank3/Parp1/Papss1/Timp2/Crot/Ddit4/Pde4d/mt-Nd5/Slc16a9/Ppara/Adcy5/Pde1a/Clpx/U…	73
GO:0097006	regulation of plasma lipoprotein particle levels	BP	7.44183e-06	0.000787211	ENSMUSG00000024924/ENSMUSG00000023045/ENSMUSG00000056973/ENSMUSG00000040564/ENSMUSG00000032079/ENSMUSG00000022555/ENSMUSG00000007670/ENSMUSG00000002985/ENSMUSG00000047638/ENSMUSG00000060601/ENSMUSG00000005681/ENSMUSG00000032231/ENSMUSG00000020609/ENSMUSG00000002944/ENSMUSG00000032083/ENSMUSG00000015243/ENSMUSG00000032883/ENSMUSG00000038175/ENSMUSG00000015568/ENSMUSG00000023913	Vldlr/Soat2/Ces1d/Apoc1/Apoa5/Dgat1/Khsrp/Apoe/Nr1h4/Nr1h2/Apoa2/Anxa2/Apob/Cd36/Apoa1/Abca1/Acsl3/Mylip/Lpl/Pla2g7	20
GO:0042180	cellular ketone metabolic process	BP	8.02335e-06	0.000831138	ENSMUSG00000021214/ENSMUSG00000039958/ENSMUSG00000042010/ENSMUSG00000039914/ENSMUSG00000009905/ENSMUSG00000055980/ENSMUSG00000020538/ENSMUSG00000018167/ENSMUSG00000037622/ENSMUSG00000040213/ENSMUSG00000020889/ENSMUSG00000030695/ENSMUSG00000026385/ENSMUSG00000040564/ENSMUSG00000032079/ENSMUSG00000028743/ENSMUSG00000022555/ENSMUSG00000047638/ENSMUSG00000060601/ENSMUSG00000024900/ENSMUSG00000028944/…	Akr1c18/Etfbkmt/Acacb/Coq10a/Kdsr/Irs1/Srebf1/Stard3/Wdtc1/Kyat3/Nr1d1/Aldoa/Dbi/Apoc1/Apoa5/Akr7a5/Dgat1/Nr1h4/Nr1h2/Cpt1a/Prkag2/Coq3/Ido2/Prkce/Acsl4/Gk/Atp2b4/Stard4/Tdo2/Bmp5/Trib3/Ppara/Cav1/Afp/Hmgcr/Insig1/Slc45a3/Prkg1	38
GO:0001666	response to hypoxia	BP	8.14281e-06	0.000831138	ENSMUSG00000028680/ENSMUSG00000039646/ENSMUSG00000024924/ENSMUSG00000024962/ENSMUSG00000022556/ENSMUSG00000015839/ENSMUSG00000033933/ENSMUSG00000031490/ENSMUSG00000038028/ENSMUSG00000020364/ENSMUSG00000028393/ENSMUSG00000072941/ENSMUSG00000050697/ENSMUSG00000000171/ENSMUSG00000026031/ENSMUSG00000001441/ENSMUSG00000024959/ENSMUSG00000041237/ENSMUSG00000058709/ENSMUSG00000028756/ENSMUSG00000000441/…	Plk3/Vasn/Vldlr/Vegfb/Hsf1/Nfe2l2/Vhl/Eif4ebp1/Tigar/Zfp354a/Alad/Sod3/Prkaa1/Sdhd/Cflar/Npepps/Bad/Pklr/Egln2/Pink1/Raf1/Stub1/Pgk1/Abat/Arnt/Prkce/Slc2a1/Dnmt3a/Epas1/Pdlim1/Birc2/Hsp90b1/Apaf1/Ednra/Notch1/Cybb/Postn/Ptk2b/Atm/Cpeb2/Ddit4/Scfd1/Ppara/Pml/Loxl2/Cav1/Cd24a/Adora1/Bcl2/Tert/Dnmt3b/Ndrg1/Rbpj/Tgfb2/Suv39h2/Fndc1/Fmn2	57
GO:0046486	glycerolipid metabolic process	BP	8.39149e-06	0.000841753	ENSMUSG00000041653/ENSMUSG00000033530/ENSMUSG00000039431/ENSMUSG00000023791/ENSMUSG00000039206/ENSMUSG00000020669/ENSMUSG00000043445/ENSMUSG00000029635/ENSMUSG00000020538/ENSMUSG00000017715/ENSMUSG00000056973/ENSMUSG00000026385/ENSMUSG00000021518/ENSMUSG00000040564/ENSMUSG00000032079/ENSMUSG00000022555/ENSMUSG00000002985/ENSMUSG00000047638/ENSMUSG00000060601/ENSMUSG00000005681/ENSMUSG00000025137/…	Pnpla3/Ttc7b/Mtmr7/Pigx/Daglb/Sh3yl1/Pgp/Cdk8/Srebf1/Pgs1/Ces1d/Dbi/Ptdss1/Apoc1/Apoa5/Dgat1/Apoe/Nr1h4/Nr1h2/Apoa2/Pcyt2/Gpld1/Cpt1a/Mgll/Apob/Pla2g15/Acsl1/Tbl1xr1/Cd36/Acsl4/Apoa1/Gk/Pi4k2a/Ttc7/Ccnc/Acsl3/Atm/Enpp2/Lpin3/Ocrl/Mtmr9/Pigh/Cav1/Pld1/Far1/Abhd2/Gpcpd1/Gpam/Apobr/Esr1/Mppe1/Lipe/Pdgfa/Insig1/Lpl/Gpat3/Pla2g7/Pcyt1b/Dgkb	59
GO:0022613	ribonucleoprotein complex biogenesis	BP	8.87196e-06	0.000874866	ENSMUSG00000078941/ENSMUSG00000028134/ENSMUSG00000062647/ENSMUSG00000038812/ENSMUSG00000030521/ENSMUSG00000022682/ENSMUSG00000008682/ENSMUSG00000027405/ENSMUSG00000003848/ENSMUSG00000063785/ENSMUSG00000028322/ENSMUSG00000038279/ENSMUSG00000027905/ENSMUSG00000033909/ENSMUSG00000028948/ENSMUSG00000023988/ENSMUSG00000022204/ENSMUSG00000058558/ENSMUSG00000032288/ENSMUSG00000018974/ENSMUSG00000061024/…	Ak6/Ptbp2/Rpl7a/Trmt112/Mphosph10/Rrn3/Rpl10/Nop56/Nob1/Utp14a/Exosc3/Nop2/Ddx20/Usp36/Nol9/Bysl/Ngdn/Rpl5/Imp3/Sart3/Rrs1/Sbds/Nol10/Rbmxl1/Cpsf6/Rc3h1/Zfp622/Abt1/Wdr74/Khdc4/Clp1/Ppan/Luc7l/Lsm2/Malsu1/Utp4/Wdr75/Utp3/Ptges3/Mrps9/Nop58/Gemin7/Ddx27/Pak1ip1/Wdr43/Tsr1/Dync1h1/Pih1d1/Rps27l/Srsf10/Cnot7/Rps2/Ddx21/Abce1/Cnot1/Gnl3l/Riox2/Atr/Nsun3/Setx/Snrnp200/Srpk2/Atm/Nle1/Rpl38/Srsf1/Cirbp/…	70
GO:0007568	aging	BP	9.57074e-06	0.000912829	ENSMUSG00000031489/ENSMUSG00000004263/ENSMUSG00000049932/ENSMUSG00000071076/ENSMUSG00000076441/ENSMUSG00000035873/ENSMUSG00000021948/ENSMUSG00000033307/ENSMUSG00000015839/ENSMUSG00000020538/ENSMUSG00000020644/ENSMUSG00000020364/ENSMUSG00000109511/ENSMUSG00000042675/ENSMUSG00000001707/ENSMUSG00000005089/ENSMUSG00000025499/ENSMUSG00000035478/ENSMUSG00000024927/ENSMUSG00000021606/ENSMUSG00000057637/…	Adrb3/Atn1/H2afx/Jund/Ass1/Pawr/Prkcd/Mif/Nfe2l2/Srebf1/Id2/Zfp354a/Nup62/Ypel3/Eef1e1/Slc1a2/Hras/Mbd3/Rela/Ndufs6/Prdm2/Apoe/March5/Litaf/Lrp1/Abat/Msh2/Col4a2/Wrn/Atr/Cnp/Dnmt3a/Prelp/Calr/Casp2/Timp2/Ednrb/Apaf1/Pla2r1/Zmiz1/Atm/Bak1/Mnt/Pde4d/Adra1a/Casp9/Prkdc/Pml/Akt3/Cav1/Cldn1/Bcl2/Brca2/Tert/Hmgcr/Bbc3/Rbl1/Igfbp5	58
GO:0036293	response to decreased oxygen levels	BP	9.57074e-06	0.000912829	ENSMUSG00000028680/ENSMUSG00000039646/ENSMUSG00000024924/ENSMUSG00000024962/ENSMUSG00000022556/ENSMUSG00000015839/ENSMUSG00000033933/ENSMUSG00000031490/ENSMUSG00000038028/ENSMUSG00000020364/ENSMUSG00000028393/ENSMUSG00000072941/ENSMUSG00000050697/ENSMUSG00000000171/ENSMUSG00000026031/ENSMUSG00000001441/ENSMUSG00000024959/ENSMUSG00000041237/ENSMUSG00000042406/ENSMUSG00000058709/ENSMUSG00000028756/…	Plk3/Vasn/Vldlr/Vegfb/Hsf1/Nfe2l2/Vhl/Eif4ebp1/Tigar/Zfp354a/Alad/Sod3/Prkaa1/Sdhd/Cflar/Npepps/Bad/Pklr/Atf4/Egln2/Pink1/Raf1/Stub1/Pgk1/Abat/Arnt/Prkce/Slc2a1/Dnmt3a/Epas1/Pdlim1/Birc2/Hsp90b1/Apaf1/Ednra/Notch1/Cybb/Postn/Ptk2b/Atm/Cpeb2/Ddit4/Scfd1/Ppara/Pml/Loxl2/Cav1/Cd24a/Adora1/Bcl2/Tert/Dnmt3b/Ndrg1/Rbpj/Tgfb2/Suv39h2/Fndc1/Fmn2	58
GO:0055088	lipid homeostasis	BP	1.00485e-05	0.000942937	ENSMUSG00000047822/ENSMUSG00000023963/ENSMUSG00000023045/ENSMUSG00000020889/ENSMUSG00000058239/ENSMUSG00000028893/ENSMUSG00000050697/ENSMUSG00000032079/ENSMUSG00000020532/ENSMUSG00000022555/ENSMUSG00000002985/ENSMUSG00000047638/ENSMUSG00000060601/ENSMUSG00000005681/ENSMUSG00000021751/ENSMUSG00000024913/ENSMUSG00000026944/ENSMUSG00000041957/ENSMUSG00000020609/ENSMUSG00000024251/ENSMUSG00000032083/…	Angptl8/Cyp39a1/Soat2/Nr1d1/Usf2/Sesn2/Prkaa1/Apoa5/Acaca/Dgat1/Apoe/Nr1h4/Nr1h2/Apoa2/Acox2/Lrp5/Abca2/Pkp2/Apob/Thada/Apoa1/Abca1/Mylip/Alms1/Cav1/Cd24a/Adora1/Srebf2/Gpam/Insig1/Lpl/Hnf4g	32
GO:0046034	ATP metabolic process	BP	1.14675e-05	0.00105902	ENSMUSG00000044122/ENSMUSG00000048482/ENSMUSG00000015656/ENSMUSG00000063524/ENSMUSG00000033307/ENSMUSG00000038028/ENSMUSG00000050856/ENSMUSG00000030695/ENSMUSG00000043702/ENSMUSG00000050697/ENSMUSG00000000088/ENSMUSG00000028992/ENSMUSG00000000171/ENSMUSG00000033065/ENSMUSG00000006057/ENSMUSG00000022551/ENSMUSG00000028792/ENSMUSG00000024038/ENSMUSG00000003072/ENSMUSG00000024959/ENSMUSG00000041237/…	Proca1/Bdnf/Hspa8/Eno1/Mif/Tigar/Atp5k/Aldoa/Pde12/Prkaa1/Cox5a/Nmnat1/Sdhd/Pfkm/Atp5g1/Cyc1/Ak2/Ndufv3/Atp5d/Bad/Pklr/Chchd10/Atp5e/Pink1/Cox4i1/Ndufb9/Ndufs6/Pgk1/Atp5o/Ndufc2/Uqcrq/Uqcrb/Uqcr10/Atp5j2/Prkag2/Msh2/Parp1/Ddit4/mt-Nd5/Ppara/Clpx/Ampd3/Bid/Gale	44
GO:0007249	I-kappaB kinase/NF-kappaB signaling	BP	1.25375e-05	0.00110955	ENSMUSG00000002983/ENSMUSG00000041000/ENSMUSG00000025034/ENSMUSG00000060803/ENSMUSG00000050213/ENSMUSG00000053175/ENSMUSG00000008305/ENSMUSG00000021025/ENSMUSG00000109511/ENSMUSG00000031826/ENSMUSG00000033430/ENSMUSG00000026942/ENSMUSG00000042419/ENSMUSG00000026031/ENSMUSG00000015755/ENSMUSG00000032508/ENSMUSG00000024927/ENSMUSG00000028756/ENSMUSG00000047638/ENSMUSG00000020075/ENSMUSG00000030629/…	Relb/Trim62/Trim8/Gstp1/Snip1/Bcl3/Tle1/Nfkbia/Nup62/Usp10/Terf2ip/Traf2/Nfkbil1/Cflar/Tab2/Myd88/Rela/Pink1/Nr1h4/Ddx21/Zfand6/Ppm1a/Litaf/Zc3hav1/Tgm2/Erc1/Stat1/Hacd3/Prkce/Card6/Ddx1/Cd36/Birc2/Malt1/Tnfaip3/Tlr3/Esr1/Tnfsf10/Il1rn/Ikbke	40
GO:0043903	regulation of symbiosis, encompassing mutualism through parasitism	BP	1.27152e-05	0.00110955	ENSMUSG00000041000/ENSMUSG00000015656/ENSMUSG00000025034/ENSMUSG00000046718/ENSMUSG00000027465/ENSMUSG00000068220/ENSMUSG00000028271/ENSMUSG00000021326/ENSMUSG00000005566/ENSMUSG00000031913/ENSMUSG00000043702/ENSMUSG00000033323/ENSMUSG00000060591/ENSMUSG00000032508/ENSMUSG00000024959/ENSMUSG00000027667/ENSMUSG00000031601/ENSMUSG00000002985/ENSMUSG00000024863/ENSMUSG00000041459/ENSMUSG00000029826/…	Trim62/Hspa8/Trim8/Bst2/Tbc1d20/Lgals1/Gtf2b/Trim27/Trim28/Vps4a/Pde12/Ctdp1/Ifitm2/Myd88/Bad/Zfp639/Cnot7/Apoe/Mbl2/Tardbp/Zc3hav1/Smarca4/Stat1/Hacd3/Anxa2/Eif2ak2/Irf8/Srpk2/Ythdc2/Cd36/Cav2/Notch1/Sp1/Pml/Cav1/Tmprss2/Bcl2/Mx2/Rsad2/Trim14/Oasl1	41
GO:0010565	regulation of cellular ketone metabolic process	BP	1.27582e-05	0.00110955	ENSMUSG00000021214/ENSMUSG00000039958/ENSMUSG00000042010/ENSMUSG00000055980/ENSMUSG00000020538/ENSMUSG00000037622/ENSMUSG00000020889/ENSMUSG00000026385/ENSMUSG00000040564/ENSMUSG00000032079/ENSMUSG00000022555/ENSMUSG00000047638/ENSMUSG00000060601/ENSMUSG00000024900/ENSMUSG00000028944/ENSMUSG00000028247/ENSMUSG00000045038/ENSMUSG00000031278/ENSMUSG00000025059/ENSMUSG00000026463/ENSMUSG00000024378/…	Akr1c18/Etfbkmt/Acacb/Irs1/Srebf1/Wdtc1/Nr1d1/Dbi/Apoc1/Apoa5/Dgat1/Nr1h4/Nr1h2/Cpt1a/Prkag2/Coq3/Prkce/Acsl4/Gk/Atp2b4/Stard4/Bmp5/Trib3/Ppara/Cav1/Insig1/Slc45a3/Prkg1	28
GO:0050792	regulation of viral process	BP	1.27776e-05	0.00110955	ENSMUSG00000041000/ENSMUSG00000015656/ENSMUSG00000025034/ENSMUSG00000046718/ENSMUSG00000027465/ENSMUSG00000068220/ENSMUSG00000028271/ENSMUSG00000021326/ENSMUSG00000005566/ENSMUSG00000031913/ENSMUSG00000043702/ENSMUSG00000033323/ENSMUSG00000060591/ENSMUSG00000027667/ENSMUSG00000031601/ENSMUSG00000002985/ENSMUSG00000024863/ENSMUSG00000041459/ENSMUSG00000029826/ENSMUSG00000032187/ENSMUSG00000026104/…	Trim62/Hspa8/Trim8/Bst2/Tbc1d20/Lgals1/Gtf2b/Trim27/Trim28/Vps4a/Pde12/Ctdp1/Ifitm2/Zfp639/Cnot7/Apoe/Mbl2/Tardbp/Zc3hav1/Smarca4/Stat1/Hacd3/Anxa2/Eif2ak2/Srpk2/Ythdc2/Cav2/Notch1/Sp1/Pml/Tmprss2/Bcl2/Mx2/Rsad2/Trim14/Oasl1	36
GO:0046503	glycerolipid catabolic process	BP	1.39701e-05	0.00119527	ENSMUSG00000041653/ENSMUSG00000039206/ENSMUSG00000056973/ENSMUSG00000040564/ENSMUSG00000032079/ENSMUSG00000002985/ENSMUSG00000005681/ENSMUSG00000033174/ENSMUSG00000020609/ENSMUSG00000031903/ENSMUSG00000032083/ENSMUSG00000022425/ENSMUSG00000039202/ENSMUSG00000027346/ENSMUSG00000003123/ENSMUSG00000015568	Pnpla3/Daglb/Ces1d/Apoc1/Apoa5/Apoe/Apoa2/Mgll/Apob/Pla2g15/Apoa1/Enpp2/Abhd2/Gpcpd1/Lipe/Lpl	16
GO:0034655	nucleobase-containing compound catabolic process	BP	1.52242e-05	0.00128369	ENSMUSG00000014301/ENSMUSG00000095687/ENSMUSG00000042275/ENSMUSG00000027510/ENSMUSG00000024925/ENSMUSG00000041203/ENSMUSG00000060579/ENSMUSG00000032078/ENSMUSG00000063524/ENSMUSG00000022556/ENSMUSG00000033307/ENSMUSG00000024213/ENSMUSG00000028322/ENSMUSG00000038028/ENSMUSG00000032177/ENSMUSG00000031848/ENSMUSG00000027259/ENSMUSG00000040028/ENSMUSG00000038542/ENSMUSG00000003873/ENSMUSG00000030695/…	Pam16/Rnaset2a/Pelo/Rbm38/Rnaseh2c/Trir/Fhit/Zpr1/Eno1/Hsf1/Mif/Nudt3/Exosc3/Tigar/Pde4a/Lsm4/Adal/Elavl1/Pcid2/Bax/Aldoa/Rc3h1/Ahcy/Upf3a/Pde12/Rnaseh2a/Zhx2/Smg8/Lsm2/Prkaa1/Pfkm/Smg5/Myd88/Pde8a/Pklr/Khsrp/Gm4737/Pgk1/Cnot7/Hint1/Tardbp/Zc3hav1/Prkag2/Tnrc6a/Helz2/Cnot1/Cda/Cnp/Xrn1/Apaf1/Atm/Tent5c/Hnrnpr/Snd1/Ddit4/Pde4d/Dhx34/Ppara/Cirbp/Igfbp3/Pde1a/Dnph1/Nbas/Dcp1b/Gale/Mlh1	66
GO:0044262	cellular carbohydrate metabolic process	BP	1.55824e-05	0.00129512	ENSMUSG00000078686/ENSMUSG00000078674/ENSMUSG00000073834/ENSMUSG00000026773/ENSMUSG00000078675/ENSMUSG00000021322/ENSMUSG00000089774/ENSMUSG00000023571/ENSMUSG00000017929/ENSMUSG00000039431/ENSMUSG00000047963/ENSMUSG00000042010/ENSMUSG00000043445/ENSMUSG00000055980/ENSMUSG00000038028/ENSMUSG00000002769/ENSMUSG00000020889/ENSMUSG00000021385/ENSMUSG00000029162/ENSMUSG00000028893/ENSMUSG00000033065/…	Mup9/Mup18/Mup11/Pfkfb3/Mup16/Aoah/Slc5a3/C1qtnf12/B4galt5/Mtmr7/Stbd1/Acacb/Pgp/Irs1/Tigar/Gnmt/Nr1d1/Ippk/Khk/Sesn2/Pfkm/Gne/Ptges3/Bad/Idnk/Stk40/Sord/Mgam/Prkag2/Ppip5k2/Coq3/Prkce/Glb1/Gk/Fam3c/Ptk2b/Ocrl/Ddit4/Dyrk2/Epm2aip1/Ppara/Epm2a/Dysf/Igfbp3/Pomk/Pgm5/Pfkfb1/Ppip5k1/Slc45a3/Igf2/Prkg1/Igfbp5	52
GO:1902806	regulation of cell cycle G1/S phase transition	BP	1.78252e-05	0.00146066	ENSMUSG00000002297/ENSMUSG00000035486/ENSMUSG00000027510/ENSMUSG00000048787/ENSMUSG00000029726/ENSMUSG00000020644/ENSMUSG00000050188/ENSMUSG00000022216/ENSMUSG00000034165/ENSMUSG00000078153/ENSMUSG00000022855/ENSMUSG00000036781/ENSMUSG00000020167/ENSMUSG00000032194/ENSMUSG00000004266/ENSMUSG00000029863/ENSMUSG00000026463/ENSMUSG00000007812/ENSMUSG00000020546/ENSMUSG00000022672/ENSMUSG00000045193/…	Dbf4/Plk5/Rbm38/Dcun1d3/Mepce/Id2/Lsm10/Psme1/Ccnd3/Psme2b/Senp2/Rps27l/Tcf3/Kank2/Ptpn6/Casp2/Atp2b4/Zfp655/Stxbp4/Prkdc/Cirbp/Pml/Mtbp/Bcl2/Hyal1/Tert/Rbl1/Bid	28
GO:0034470	ncRNA processing	BP	1.84791e-05	0.00148805	ENSMUSG00000035161/ENSMUSG00000098134/ENSMUSG00000062647/ENSMUSG00000038812/ENSMUSG00000030521/ENSMUSG00000071652/ENSMUSG00000051557/ENSMUSG00000060950/ENSMUSG00000003848/ENSMUSG00000063785/ENSMUSG00000028322/ENSMUSG00000040738/ENSMUSG00000038279/ENSMUSG00000048495/ENSMUSG00000033909/ENSMUSG00000028948/ENSMUSG00000023988/ENSMUSG00000024037/ENSMUSG00000022204/ENSMUSG00000058558/ENSMUSG00000032288/…	Ints6/Rnf113a2/Rpl7a/Trmt112/Mphosph10/Ints5/Pusl1/Trmt61a/Nob1/Utp14a/Exosc3/Ints8/Nop2/Tyw5/Usp36/Nol9/Bysl/Wdr4/Ngdn/Rpl5/Imp3/Rrs1/Tsen34/Sbds/Nol10/Trmt10c/Abt1/Wdr74/Tut1/Clp1/Utp4/Wdr75/Utp3/Fars2/Mrps9/Ddx27/Wdr43/Tsr1/Tprkb/Pih1d1/Ddx21/Elp3/Gtpbp3/Nsun3/Ddx1/Elp2/Dus2/Polr3k/Thada/Tsen2/Trub2/Trmt6/Mettl1/Elac1/Trmt9b/Mettl15/Trdmt1/Utp14b	58
GO:0032868	response to insulin	BP	1.8671e-05	0.00148805	ENSMUSG00000078686/ENSMUSG00000078674/ENSMUSG00000073834/ENSMUSG00000078675/ENSMUSG00000023571/ENSMUSG00000020038/ENSMUSG00000021948/ENSMUSG00000060803/ENSMUSG00000031490/ENSMUSG00000025358/ENSMUSG00000055980/ENSMUSG00000020538/ENSMUSG00000059436/ENSMUSG00000037622/ENSMUSG00000018736/ENSMUSG00000028911/ENSMUSG00000029162/ENSMUSG00000028893/ENSMUSG00000034165/ENSMUSG00000050697/ENSMUSG00000032475/…	Mup9/Mup18/Mup11/Mup16/C1qtnf12/Cry1/Prkcd/Gstp1/Eif4ebp1/Cdk2/Irs1/Srebf1/Max/Wdtc1/Ndel1/Srsf4/Khk/Sesn2/Ccnd3/Prkaa1/Nck1/Cflar/Pklr/Rela/Klf15/Nr1h4/Gpld1/Cyfip1/Parp1/Slc2a1/Eprs/Appl1/Cav2/Trib3/Cpeb2/Sp1/Stxbp4/Kank1/Epm2aip1/Prkdc/Ppara/Akt3/Ptpre/Gpam/Tnfsf10/Pfkfb1/Srsf3/Cad/Igf2	49
GO:0051052	regulation of DNA metabolic process	BP	1.96589e-05	0.00154562	ENSMUSG00000014301/ENSMUSG00000002297/ENSMUSG00000003476/ENSMUSG00000042354/ENSMUSG00000039220/ENSMUSG00000007872/ENSMUSG00000026622/ENSMUSG00000021958/ENSMUSG00000022556/ENSMUSG00000039738/ENSMUSG00000021948/ENSMUSG00000030051/ENSMUSG00000028322/ENSMUSG00000024190/ENSMUSG00000025358/ENSMUSG00000041471/ENSMUSG00000038028/ENSMUSG00000005566/ENSMUSG00000003873/ENSMUSG00000040888/ENSMUSG00000056216/…	Pam16/Dbf4/Crhr2/Gnl3/Ppp1r10/Id3/Nek2/Pinx1/Hsf1/Slx4/Prkcd/Aplf/Exosc3/Dusp1/Cdk2/Shld2/Tigar/Trim28/Bax/Gfer/Cebpg/Terf2ip/Cdk9/Rbbp6/Tinf2/Hras/Mbd3/Mgea5/Smg5/Ptges3/Kdm1a/Atf1/Senp2/Chtf8/Cct3/Xrcc5/Lig3/Gnl3l/Msh2/Usp9x/Wrn/Atr/Parp9/Parp1/Kdm1b/Ptprc/Prdm9/Parp3/Apaf1/Ptk2b/Atm/Dtx3l/Fgfr1/H1f0/Fign/Hnrnpa1/Trp53bp1/Pml/Igfbp3/Tnks/Pot1a/Hus1/Brca2/Hist1h1c/Hgf/Fam129b/Blm/Npas2/Mlh1	69
GO:0035967	cellular response to topologically incorrect protein	BP	2.0831e-05	0.00161593	ENSMUSG00000090877/ENSMUSG00000025408/ENSMUSG00000014905/ENSMUSG00000053334/ENSMUSG00000059970/ENSMUSG00000015656/ENSMUSG00000040435/ENSMUSG00000022556/ENSMUSG00000015839/ENSMUSG00000035890/ENSMUSG00000046404/ENSMUSG00000003873/ENSMUSG00000032475/ENSMUSG00000042406/ENSMUSG00000039615/ENSMUSG00000039474/ENSMUSG00000024079/ENSMUSG00000015461/ENSMUSG00000018669/ENSMUSG00000022136/ENSMUSG00000057789/…	Hspa1b/Ddit3/Dnajb9/Ficd/Hspa2/Hspa8/Ppp1r15a/Hsf1/Nfe2l2/Rnf126/Yod1/Bax/Nck1/Atf4/Stub1/Wfs1/Eif2ak2/Atf6b/Cdk5rap3/Dnajc3/Bak1/Uggt1/Uggt2	23
GO:0002218	activation of innate immune response	BP	2.11921e-05	0.00162231	ENSMUSG00000048878/ENSMUSG00000070056/ENSMUSG00000006456/ENSMUSG00000028820/ENSMUSG00000021025/ENSMUSG00000020889/ENSMUSG00000059714/ENSMUSG00000042419/ENSMUSG00000032508/ENSMUSG00000024927/ENSMUSG00000047638/ENSMUSG00000029826/ENSMUSG00000026187/ENSMUSG00000045038/ENSMUSG00000002944/ENSMUSG00000031309/ENSMUSG00000019850/ENSMUSG00000040296/ENSMUSG00000026896/ENSMUSG00000022672/ENSMUSG00000057143/…	Hexim1/Mfhas1/Rbm14/Sfpq/Nfkbia/Nr1d1/Flot1/Nfkbil1/Myd88/Rela/Nr1h4/Zc3hav1/Xrcc5/Prkce/Cd36/Rps6ka3/Tnfaip3/Ddx58/Ifih1/Prkdc/Trim12c/Cav1/Tlr3/Ddx60/Trim5/Tlr5/Esr1/Rsad2/Irf4/Pspc1/Rnf125/Tlr1	32
GO:0016050	vesicle organization	BP	2.27435e-05	0.00169169	ENSMUSG00000026249/ENSMUSG00000028456/ENSMUSG00000052566/ENSMUSG00000060708/ENSMUSG00000031504/ENSMUSG00000027465/ENSMUSG00000000552/ENSMUSG00000038195/ENSMUSG00000057531/ENSMUSG00000071359/ENSMUSG00000035354/ENSMUSG00000031913/ENSMUSG00000028879/ENSMUSG00000032127/ENSMUSG00000034850/ENSMUSG00000020946/ENSMUSG00000031993/ENSMUSG00000026924/ENSMUSG00000020592/ENSMUSG00000032231/ENSMUSG00000044037/…	Serpine2/Unc13b/Hook2/Bloc1s4/Rab20/Tbc1d20/Zfp385a/Rilp/Dtnbp1/Tbpl1/Uvrag/Vps4a/Stx12/Vps11/Tmem127/Gosr2/Snx19/Sec16a/Sdc1/Anxa2/Als2cl/Hook1/Snapin/Vti1a/Snap47/Gbf1/Uso1/Sec24c/Stxbp6/Sec16b/Cav2/Zeb2/S100a10/Abca1/Hps4/Pi4k2a/Stx6/Kif13a/Dysf/Bcl2/Stx1b/Syt7/Sec24d/Insig1	44
GO:0016054	organic acid catabolic process	BP	2.29707e-05	0.00169169	ENSMUSG00000031387/ENSMUSG00000039958/ENSMUSG00000032263/ENSMUSG00000042010/ENSMUSG00000010651/ENSMUSG00000055980/ENSMUSG00000003526/ENSMUSG00000023963/ENSMUSG00000015806/ENSMUSG00000056973/ENSMUSG00000027597/ENSMUSG00000028893/ENSMUSG00000028937/ENSMUSG00000030088/ENSMUSG00000026385/ENSMUSG00000000673/ENSMUSG00000027332/ENSMUSG00000001670/ENSMUSG00000050002/ENSMUSG00000048087/ENSMUSG00000053898/…	Renbp/Etfbkmt/Bckdhb/Acacb/Acaa1b/Irs1/Prodh/Cyp39a1/Qdpr/Ces1d/Ahcy/Sesn2/Acot7/Aldh1l1/Dbi/Haao/Ivd/Tat/Idnk/Gm4737/Ech1/Pipox/Gls2/Gcat/Prodh2/Amt/Acox2/Blmh/Cpt1a/Abat/Ido2/Cpt2/Cyp4a32/Gldc/Atp2b4/Tdo2/Ddo/Lpin3/Crot/Abhd2/Hyal1/Hal/Lipe	43
GO:0046395	carboxylic acid catabolic process	BP	2.29707e-05	0.00169169	ENSMUSG00000031387/ENSMUSG00000039958/ENSMUSG00000032263/ENSMUSG00000042010/ENSMUSG00000010651/ENSMUSG00000055980/ENSMUSG00000003526/ENSMUSG00000023963/ENSMUSG00000015806/ENSMUSG00000056973/ENSMUSG00000027597/ENSMUSG00000028893/ENSMUSG00000028937/ENSMUSG00000030088/ENSMUSG00000026385/ENSMUSG00000000673/ENSMUSG00000027332/ENSMUSG00000001670/ENSMUSG00000050002/ENSMUSG00000048087/ENSMUSG00000053898/…	Renbp/Etfbkmt/Bckdhb/Acacb/Acaa1b/Irs1/Prodh/Cyp39a1/Qdpr/Ces1d/Ahcy/Sesn2/Acot7/Aldh1l1/Dbi/Haao/Ivd/Tat/Idnk/Gm4737/Ech1/Pipox/Gls2/Gcat/Prodh2/Amt/Acox2/Blmh/Cpt1a/Abat/Ido2/Cpt2/Cyp4a32/Gldc/Atp2b4/Tdo2/Ddo/Lpin3/Crot/Abhd2/Hyal1/Hal/Lipe	43
GO:2000045	regulation of G1/S transition of mitotic cell cycle	BP	2.41898e-05	0.00173884	ENSMUSG00000002297/ENSMUSG00000035486/ENSMUSG00000027510/ENSMUSG00000048787/ENSMUSG00000029726/ENSMUSG00000020644/ENSMUSG00000050188/ENSMUSG00000022216/ENSMUSG00000034165/ENSMUSG00000078153/ENSMUSG00000022855/ENSMUSG00000036781/ENSMUSG00000020167/ENSMUSG00000032194/ENSMUSG00000004266/ENSMUSG00000029863/ENSMUSG00000007812/ENSMUSG00000022672/ENSMUSG00000036986/ENSMUSG00000022369/ENSMUSG00000057329/…	Dbf4/Plk5/Rbm38/Dcun1d3/Mepce/Id2/Lsm10/Psme1/Ccnd3/Psme2b/Senp2/Rps27l/Tcf3/Kank2/Ptpn6/Casp2/Zfp655/Prkdc/Pml/Mtbp/Bcl2/Hyal1/Tert/Rbl1/Bid	25
GO:0070482	response to oxygen levels	BP	2.42087e-05	0.00173884	ENSMUSG00000028680/ENSMUSG00000039646/ENSMUSG00000024924/ENSMUSG00000024962/ENSMUSG00000022556/ENSMUSG00000015839/ENSMUSG00000033933/ENSMUSG00000031490/ENSMUSG00000038028/ENSMUSG00000020364/ENSMUSG00000042111/ENSMUSG00000028393/ENSMUSG00000051232/ENSMUSG00000072941/ENSMUSG00000050697/ENSMUSG00000000171/ENSMUSG00000026031/ENSMUSG00000001441/ENSMUSG00000024959/ENSMUSG00000041237/ENSMUSG00000042406/…	Plk3/Vasn/Vldlr/Vegfb/Hsf1/Nfe2l2/Vhl/Eif4ebp1/Tigar/Zfp354a/Ccdc115/Alad/Tmem199/Sod3/Prkaa1/Sdhd/Cflar/Npepps/Bad/Pklr/Atf4/Egln2/Pink1/Raf1/Stub1/Pgk1/Abat/Arnt/Prkce/Slc2a1/Dnmt3a/Epas1/Pdlim1/Birc2/Hsp90b1/Apaf1/Ednra/Notch1/Cybb/Postn/Ptk2b/Atm/Cpeb2/Ddit4/Scfd1/Ppara/Pml/Loxl2/Cav1/Cd24a/Adora1/Bcl2/Tert/Dnmt3b/Ndrg1/Rbpj/Tgfb2/Suv39h2/Fndc1/Fmn2	60
GO:0030301	cholesterol transport	BP	2.52442e-05	0.00179111	ENSMUSG00000021025/ENSMUSG00000023045/ENSMUSG00000018167/ENSMUSG00000031913/ENSMUSG00000040564/ENSMUSG00000028879/ENSMUSG00000032079/ENSMUSG00000002985/ENSMUSG00000060601/ENSMUSG00000005681/ENSMUSG00000021466/ENSMUSG00000026944/ENSMUSG00000032231/ENSMUSG00000020609/ENSMUSG00000002944/ENSMUSG00000032083/ENSMUSG00000015243/ENSMUSG00000024378/ENSMUSG00000007655/ENSMUSG00000029556/ENSMUSG00000022463/…	Nfkbia/Soat2/Stard3/Vps4a/Apoc1/Stx12/Apoa5/Apoe/Nr1h2/Apoa2/Ptch1/Abca2/Anxa2/Apob/Cd36/Apoa1/Abca1/Stard4/Cav1/Hnf1a/Srebf2/Syt7	22
GO:0016049	cell growth	BP	2.65035e-05	0.0018578	ENSMUSG00000037386/ENSMUSG00000026249/ENSMUSG00000048482/ENSMUSG00000023905/ENSMUSG00000078941/ENSMUSG00000008384/ENSMUSG00000019487/ENSMUSG00000048787/ENSMUSG00000046718/ENSMUSG00000037253/ENSMUSG00000004798/ENSMUSG00000058444/ENSMUSG00000064145/ENSMUSG00000030731/ENSMUSG00000018736/ENSMUSG00000028893/ENSMUSG00000033323/ENSMUSG00000069135/ENSMUSG00000004100/ENSMUSG00000025207/ENSMUSG00000001627/…	Rims2/Serpine2/Bdnf/Tnfrsf12a/Ak6/Sertad1/Trip10/Dcun1d3/Bst2/Mex3c/Ulk2/Map2k5/Arih2/Syt3/Ndel1/Sesn2/Ctdp1/Fgfr1op/Ppan/Sema4g/Ifrd1/Nrn1/Kdm1a/Zfp639/Apoe/Smarca4/Sorbs2/Fn1/4932438A13Rik/Mgll/Sesn1/Sema6d/Usp9x/Cyfip1/Megf8/Ccar2/Cda/H3f3b/Ntn1/Vcl/Col14a1/Adipor2/Sema3f/Map3k13/Kdm2b/Parp2/Acsl4/Zeb2/Nin/Gm10031/Adnp2/Rarg/Postn/Ptk2b/Fbln5/Clstn1/Adra1a/Smo/Ppara/Cirbp/Clstn3/Pml/Igfbp3/Acv…	77
GO:0034620	cellular response to unfolded protein	BP	2.95429e-05	0.0020462	ENSMUSG00000090877/ENSMUSG00000025408/ENSMUSG00000014905/ENSMUSG00000053334/ENSMUSG00000059970/ENSMUSG00000015656/ENSMUSG00000040435/ENSMUSG00000022556/ENSMUSG00000015839/ENSMUSG00000046404/ENSMUSG00000003873/ENSMUSG00000032475/ENSMUSG00000042406/ENSMUSG00000039615/ENSMUSG00000039474/ENSMUSG00000024079/ENSMUSG00000015461/ENSMUSG00000018669/ENSMUSG00000022136/ENSMUSG00000057789	Hspa1b/Ddit3/Dnajb9/Ficd/Hspa2/Hspa8/Ppp1r15a/Hsf1/Nfe2l2/Yod1/Bax/Nck1/Atf4/Stub1/Wfs1/Eif2ak2/Atf6b/Cdk5rap3/Dnajc3/Bak1	20
GO:0046890	regulation of lipid biosynthetic process	BP	3.05452e-05	0.00209073	ENSMUSG00000078686/ENSMUSG00000021214/ENSMUSG00000078674/ENSMUSG00000073834/ENSMUSG00000078675/ENSMUSG00000021948/ENSMUSG00000005514/ENSMUSG00000027905/ENSMUSG00000020538/ENSMUSG00000037622/ENSMUSG00000020889/ENSMUSG00000026385/ENSMUSG00000040564/ENSMUSG00000032079/ENSMUSG00000022555/ENSMUSG00000002985/ENSMUSG00000047638/ENSMUSG00000060601/ENSMUSG00000020609/ENSMUSG00000032083/ENSMUSG00000024378/…	Mup9/Akr1c18/Mup18/Mup11/Mup16/Prkcd/Por/Ddx20/Srebf1/Wdtc1/Nr1d1/Dbi/Apoc1/Apoa5/Dgat1/Apoe/Nr1h4/Nr1h2/Apob/Apoa1/Stard4/Bmp5/Trib3/Acsl3/Dhcr7/Fgf1/Gpam/Pdgfa/Insig1/Slc45a3/Igf2/Prkg1/Snai2/Smpd3	34
GO:0006914	autophagy	BP	3.25474e-05	0.00217656	ENSMUSG00000061815/ENSMUSG00000028680/ENSMUSG00000047963/ENSMUSG00000015656/ENSMUSG00000018572/ENSMUSG00000025034/ENSMUSG00000039201/ENSMUSG00000022620/ENSMUSG00000004798/ENSMUSG00000027602/ENSMUSG00000033909/ENSMUSG00000038028/ENSMUSG00000020538/ENSMUSG00000031826/ENSMUSG00000046404/ENSMUSG00000001750/ENSMUSG00000035354/ENSMUSG00000030161/ENSMUSG00000031913/ENSMUSG00000028893/ENSMUSG00000050732/…	Rufy4/Plk3/Stbd1/Hspa8/Phf23/Trim8/Tbc1d25/Arsa/Ulk2/Map1lc3a/Usp36/Tigar/Srebf1/Usp10/Yod1/Tcirg1/Uvrag/Gabarapl1/Vps4a/Sesn2/Vamp8/Emc6/Tfeb/Prkaa1/Stx12/Kat8/Eva1a/Wdr6/Pink1/Rragc/Pafah1b2/Vps11/Cltc/Kdm4a/Htt/Iigp1/Fyco1/Sesn1/Irgm1/Epg5/Snapin/Vti1a/Trp53inp1/Vps13c/Tpcn1/Atm/Tnfaip3/Mtmr9/Lgals8/Adra1a/Ubxn2b/Scfd1/Epm2a/Trim12c/Lars/Fundc2/Trim5/Bcl2/Nhlrc1/Rab23/Synpo2	61
GO:0061919	process utilizing autophagic mechanism	BP	3.25474e-05	0.00217656	ENSMUSG00000061815/ENSMUSG00000028680/ENSMUSG00000047963/ENSMUSG00000015656/ENSMUSG00000018572/ENSMUSG00000025034/ENSMUSG00000039201/ENSMUSG00000022620/ENSMUSG00000004798/ENSMUSG00000027602/ENSMUSG00000033909/ENSMUSG00000038028/ENSMUSG00000020538/ENSMUSG00000031826/ENSMUSG00000046404/ENSMUSG00000001750/ENSMUSG00000035354/ENSMUSG00000030161/ENSMUSG00000031913/ENSMUSG00000028893/ENSMUSG00000050732/…	Rufy4/Plk3/Stbd1/Hspa8/Phf23/Trim8/Tbc1d25/Arsa/Ulk2/Map1lc3a/Usp36/Tigar/Srebf1/Usp10/Yod1/Tcirg1/Uvrag/Gabarapl1/Vps4a/Sesn2/Vamp8/Emc6/Tfeb/Prkaa1/Stx12/Kat8/Eva1a/Wdr6/Pink1/Rragc/Pafah1b2/Vps11/Cltc/Kdm4a/Htt/Iigp1/Fyco1/Sesn1/Irgm1/Epg5/Snapin/Vti1a/Trp53inp1/Vps13c/Tpcn1/Atm/Tnfaip3/Mtmr9/Lgals8/Adra1a/Ubxn2b/Scfd1/Epm2a/Trim12c/Lars/Fundc2/Trim5/Bcl2/Nhlrc1/Rab23/Synpo2	61
GO:0046461	neutral lipid catabolic process	BP	3.48385e-05	0.00227742	ENSMUSG00000041653/ENSMUSG00000039206/ENSMUSG00000056973/ENSMUSG00000032079/ENSMUSG00000002985/ENSMUSG00000005681/ENSMUSG00000033174/ENSMUSG00000020609/ENSMUSG00000032083/ENSMUSG00000039202/ENSMUSG00000003123/ENSMUSG00000015568	Pnpla3/Daglb/Ces1d/Apoa5/Apoe/Apoa2/Mgll/Apob/Apoa1/Abhd2/Lipe/Lpl	12
GO:0046464	acylglycerol catabolic process	BP	3.48385e-05	0.00227742	ENSMUSG00000041653/ENSMUSG00000039206/ENSMUSG00000056973/ENSMUSG00000032079/ENSMUSG00000002985/ENSMUSG00000005681/ENSMUSG00000033174/ENSMUSG00000020609/ENSMUSG00000032083/ENSMUSG00000039202/ENSMUSG00000003123/ENSMUSG00000015568	Pnpla3/Daglb/Ces1d/Apoa5/Apoe/Apoa2/Mgll/Apob/Apoa1/Abhd2/Lipe/Lpl	12
GO:0044843	cell cycle G1/S phase transition	BP	3.63618e-05	0.00235059	ENSMUSG00000002297/ENSMUSG00000002068/ENSMUSG00000028680/ENSMUSG00000035486/ENSMUSG00000027510/ENSMUSG00000048787/ENSMUSG00000029726/ENSMUSG00000032078/ENSMUSG00000031490/ENSMUSG00000025358/ENSMUSG00000020644/ENSMUSG00000028693/ENSMUSG00000050188/ENSMUSG00000022216/ENSMUSG00000034165/ENSMUSG00000078153/ENSMUSG00000022855/ENSMUSG00000033417/ENSMUSG00000036781/ENSMUSG00000020167/ENSMUSG00000032194/…	Dbf4/Ccne1/Plk3/Plk5/Rbm38/Dcun1d3/Mepce/Zpr1/Eif4ebp1/Cdk2/Id2/Nasp/Lsm10/Psme1/Ccnd3/Psme2b/Senp2/Cacul1/Rps27l/Tcf3/Kank2/Ptpn6/Casp2/Atp2b4/Zfp655/Stxbp4/Prkdc/Cirbp/Pml/Mtbp/Acvr1b/Bcl2/Hyal1/Tert/Rbl1/Bid	36
GO:1903034	regulation of response to wounding	BP	3.861e-05	0.0024685	ENSMUSG00000026249/ENSMUSG00000023905/ENSMUSG00000024962/ENSMUSG00000021948/ENSMUSG00000033307/ENSMUSG00000015839/ENSMUSG00000030342/ENSMUSG00000018736/ENSMUSG00000021492/ENSMUSG00000038188/ENSMUSG00000005161/ENSMUSG00000025499/ENSMUSG00000002985/ENSMUSG00000022836/ENSMUSG00000057880/ENSMUSG00000032231/ENSMUSG00000045038/ENSMUSG00000050965/ENSMUSG00000033149/ENSMUSG00000002944/ENSMUSG00000032913/…	Serpine2/Tnfrsf12a/Vegfb/Prkcd/Mif/Nfe2l2/Cd9/Ndel1/F12/Scarf1/Prdx2/Hras/Apoe/Mylk/Abat/Anxa2/Prkce/Prkca/Phldb2/Cd36/Lrig2/Pdgfra/Hpse/Kank1/Cav1/Cd24a/F11/Hmgcr/Pdgfa/Thbs1/Prkg1/Hbegf/Muc16	33
GO:0008630	intrinsic apoptotic signaling pathway in response to DNA damage	BP	4.0605e-05	0.00256783	ENSMUSG00000033307/ENSMUSG00000053175/ENSMUSG00000000552/ENSMUSG00000003873/ENSMUSG00000036940/ENSMUSG00000024959/ENSMUSG00000036781/ENSMUSG00000022037/ENSMUSG00000024151/ENSMUSG00000033712/ENSMUSG00000061436/ENSMUSG00000034218/ENSMUSG00000057789/ENSMUSG00000020108/ENSMUSG00000028630/ENSMUSG00000028914/ENSMUSG00000022672/ENSMUSG00000036986/ENSMUSG00000057329/ENSMUSG00000041147/ENSMUSG00000002083/…	Mif/Bcl3/Zfp385a/Bax/Kdm1a/Bad/Rps27l/Clu/Msh2/Ccar2/Hipk2/Atm/Bak1/Ddit4/Dyrk2/Casp9/Prkdc/Pml/Bcl2/Brca2/Bbc3/Ikbke/Bid/Snai2/Mlh1	25
GO:0006986	response to unfolded protein	BP	4.24866e-05	0.00265792	ENSMUSG00000090877/ENSMUSG00000025408/ENSMUSG00000014905/ENSMUSG00000053334/ENSMUSG00000059970/ENSMUSG00000015656/ENSMUSG00000040435/ENSMUSG00000022556/ENSMUSG00000023286/ENSMUSG00000015839/ENSMUSG00000046404/ENSMUSG00000003873/ENSMUSG00000038398/ENSMUSG00000032475/ENSMUSG00000008429/ENSMUSG00000042406/ENSMUSG00000039615/ENSMUSG00000039474/ENSMUSG00000024079/ENSMUSG00000015461/ENSMUSG00000018669/…	Hspa1b/Ddit3/Dnajb9/Ficd/Hspa2/Hspa8/Ppp1r15a/Hsf1/Ube2j2/Nfe2l2/Yod1/Bax/Upf3a/Nck1/Herpud2/Atf4/Stub1/Wfs1/Eif2ak2/Atf6b/Cdk5rap3/Hspa4l/Dnajc3/Bak1	24
GO:0007346	regulation of mitotic cell cycle	BP	5.0086e-05	0.003029	ENSMUSG00000032010/ENSMUSG00000090877/ENSMUSG00000002297/ENSMUSG00000002068/ENSMUSG00000039220/ENSMUSG00000035486/ENSMUSG00000021569/ENSMUSG00000026622/ENSMUSG00000027510/ENSMUSG00000034509/ENSMUSG00000021958/ENSMUSG00000059970/ENSMUSG00000028044/ENSMUSG00000048787/ENSMUSG00000029726/ENSMUSG00000022556/ENSMUSG00000035451/ENSMUSG00000024190/ENSMUSG00000031490/ENSMUSG00000025358/ENSMUSG00000044813/…	Usp2/Hspa1b/Dbf4/Ccne1/Ppp1r10/Plk5/Trip13/Nek2/Rbm38/Mad2l1bp/Pinx1/Hspa2/Cks1b/Dcun1d3/Mepce/Hsf1/Foxa1/Dusp1/Eif4ebp1/Cdk2/Shb/Id2/Nup62/Lsm10/Pcid2/Vps4a/Psme1/Ccnd3/Hras/Rae1/Scrib/Psme2b/Senp2/Dync1h1/Rps27l/Dusp3/Lrp5/Cltc/Ptch1/Tcf3/Stat5a/Msh2/Kank2/Prkca/Gpsm2/Gbf1/Ythdc2/Cdk5rap3/Ptpn6/Casp2/Cav2/Timp2/Parp3/Atm/Fgfr1/Nle1/Zfp655/Ubxn2b/Xrcc3/Prkdc/Pml/Lmnb1/Anapc4/Mtbp/Tnks/Bcl2/Hyal1…	76
GO:0031330	negative regulation of cellular catabolic process	BP	5.03528e-05	0.003029	ENSMUSG00000014301/ENSMUSG00000039958/ENSMUSG00000078941/ENSMUSG00000027510/ENSMUSG00000018572/ENSMUSG00000060579/ENSMUSG00000042010/ENSMUSG00000033909/ENSMUSG00000038028/ENSMUSG00000058558/ENSMUSG00000018189/ENSMUSG00000046404/ENSMUSG00000040028/ENSMUSG00000028393/ENSMUSG00000026385/ENSMUSG00000040564/ENSMUSG00000032508/ENSMUSG00000066357/ENSMUSG00000028756/ENSMUSG00000020694/ENSMUSG00000006611/…	Pam16/Etfbkmt/Ak6/Rbm38/Phf23/Fhit/Acacb/Usp36/Tigar/Rpl5/Uchl5/Yod1/Elavl1/Alad/Dbi/Apoc1/Myd88/Wdr6/Pink1/Tlk2/Hfe/Tardbp/Kdm4a/Anxa2/Ccar2/Hipk2/Cdk5rap3/Atp2b4/Gm10031/Lrig2/Tent5c/Tnfaip3/Mtmr9/Ddit4/Adra1a/Dhx34/Scfd1/Cirbp/Pml/Lars/Bcl2/Nbas	42
GO:0009167	purine ribonucleoside monophosphate metabolic process	BP	5.07033e-05	0.003029	ENSMUSG00000044122/ENSMUSG00000048482/ENSMUSG00000015656/ENSMUSG00000063524/ENSMUSG00000033307/ENSMUSG00000024213/ENSMUSG00000038028/ENSMUSG00000050856/ENSMUSG00000030695/ENSMUSG00000043702/ENSMUSG00000050697/ENSMUSG00000000088/ENSMUSG00000028992/ENSMUSG00000000171/ENSMUSG00000033065/ENSMUSG00000006057/ENSMUSG00000022551/ENSMUSG00000028792/ENSMUSG00000024038/ENSMUSG00000003072/ENSMUSG00000024959/…	Proca1/Bdnf/Hspa8/Eno1/Mif/Nudt3/Tigar/Atp5k/Aldoa/Pde12/Prkaa1/Cox5a/Nmnat1/Sdhd/Pfkm/Atp5g1/Cyc1/Ak2/Ndufv3/Atp5d/Bad/Pklr/Chchd10/Atp5e/Pink1/Cox4i1/Ndufb9/Ndufs6/Pgk1/Atp5o/Ndufc2/Uqcrq/Uqcrb/Uqcr10/Atp5j2/Prkag2/Msh2/Atic/Parp1/Ddit4/mt-Nd5/Ppara/Clpx/Ampd3/Bid/Gale	46
GO:1903320	regulation of protein modification by small protein conjugation or removal	BP	5.11924e-05	0.003029	ENSMUSG00000042354/ENSMUSG00000021958/ENSMUSG00000048787/ENSMUSG00000018572/ENSMUSG00000020038/ENSMUSG00000036432/ENSMUSG00000024182/ENSMUSG00000058558/ENSMUSG00000018974/ENSMUSG00000030505/ENSMUSG00000032002/ENSMUSG00000009555/ENSMUSG00000070520/ENSMUSG00000038506/ENSMUSG00000036940/ENSMUSG00000029397/ENSMUSG00000020232/ENSMUSG00000022855/ENSMUSG00000024927/ENSMUSG00000028756/ENSMUSG00000039615/…	Gnl3/Pinx1/Dcun1d3/Phf23/Cry1/Siah2/Axin1/Rpl5/Sart3/Prmt3/Dcun1d5/Cdk9/Nsmce3/Dcun1d2/Kdm1a/Rchy1/Hmg20b/Senp2/Rela/Pink1/Stub1/Rps2/Zyg11b/Arnt/Trim44/Gnl3l/Ufl1/Wfs1/Birc3/Prkce/Tbc1d7/Cdk5rap3/Birc2/Trib3/Rassf5/Dtx3l/Tnfaip3/Dysf/Cav1/Mtbp/Nhlrc1	41
GO:0071496	cellular response to external stimulus	BP	5.17889e-05	0.003029	ENSMUSG00000030847/ENSMUSG00000050440/ENSMUSG00000022462/ENSMUSG00000037493/ENSMUSG00000022556/ENSMUSG00000060803/ENSMUSG00000015839/ENSMUSG00000027602/ENSMUSG00000020538/ENSMUSG00000059436/ENSMUSG00000058239/ENSMUSG00000005089/ENSMUSG00000030161/ENSMUSG00000028893/ENSMUSG00000004100/ENSMUSG00000050697/ENSMUSG00000054452/ENSMUSG00000024959/ENSMUSG00000042406/ENSMUSG00000028646/ENSMUSG00000029470/…	Bag3/Hamp/Slc38a2/Cib2/Hsf1/Gstp1/Nfe2l2/Map1lc3a/Srebf1/Max/Usf2/Slc1a2/Gabarapl1/Sesn2/Ppan/Prkaa1/Aes/Bad/Atf4/Rragc/P2rx4/Hfe/Nr1h4/Pdia3/Tnrc6a/Sesn1/Kank2/Gcn1l1/Wrn/Szt2/Eif2ak2/Slc2a1/Casp2/Ptprc/Hsp90b1/Map3k1/Ednra/Cybb/Postn/Itgb3/Bak1/Hnrnpa1/Cav1/Kcnb1/Lars/Tlr3/Tnks/Bcl2/Srebf2/Itga6/Piezo2/Trpm4/Lcn2/Ripor2/Snai2	55
GO:0043619	regulation of transcription from RNA polymerase II promoter in response to oxidative stress	BP	5.22737e-05	0.003029	ENSMUSG00000015839/ENSMUSG00000028893/ENSMUSG00000042406/ENSMUSG00000015522/ENSMUSG00000057133/ENSMUSG00000024140/ENSMUSG00000002944	Nfe2l2/Sesn2/Atf4/Arnt/Chd6/Epas1/Cd36	7
GO:0051099	positive regulation of binding	BP	5.23791e-05	0.003029	ENSMUSG00000029869/ENSMUSG00000028832/ENSMUSG00000048482/ENSMUSG00000021958/ENSMUSG00000063524/ENSMUSG00000022556/ENSMUSG00000017386/ENSMUSG00000028271/ENSMUSG00000005566/ENSMUSG00000009555/ENSMUSG00000059714/ENSMUSG00000026942/ENSMUSG00000047824/ENSMUSG00000000915/ENSMUSG00000009630/ENSMUSG00000036940/ENSMUSG00000015092/ENSMUSG00000002985/ENSMUSG00000006611/ENSMUSG00000040249/ENSMUSG00000032187/…	Ephb6/Stmn1/Bdnf/Pinx1/Eno1/Hsf1/Traf4/Gtf2b/Trim28/Cdk9/Flot1/Traf2/Pygo2/Hip1r/Ppp2cb/Kdm1a/Edf1/Apoe/Hfe/Lrp1/Smarca4/Cald1/Anxa2/Gnl3l/Ufl1/Parp9/Parp1/Hipk2/S100a10/Trib3/Dtx3l/H1f0/Cav1/Tert/Spon1/Fam129b/Irf4/Tgfb2/Ripor2	39
GO:0015918	sterol transport	BP	5.25832e-05	0.003029	ENSMUSG00000021025/ENSMUSG00000023045/ENSMUSG00000018167/ENSMUSG00000031913/ENSMUSG00000040564/ENSMUSG00000028879/ENSMUSG00000032079/ENSMUSG00000002985/ENSMUSG00000060601/ENSMUSG00000005681/ENSMUSG00000021466/ENSMUSG00000026944/ENSMUSG00000032231/ENSMUSG00000020609/ENSMUSG00000002944/ENSMUSG00000032083/ENSMUSG00000015243/ENSMUSG00000024378/ENSMUSG00000007655/ENSMUSG00000029556/ENSMUSG00000022463/…	Nfkbia/Soat2/Stard3/Vps4a/Apoc1/Stx12/Apoa5/Apoe/Nr1h2/Apoa2/Ptch1/Abca2/Anxa2/Apob/Cd36/Apoa1/Abca1/Stard4/Cav1/Hnf1a/Srebf2/Syt7/Osbp2	23
GO:0009126	purine nucleoside monophosphate metabolic process	BP	5.60293e-05	0.00319437	ENSMUSG00000044122/ENSMUSG00000048482/ENSMUSG00000015656/ENSMUSG00000063524/ENSMUSG00000033307/ENSMUSG00000024213/ENSMUSG00000038028/ENSMUSG00000050856/ENSMUSG00000030695/ENSMUSG00000043702/ENSMUSG00000050697/ENSMUSG00000000088/ENSMUSG00000028992/ENSMUSG00000000171/ENSMUSG00000033065/ENSMUSG00000006057/ENSMUSG00000022551/ENSMUSG00000028792/ENSMUSG00000024038/ENSMUSG00000003072/ENSMUSG00000024959/…	Proca1/Bdnf/Hspa8/Eno1/Mif/Nudt3/Tigar/Atp5k/Aldoa/Pde12/Prkaa1/Cox5a/Nmnat1/Sdhd/Pfkm/Atp5g1/Cyc1/Ak2/Ndufv3/Atp5d/Bad/Pklr/Chchd10/Atp5e/Pink1/Cox4i1/Ndufb9/Ndufs6/Pgk1/Atp5o/Ndufc2/Uqcrq/Uqcrb/Uqcr10/Atp5j2/Prkag2/Msh2/Atic/Parp1/Ddit4/mt-Nd5/Ppara/Clpx/Ampd3/Bid/Gale	46
GO:0022900	electron transport chain	BP	5.65656e-05	0.00319437	ENSMUSG00000044122/ENSMUSG00000048482/ENSMUSG00000005514/ENSMUSG00000035885/ENSMUSG00000023089/ENSMUSG00000000088/ENSMUSG00000000171/ENSMUSG00000022551/ENSMUSG00000024038/ENSMUSG00000041697/ENSMUSG00000056899/ENSMUSG00000028756/ENSMUSG00000009863/ENSMUSG00000031818/ENSMUSG00000075704/ENSMUSG00000022354/ENSMUSG00000021102/ENSMUSG00000021606/ENSMUSG00000021764/ENSMUSG00000014313/ENSMUSG00000030647/…	Proca1/Bdnf/Por/Cox8a/Ndufa5/Cox5a/Sdhd/Cyc1/Ndufv3/Cox6a1/Immp2l/Pink1/Sdhb/Cox4i1/Txnrd2/Ndufb9/Glrx5/Ndufs6/Ndufs4/Cox6c/Ndufc2/Gm11273/Uqcrq/Uqcrb/Uqcr10/Cox15/Cybb/mt-Nd5/Bid	29
GO:0000082	G1/S transition of mitotic cell cycle	BP	5.71856e-05	0.00319437	ENSMUSG00000002297/ENSMUSG00000002068/ENSMUSG00000028680/ENSMUSG00000035486/ENSMUSG00000027510/ENSMUSG00000048787/ENSMUSG00000029726/ENSMUSG00000032078/ENSMUSG00000031490/ENSMUSG00000025358/ENSMUSG00000020644/ENSMUSG00000028693/ENSMUSG00000050188/ENSMUSG00000022216/ENSMUSG00000034165/ENSMUSG00000078153/ENSMUSG00000022855/ENSMUSG00000033417/ENSMUSG00000036781/ENSMUSG00000020167/ENSMUSG00000032194/…	Dbf4/Ccne1/Plk3/Plk5/Rbm38/Dcun1d3/Mepce/Zpr1/Eif4ebp1/Cdk2/Id2/Nasp/Lsm10/Psme1/Ccnd3/Psme2b/Senp2/Cacul1/Rps27l/Tcf3/Kank2/Ptpn6/Casp2/Zfp655/Prkdc/Pml/Mtbp/Acvr1b/Bcl2/Hyal1/Tert/Rbl1/Bid	33
GO:0062014	negative regulation of small molecule metabolic process	BP	5.76501e-05	0.00319437	ENSMUSG00000078686/ENSMUSG00000021214/ENSMUSG00000078674/ENSMUSG00000073834/ENSMUSG00000078675/ENSMUSG00000039958/ENSMUSG00000023571/ENSMUSG00000042010/ENSMUSG00000043445/ENSMUSG00000038028/ENSMUSG00000037622/ENSMUSG00000043702/ENSMUSG00000026385/ENSMUSG00000040564/ENSMUSG00000002985/ENSMUSG00000047638/ENSMUSG00000047126/ENSMUSG00000028755/ENSMUSG00000026496/ENSMUSG00000026463/ENSMUSG00000032179/…	Mup9/Akr1c18/Mup18/Mup11/Mup16/Etfbkmt/C1qtnf12/Acacb/Pgp/Tigar/Wdtc1/Pde12/Dbi/Apoc1/Apoe/Nr1h4/Cltc/Cda/Parp1/Atp2b4/Bmp5/Trib3/Fam3c/Ddit4/Insig1/Prkg1/Snai2	27
GO:0043414	macromolecule methylation	BP	5.88486e-05	0.00323001	ENSMUSG00000048109/ENSMUSG00000039958/ENSMUSG00000074102/ENSMUSG00000039834/ENSMUSG00000038812/ENSMUSG00000029726/ENSMUSG00000031458/ENSMUSG00000024193/ENSMUSG00000060950/ENSMUSG00000049327/ENSMUSG00000024037/ENSMUSG00000030619/ENSMUSG00000005566/ENSMUSG00000030505/ENSMUSG00000044763/ENSMUSG00000029111/ENSMUSG00000047824/ENSMUSG00000024560/ENSMUSG00000035478/ENSMUSG00000036940/ENSMUSG00000003423/…	Rbm15/Etfbkmt/Rbm15b/Zfp335/Trmt112/Mepce/Coprs/Phf1/Trmt61a/Kmt5a/Wdr4/Eed/Trim28/Prmt3/Trmt10c/Nelfa/Pygo2/Cxxc1/Mbd3/Kdm1a/Pih1d1/Nr1h4/Nsd3/Smarca4/Kdm4a/Virma/Ezh1/Gtpbp3/Prmt9/Nsun3/Parp1/Dnmt3a/Thada/Kdm1b/Prdm9/Fam98b/Smyd1/Atf7ip/Trmt6/Mettl4/Mettl1/Trmt9b/Mettl15/Camkmt/Hist1h1c/Dnmt3b/Irf4/Trdmt1/Suv39h2/Ctcfl	50
GO:0051098	regulation of binding	BP	6.09386e-05	0.00331346	ENSMUSG00000071192/ENSMUSG00000029869/ENSMUSG00000028832/ENSMUSG00000048482/ENSMUSG00000025408/ENSMUSG00000007872/ENSMUSG00000026622/ENSMUSG00000021958/ENSMUSG00000049577/ENSMUSG00000029726/ENSMUSG00000063524/ENSMUSG00000022556/ENSMUSG00000053175/ENSMUSG00000017386/ENSMUSG00000028271/ENSMUSG00000030272/ENSMUSG00000020644/ENSMUSG00000057531/ENSMUSG00000005566/ENSMUSG00000003873/ENSMUSG00000009555/…	Wfikkn1/Ephb6/Stmn1/Bdnf/Ddit3/Id3/Nek2/Pinx1/Zfpm1/Mepce/Eno1/Hsf1/Bcl3/Traf4/Gtf2b/Camk1/Id2/Dtnbp1/Trim28/Bax/Cdk9/Flot1/Traf2/Pygo2/Hip1r/Ppp2cb/Aes/Kdm1a/Senp2/Stub1/Edf1/Apoe/Hfe/Lrp1/Smarca4/Cald1/Anxa2/Gnl3l/Ufl1/Snapin/Parp9/Parp1/Hipk2/Cd36/S100a10/Trib3/Dtx3l/H1f0/Bak1/Ifit2/Smo/Ppara/Cav1/Tnks/Bcl2/Grem2/Tert/Spon1/Fam129b/Irf4/Blm/Tgfb2/Ripor2	63
GO:0010544	negative regulation of platelet activation	BP	6.40996e-05	0.00340582	ENSMUSG00000026249/ENSMUSG00000021948/ENSMUSG00000030342/ENSMUSG00000002985/ENSMUSG00000057880/ENSMUSG00000029231/ENSMUSG00000025856/ENSMUSG00000052920	Serpine2/Prkcd/Cd9/Apoe/Abat/Pdgfra/Pdgfa/Prkg1	8
GO:0009123	nucleoside monophosphate metabolic process	BP	6.4567e-05	0.00340582	ENSMUSG00000044122/ENSMUSG00000048482/ENSMUSG00000078941/ENSMUSG00000015656/ENSMUSG00000063524/ENSMUSG00000033307/ENSMUSG00000024213/ENSMUSG00000038028/ENSMUSG00000050856/ENSMUSG00000030695/ENSMUSG00000043702/ENSMUSG00000050697/ENSMUSG00000000088/ENSMUSG00000028992/ENSMUSG00000000171/ENSMUSG00000033065/ENSMUSG00000006057/ENSMUSG00000022551/ENSMUSG00000028792/ENSMUSG00000024038/ENSMUSG00000003072/…	Proca1/Bdnf/Ak6/Hspa8/Eno1/Mif/Nudt3/Tigar/Atp5k/Aldoa/Pde12/Prkaa1/Cox5a/Nmnat1/Sdhd/Pfkm/Atp5g1/Cyc1/Ak2/Ndufv3/Atp5d/Bad/Pklr/Chchd10/Atp5e/Pink1/Cox4i1/Ndufb9/Ndufs6/Pgk1/Atp5o/Ndufc2/Uqcrq/Uqcrb/Uqcr10/Atp5j2/Prkag2/Msh2/Atic/Parp1/Ddit4/mt-Nd5/Dck/Ppara/Clpx/Dnph1/Ampd3/Cad/Bid/Gale	50
GO:0042770	signal transduction in response to DNA damage	BP	6.49421e-05	0.00340582	ENSMUSG00000027510/ENSMUSG00000033307/ENSMUSG00000053175/ENSMUSG00000000552/ENSMUSG00000049327/ENSMUSG00000031826/ENSMUSG00000001707/ENSMUSG00000028893/ENSMUSG00000036940/ENSMUSG00000036781/ENSMUSG00000032409/ENSMUSG00000061436/ENSMUSG00000029863/ENSMUSG00000054580/ENSMUSG00000034218/ENSMUSG00000028914/ENSMUSG00000022672/ENSMUSG00000036986/ENSMUSG00000041147/ENSMUSG00000005125/ENSMUSG00000004446/…	Rbm38/Mif/Bcl3/Zfp385a/Kmt5a/Usp10/Eef1e1/Sesn2/Kdm1a/Rps27l/Atr/Hipk2/Casp2/Pla2r1/Atm/Casp9/Prkdc/Pml/Brca2/Ndrg1/Bid/Snai2	22
GO:0071453	cellular response to oxygen levels	BP	6.49787e-05	0.00340582	ENSMUSG00000028680/ENSMUSG00000039646/ENSMUSG00000024924/ENSMUSG00000015839/ENSMUSG00000033933/ENSMUSG00000031490/ENSMUSG00000038028/ENSMUSG00000042111/ENSMUSG00000051232/ENSMUSG00000050697/ENSMUSG00000000171/ENSMUSG00000026031/ENSMUSG00000001441/ENSMUSG00000024959/ENSMUSG00000042406/ENSMUSG00000028756/ENSMUSG00000039615/ENSMUSG00000062070/ENSMUSG00000045038/ENSMUSG00000020661/ENSMUSG00000024140/…	Plk3/Vasn/Vldlr/Nfe2l2/Vhl/Eif4ebp1/Tigar/Ccdc115/Tmem199/Prkaa1/Sdhd/Cflar/Npepps/Bad/Atf4/Pink1/Stub1/Pgk1/Prkce/Dnmt3a/Epas1/Notch1/Cybb/Cpeb2/Cav1/Bcl2/Tert/Dnmt3b/Ndrg1/Rbpj/Suv39h2/Fndc1/Fmn2	33
GO:0043434	response to peptide hormone	BP	6.64779e-05	0.00345329	ENSMUSG00000078686/ENSMUSG00000021214/ENSMUSG00000078674/ENSMUSG00000003476/ENSMUSG00000073834/ENSMUSG00000078675/ENSMUSG00000023571/ENSMUSG00000071076/ENSMUSG00000076441/ENSMUSG00000020038/ENSMUSG00000022556/ENSMUSG00000021948/ENSMUSG00000060803/ENSMUSG00000015839/ENSMUSG00000005514/ENSMUSG00000031490/ENSMUSG00000036792/ENSMUSG00000025358/ENSMUSG00000055980/ENSMUSG00000020538/ENSMUSG00000059436/…	Mup9/Akr1c18/Mup18/Crhr2/Mup11/Mup16/C1qtnf12/Jund/Ass1/Cry1/Hsf1/Prkcd/Gstp1/Nfe2l2/Por/Eif4ebp1/Mbd5/Cdk2/Irs1/Srebf1/Max/Wdtc1/Ndel1/Qdpr/Srsf4/Khk/Sesn2/Ccnd3/Prkaa1/Nck1/Cflar/Cyc1/Pklr/Rela/Klf15/Nr1h4/Gpld1/Lrp5/Stat5a/Cyfip1/Parp1/Serpina3m/Slc2a1/Eprs/Appl1/Cav2/Ednrb/Trib3/Cybb/Itgb3/Cpeb2/Fbn1/Sp1/Stxbp4/Kank1/Epm2aip1/Prkdc/Ppara/Akt3/Cav1/Ptpre/Gpam/Tnfsf10/Pfkfb1/Srsf3/Cad/Igf2/Igfb…	68
GO:0061041	regulation of wound healing	BP	7.13471e-05	0.00367343	ENSMUSG00000026249/ENSMUSG00000023905/ENSMUSG00000024962/ENSMUSG00000021948/ENSMUSG00000015839/ENSMUSG00000030342/ENSMUSG00000021492/ENSMUSG00000005161/ENSMUSG00000025499/ENSMUSG00000002985/ENSMUSG00000022836/ENSMUSG00000057880/ENSMUSG00000032231/ENSMUSG00000045038/ENSMUSG00000050965/ENSMUSG00000033149/ENSMUSG00000002944/ENSMUSG00000029231/ENSMUSG00000035273/ENSMUSG00000032702/ENSMUSG00000007655/…	Serpine2/Tnfrsf12a/Vegfb/Prkcd/Nfe2l2/Cd9/F12/Prdx2/Hras/Apoe/Mylk/Abat/Anxa2/Prkce/Prkca/Phldb2/Cd36/Pdgfra/Hpse/Kank1/Cav1/F11/Hmgcr/Pdgfa/Thbs1/Prkg1/Hbegf/Muc16	28
GO:0006163	purine nucleotide metabolic process	BP	7.26227e-05	0.00370631	ENSMUSG00000044122/ENSMUSG00000048482/ENSMUSG00000078941/ENSMUSG00000015656/ENSMUSG00000060579/ENSMUSG00000063524/ENSMUSG00000033307/ENSMUSG00000024213/ENSMUSG00000038028/ENSMUSG00000032177/ENSMUSG00000050856/ENSMUSG00000030695/ENSMUSG00000043702/ENSMUSG00000028937/ENSMUSG00000050697/ENSMUSG00000000088/ENSMUSG00000028992/ENSMUSG00000000171/ENSMUSG00000033065/ENSMUSG00000006057/ENSMUSG00000025220/…	Proca1/Bdnf/Ak6/Hspa8/Fhit/Eno1/Mif/Nudt3/Tigar/Pde4a/Atp5k/Aldoa/Pde12/Acot7/Prkaa1/Cox5a/Nmnat1/Sdhd/Pfkm/Atp5g1/Mgea5/Cyc1/Ak2/Ndufv3/Pde8a/Atp5d/Bad/Pklr/Chchd10/Atp5e/Pink1/Cox4i1/Ndufb9/Ndufs6/Pgk1/Atp5o/Ndufc2/Hint1/Uqcrq/Uqcrb/Uqcr10/Atp5j2/Sult1b1/Prkag2/Msh2/Atic/Pank3/Parp1/Papss1/Timp2/Crot/Ddit4/Pde4d/mt-Nd5/Ppara/Adcy5/Pde1a/Clpx/Ampd3/Hmgcr/Rab23/Bid/Gale/Cap2	64
GO:0045833	negative regulation of lipid metabolic process	BP	7.43768e-05	0.00375311	ENSMUSG00000078686/ENSMUSG00000021214/ENSMUSG00000078674/ENSMUSG00000073834/ENSMUSG00000078675/ENSMUSG00000039958/ENSMUSG00000042010/ENSMUSG00000029635/ENSMUSG00000037622/ENSMUSG00000026385/ENSMUSG00000050697/ENSMUSG00000040564/ENSMUSG00000002985/ENSMUSG00000047638/ENSMUSG00000005681/ENSMUSG00000028252/ENSMUSG00000032179/ENSMUSG00000032715/ENSMUSG00000042429/ENSMUSG00000019768/ENSMUSG00000025856/…	Mup9/Akr1c18/Mup18/Mup11/Mup16/Etfbkmt/Acacb/Cdk8/Wdtc1/Dbi/Prkaa1/Apoc1/Apoe/Nr1h4/Apoa2/Ccnc/Bmp5/Trib3/Adora1/Esr1/Pdgfa/Insig1/Snai2	23
GO:0009199	ribonucleoside triphosphate metabolic process	BP	7.52173e-05	0.00375311	ENSMUSG00000044122/ENSMUSG00000048482/ENSMUSG00000015656/ENSMUSG00000063524/ENSMUSG00000033307/ENSMUSG00000038028/ENSMUSG00000050856/ENSMUSG00000030695/ENSMUSG00000043702/ENSMUSG00000050697/ENSMUSG00000000088/ENSMUSG00000028992/ENSMUSG00000000171/ENSMUSG00000033065/ENSMUSG00000006057/ENSMUSG00000022551/ENSMUSG00000028792/ENSMUSG00000024038/ENSMUSG00000003072/ENSMUSG00000024959/ENSMUSG00000041237/…	Proca1/Bdnf/Hspa8/Eno1/Mif/Tigar/Atp5k/Aldoa/Pde12/Prkaa1/Cox5a/Nmnat1/Sdhd/Pfkm/Atp5g1/Cyc1/Ak2/Ndufv3/Atp5d/Bad/Pklr/Chchd10/Atp5e/Pink1/Cox4i1/Ndufb9/Ndufs6/Pgk1/Atp5o/Ndufc2/Uqcrq/Uqcrb/Uqcr10/Atp5j2/Prkag2/Msh2/Parp1/Ddit4/mt-Nd5/Ppara/Clpx/Ampd3/Rab23/Cad/Bid/Gale	46
GO:0009150	purine ribonucleotide metabolic process	BP	7.54751e-05	0.00375311	ENSMUSG00000044122/ENSMUSG00000048482/ENSMUSG00000078941/ENSMUSG00000015656/ENSMUSG00000063524/ENSMUSG00000033307/ENSMUSG00000024213/ENSMUSG00000038028/ENSMUSG00000032177/ENSMUSG00000050856/ENSMUSG00000030695/ENSMUSG00000043702/ENSMUSG00000028937/ENSMUSG00000050697/ENSMUSG00000000088/ENSMUSG00000028992/ENSMUSG00000000171/ENSMUSG00000033065/ENSMUSG00000006057/ENSMUSG00000022551/ENSMUSG00000028792/…	Proca1/Bdnf/Ak6/Hspa8/Eno1/Mif/Nudt3/Tigar/Pde4a/Atp5k/Aldoa/Pde12/Acot7/Prkaa1/Cox5a/Nmnat1/Sdhd/Pfkm/Atp5g1/Cyc1/Ak2/Ndufv3/Pde8a/Atp5d/Bad/Pklr/Chchd10/Atp5e/Pink1/Cox4i1/Ndufb9/Ndufs6/Pgk1/Atp5o/Ndufc2/Hint1/Uqcrq/Uqcrb/Uqcr10/Atp5j2/Sult1b1/Prkag2/Msh2/Atic/Pank3/Parp1/Papss1/Timp2/Crot/Ddit4/Pde4d/mt-Nd5/Ppara/Adcy5/Pde1a/Clpx/Ampd3/Hmgcr/Rab23/Bid/Gale/Cap2	62
GO:0009205	purine ribonucleoside triphosphate metabolic process	BP	7.78197e-05	0.00383691	ENSMUSG00000044122/ENSMUSG00000048482/ENSMUSG00000015656/ENSMUSG00000063524/ENSMUSG00000033307/ENSMUSG00000038028/ENSMUSG00000050856/ENSMUSG00000030695/ENSMUSG00000043702/ENSMUSG00000050697/ENSMUSG00000000088/ENSMUSG00000028992/ENSMUSG00000000171/ENSMUSG00000033065/ENSMUSG00000006057/ENSMUSG00000022551/ENSMUSG00000028792/ENSMUSG00000024038/ENSMUSG00000003072/ENSMUSG00000024959/ENSMUSG00000041237/…	Proca1/Bdnf/Hspa8/Eno1/Mif/Tigar/Atp5k/Aldoa/Pde12/Prkaa1/Cox5a/Nmnat1/Sdhd/Pfkm/Atp5g1/Cyc1/Ak2/Ndufv3/Atp5d/Bad/Pklr/Chchd10/Atp5e/Pink1/Cox4i1/Ndufb9/Ndufs6/Pgk1/Atp5o/Ndufc2/Uqcrq/Uqcrb/Uqcr10/Atp5j2/Prkag2/Msh2/Parp1/Ddit4/mt-Nd5/Ppara/Clpx/Ampd3/Rab23/Bid/Gale	45
GO:0006979	response to oxidative stress	BP	7.92749e-05	0.00384218	ENSMUSG00000021214/ENSMUSG00000028680/ENSMUSG00000035873/ENSMUSG00000022556/ENSMUSG00000021948/ENSMUSG00000001034/ENSMUSG00000060803/ENSMUSG00000015839/ENSMUSG00000024190/ENSMUSG00000027602/ENSMUSG00000028820/ENSMUSG00000036473/ENSMUSG00000028393/ENSMUSG00000034203/ENSMUSG00000040888/ENSMUSG00000026942/ENSMUSG00000028893/ENSMUSG00000052253/ENSMUSG00000072941/ENSMUSG00000009630/ENSMUSG00000022450/…	Akr1c18/Plk3/Pawr/Hsf1/Prkcd/Mapk7/Gstp1/Nfe2l2/Dusp1/Map1lc3a/Sfpq/Tbc1d24/Alad/Chchd4/Gfer/Traf2/Sesn2/Zfp622/Sod3/Ppp2cb/Ndufa6/Prkaa1/Ppp1r15b/Prdx2/Cflar/Pde8a/Bad/Tat/Atf4/Rcan1/Rela/Pink1/Rnf146/Ptprk/Apoe/Acox2/Sdc1/Sesn1/Arnt/Wrn/Setx/Trp53inp1/Parp1/Szt2/Chd6/Epas1/Ankzf1/Cd36/Pxdn/Pyroxd1/Pla2r1/Adnp2/Srxn1/Ptk2b/Pdgfra/Fbln5/Bak1/Tnfaip3/Sp1/Vnn1/Tldc1/Stx2/Pml/Hnf1a/Bcl2/Hyal1/Ppargc…	71
GO:0009161	ribonucleoside monophosphate metabolic process	BP	7.9826e-05	0.00384218	ENSMUSG00000044122/ENSMUSG00000048482/ENSMUSG00000015656/ENSMUSG00000063524/ENSMUSG00000033307/ENSMUSG00000024213/ENSMUSG00000038028/ENSMUSG00000050856/ENSMUSG00000030695/ENSMUSG00000043702/ENSMUSG00000050697/ENSMUSG00000000088/ENSMUSG00000028992/ENSMUSG00000000171/ENSMUSG00000033065/ENSMUSG00000006057/ENSMUSG00000022551/ENSMUSG00000028792/ENSMUSG00000024038/ENSMUSG00000003072/ENSMUSG00000024959/…	Proca1/Bdnf/Hspa8/Eno1/Mif/Nudt3/Tigar/Atp5k/Aldoa/Pde12/Prkaa1/Cox5a/Nmnat1/Sdhd/Pfkm/Atp5g1/Cyc1/Ak2/Ndufv3/Atp5d/Bad/Pklr/Chchd10/Atp5e/Pink1/Cox4i1/Ndufb9/Ndufs6/Pgk1/Atp5o/Ndufc2/Uqcrq/Uqcrb/Uqcr10/Atp5j2/Prkag2/Msh2/Atic/Parp1/Ddit4/mt-Nd5/Ppara/Clpx/Ampd3/Cad/Bid/Gale	47
GO:0060249	anatomical structure homeostasis	BP	7.99079e-05	0.00384218	ENSMUSG00000002068/ENSMUSG00000044244/ENSMUSG00000050440/ENSMUSG00000006538/ENSMUSG00000042354/ENSMUSG00000039220/ENSMUSG00000037493/ENSMUSG00000026622/ENSMUSG00000021958/ENSMUSG00000039738/ENSMUSG00000033933/ENSMUSG00000021360/ENSMUSG00000003873/ENSMUSG00000030695/ENSMUSG00000033430/ENSMUSG00000001348/ENSMUSG00000007589/ENSMUSG00000028833/ENSMUSG00000050697/ENSMUSG00000000673/ENSMUSG00000033065/…	Ccne1/Il20rb/Hamp/Ihh/Gnl3/Ppp1r10/Cib2/Nek2/Pinx1/Slx4/Vhl/Gcnt2/Bax/Aldoa/Terf2ip/Acp5/Tinf2/Ncdn/Prkaa1/Haao/Pfkm/Smg5/Acaca/Ptges3/Pgk1/Cct3/Xrcc5/Ildr2/Gnl3l/Wrn/Col14a1/Epas1/Parp3/Notch1/Ptk2b/Atm/Itgb3/Hnrnpa1/Smo/Xrcc3/Prkdc/Pml/Akt3/Hnf1a/Nphp3/Adora1/Tnks/Bcl2/Pot1a/Brca2/Spata7/Tert/Bbs10/Bbs12/Ppargc1b/Mks1/Bbs4/Blm/Ccdc66/Recql4/P2ry4	61
GO:0050821	protein stabilization	BP	8.22599e-05	0.00392102	ENSMUSG00000032010/ENSMUSG00000030847/ENSMUSG00000078941/ENSMUSG00000032431/ENSMUSG00000033909/ENSMUSG00000058558/ENSMUSG00000022020/ENSMUSG00000059714/ENSMUSG00000000915/ENSMUSG00000028879/ENSMUSG00000071072/ENSMUSG00000028756/ENSMUSG00000022037/ENSMUSG00000001416/ENSMUSG00000029369/ENSMUSG00000020167/ENSMUSG00000027189/ENSMUSG00000031010/ENSMUSG00000039474/ENSMUSG00000039959/ENSMUSG00000003814/…	Usp2/Bag3/Ak6/Crtap/Usp36/Rpl5/Naa16/Flot1/Hip1r/Stx12/Ptges3/Pink1/Clu/Cct3/Afm/Tcf3/Trim44/Usp9x/Wfs1/Hip1/Calr/Apoa1/Hps4/A1cf/Tbrg1/Mtmr9/Stxbp4/Smo/Pml/Swsap1/Mcm8/Tesc	32
GO:0071229	cellular response to acid chemical	BP	8.28954e-05	0.00392102	ENSMUSG00000021214/ENSMUSG00000007872/ENSMUSG00000091512/ENSMUSG00000076441/ENSMUSG00000022556/ENSMUSG00000020538/ENSMUSG00000024045/ENSMUSG00000028893/ENSMUSG00000050697/ENSMUSG00000050552/ENSMUSG00000020532/ENSMUSG00000028756/ENSMUSG00000028646/ENSMUSG00000039656/ENSMUSG00000047638/ENSMUSG00000024900/ENSMUSG00000026187/ENSMUSG00000038332/ENSMUSG00000045038/ENSMUSG00000031502/ENSMUSG00000043535/…	Akr1c18/Id3/Lamtor3/Ass1/Hsf1/Srebf1/Akap8/Sesn2/Prkaa1/Lamtor4/Acaca/Pink1/Rragc/Rxrb/Nr1h4/Cpt1a/Xrcc5/Sesn1/Prkce/Col4a1/Setx/Apob/Dnmt3a/Ubr1/Abca1/Adnp2/Rarg/Cybb/Ptk2b/Pdgfra/Atm/Lancl2/Lars/Cldn1/Dnmt3b/P2ry4/Ptk6/Tesc	38
GO:0035264	multicellular organism growth	BP	8.42398e-05	0.00395248	ENSMUSG00000031489/ENSMUSG00000004263/ENSMUSG00000006538/ENSMUSG00000022556/ENSMUSG00000040734/ENSMUSG00000024986/ENSMUSG00000024247/ENSMUSG00000036792/ENSMUSG00000000378/ENSMUSG00000037622/ENSMUSG00000005089/ENSMUSG00000030779/ENSMUSG00000019428/ENSMUSG00000042608/ENSMUSG00000075376/ENSMUSG00000021606/ENSMUSG00000020097/ENSMUSG00000021466/ENSMUSG00000004043/ENSMUSG00000016559/ENSMUSG00000027630/…	Adrb3/Atn1/Ihh/Hsf1/Ppp1r13l/Hhex/Pkdcc/Mbd5/Ccm2/Wdtc1/Slc1a2/Rbbp6/Fkbp8/Stk40/Rc3h2/Ndufs6/Sgpl1/Ptch1/Stat5a/H3f3b/Tbl1xr1/Plac8/Rarg/Atm/Pde4d/Alms1/Smo/Dhcr7/Bcl2/Gpam/Brca2/Pls1/Bbs4/Igf2	34
GO:0009144	purine nucleoside triphosphate metabolic process	BP	9.11498e-05	0.00424247	ENSMUSG00000044122/ENSMUSG00000048482/ENSMUSG00000015656/ENSMUSG00000063524/ENSMUSG00000033307/ENSMUSG00000038028/ENSMUSG00000050856/ENSMUSG00000030695/ENSMUSG00000043702/ENSMUSG00000050697/ENSMUSG00000000088/ENSMUSG00000028992/ENSMUSG00000000171/ENSMUSG00000033065/ENSMUSG00000006057/ENSMUSG00000025220/ENSMUSG00000022551/ENSMUSG00000028792/ENSMUSG00000024038/ENSMUSG00000003072/ENSMUSG00000024959/…	Proca1/Bdnf/Hspa8/Eno1/Mif/Tigar/Atp5k/Aldoa/Pde12/Prkaa1/Cox5a/Nmnat1/Sdhd/Pfkm/Atp5g1/Mgea5/Cyc1/Ak2/Ndufv3/Atp5d/Bad/Pklr/Chchd10/Atp5e/Pink1/Cox4i1/Ndufb9/Ndufs6/Pgk1/Atp5o/Ndufc2/Uqcrq/Uqcrb/Uqcr10/Atp5j2/Prkag2/Msh2/Parp1/Ddit4/mt-Nd5/Ppara/Clpx/Ampd3/Rab23/Bid/Gale	46
GO:0071375	cellular response to peptide hormone stimulus	BP	9.28797e-05	0.00427626	ENSMUSG00000078686/ENSMUSG00000021214/ENSMUSG00000078674/ENSMUSG00000003476/ENSMUSG00000073834/ENSMUSG00000078675/ENSMUSG00000023571/ENSMUSG00000076441/ENSMUSG00000022556/ENSMUSG00000021948/ENSMUSG00000060803/ENSMUSG00000015839/ENSMUSG00000005514/ENSMUSG00000031490/ENSMUSG00000036792/ENSMUSG00000025358/ENSMUSG00000055980/ENSMUSG00000020538/ENSMUSG00000059436/ENSMUSG00000037622/ENSMUSG00000018736/…	Mup9/Akr1c18/Mup18/Crhr2/Mup11/Mup16/C1qtnf12/Ass1/Hsf1/Prkcd/Gstp1/Nfe2l2/Por/Eif4ebp1/Mbd5/Cdk2/Irs1/Srebf1/Max/Wdtc1/Ndel1/Ccnd3/Prkaa1/Nck1/Cflar/Pklr/Rela/Klf15/Nr1h4/Gpld1/Stat5a/Cyfip1/Parp1/Eprs/Appl1/Cav2/Trib3/Itgb3/Cpeb2/Fbn1/Sp1/Stxbp4/Kank1/Prkdc/Akt3/Cav1/Ptpre/Gpam/Srsf3/Igf2	50
GO:1905952	regulation of lipid localization	BP	9.33456e-05	0.00427626	ENSMUSG00000078686/ENSMUSG00000078674/ENSMUSG00000073834/ENSMUSG00000078675/ENSMUSG00000020038/ENSMUSG00000042010/ENSMUSG00000021948/ENSMUSG00000033307/ENSMUSG00000021025/ENSMUSG00000040564/ENSMUSG00000032079/ENSMUSG00000022555/ENSMUSG00000002985/ENSMUSG00000060601/ENSMUSG00000005681/ENSMUSG00000021466/ENSMUSG00000026944/ENSMUSG00000032231/ENSMUSG00000020609/ENSMUSG00000002944/ENSMUSG00000037685/…	Mup9/Mup18/Mup11/Mup16/Cry1/Acacb/Prkcd/Mif/Nfkbia/Apoc1/Apoa5/Dgat1/Apoe/Nr1h2/Apoa2/Ptch1/Abca2/Anxa2/Apob/Cd36/Atp8a1/Acsl4/Apoa1/Abca1/Pla2r1/Itgb3/Ppara/Igfbp3/Srebf2/Lpl/Thbs1/Ikbke	32
GO:0022408	negative regulation of cell-cell adhesion	BP	9.49985e-05	0.00431798	ENSMUSG00000026249/ENSMUSG00000044244/ENSMUSG00000027387/ENSMUSG00000006538/ENSMUSG00000076441/ENSMUSG00000035873/ENSMUSG00000021948/ENSMUSG00000001034/ENSMUSG00000060803/ENSMUSG00000030342/ENSMUSG00000085795/ENSMUSG00000058444/ENSMUSG00000040423/ENSMUSG00000005161/ENSMUSG00000075376/ENSMUSG00000006611/ENSMUSG00000003518/ENSMUSG00000057880/ENSMUSG00000004266/ENSMUSG00000021782/ENSMUSG00000032083/…	Serpine2/Il20rb/Zc3h8/Ihh/Ass1/Pawr/Prkcd/Mapk7/Gstp1/Cd9/Zfp703/Map2k5/Rc3h1/Prdx2/Rc3h2/Hfe/Dusp3/Abat/Ptpn6/Dlg5/Apoa1/Il4ra/Tnfaip3/Ppara/Cd24a/Tnfrsf21/Cd274/Tnfrsf14/Il1rn/Prkg1/Ripor2/Gli3/Snai2/Zfp608	34
GO:0043254	regulation of protein complex assembly	BP	9.57727e-05	0.00431942	ENSMUSG00000090877/ENSMUSG00000028456/ENSMUSG00000028832/ENSMUSG00000026933/ENSMUSG00000022682/ENSMUSG00000021948/ENSMUSG00000067995/ENSMUSG00000029581/ENSMUSG00000028271/ENSMUSG00000031490/ENSMUSG00000024777/ENSMUSG00000021326/ENSMUSG00000003873/ENSMUSG00000024381/ENSMUSG00000028266/ENSMUSG00000000915/ENSMUSG00000035203/ENSMUSG00000041570/ENSMUSG00000032475/ENSMUSG00000027944/ENSMUSG00000028756/…	Hspa1b/Unc13b/Stmn1/Camsap1/Rrn3/Prkcd/Gtf2f2/Fscn1/Gtf2b/Eif4ebp1/Ppp2r5b/Trim27/Bax/Bin1/Lmo4/Hip1r/Epn1/Camsap2/Nck1/Hax1/Pink1/Raf1/Gmfb/Pih1d1/Vps11/Stub1/Apoe/Nr1h2/Clu/Ppm1a/Cnot1/Hnf1b/Msn/Cyfip1/Atr/Prkce/H3f3b/Eml2/Setx/Sptbn1/Parp1/Eif2ak2/Cd36/Stxbp6/Birc2/Trappc12/Nin/Piezo1/Rhobtb1/Ptk2b/Atm/Arpin/Atf7ip/Kank1/Cav1/Cd24a/Hnf1a/Kirrel/Stx1b/Esr1/Eps8/Bbs10/Insig1/Bbc3/Bbs4/Fmn1/Bid/F…	68
GO:1901652	response to peptide	BP	9.91927e-05	0.00443925	ENSMUSG00000078686/ENSMUSG00000021214/ENSMUSG00000078674/ENSMUSG00000003476/ENSMUSG00000073834/ENSMUSG00000078675/ENSMUSG00000023571/ENSMUSG00000071076/ENSMUSG00000076441/ENSMUSG00000020038/ENSMUSG00000022556/ENSMUSG00000021948/ENSMUSG00000060803/ENSMUSG00000015839/ENSMUSG00000005514/ENSMUSG00000031490/ENSMUSG00000036792/ENSMUSG00000025358/ENSMUSG00000055980/ENSMUSG00000021025/ENSMUSG00000020538/…	Mup9/Akr1c18/Mup18/Crhr2/Mup11/Mup16/C1qtnf12/Jund/Ass1/Cry1/Hsf1/Prkcd/Gstp1/Nfe2l2/Por/Eif4ebp1/Mbd5/Cdk2/Irs1/Nfkbia/Srebf1/Max/Wdtc1/Ndel1/Qdpr/Srsf4/Khk/Sesn2/Ccnd3/Prkaa1/Nck1/Cflar/Cyc1/Pklr/Rela/Klf15/Nr1h4/Gpld1/Lrp5/Lrp1/Stat5a/Cyfip1/Parp1/Serpina3m/Slc2a1/Eprs/Cd36/Appl1/Cav2/Ednrb/Irf5/Trib3/Notch1/Cybb/Itgb3/Cpeb2/Fbn1/Tnfaip3/Sp1/Stxbp4/Kank1/Epm2aip1/Prkdc/Ppara/Akt3/Cav1/Ptpre/Ng…	75
GO:0061077	chaperone-mediated protein folding	BP	0.000100842	0.00446839	ENSMUSG00000090877/ENSMUSG00000005483/ENSMUSG00000036854/ENSMUSG00000059970/ENSMUSG00000032431/ENSMUSG00000015656/ENSMUSG00000030417/ENSMUSG00000001774/ENSMUSG00000028416/ENSMUSG00000071072/ENSMUSG00000014195/ENSMUSG00000022037/ENSMUSG00000030533/ENSMUSG00000074212/ENSMUSG00000003814	Hspa1b/Dnajb1/Hspb6/Hspa2/Crtap/Hspa8/Pdcd5/Chordc1/Bag1/Ptges3/Dnajc7/Clu/Unc45a/Dnajb14/Calr	15
GO:0034976	response to endoplasmic reticulum stress	BP	0.00010138	0.00446839	ENSMUSG00000025408/ENSMUSG00000014905/ENSMUSG00000053334/ENSMUSG00000040435/ENSMUSG00000023286/ENSMUSG00000015839/ENSMUSG00000046404/ENSMUSG00000003873/ENSMUSG00000059714/ENSMUSG00000028893/ENSMUSG00000009630/ENSMUSG00000013858/ENSMUSG00000046062/ENSMUSG00000032475/ENSMUSG00000042406/ENSMUSG00000039615/ENSMUSG00000022564/ENSMUSG00000022037/ENSMUSG00000027248/ENSMUSG00000039100/ENSMUSG00000040359/…	Ddit3/Dnajb9/Ficd/Ppp1r15a/Ube2j2/Nfe2l2/Yod1/Bax/Flot1/Sesn2/Ppp2cb/Tmem259/Ppp1r15b/Nck1/Atf4/Stub1/Grina/Clu/Pdia3/March6/Ufl1/Wfs1/Eif2ak2/Atf6b/Cdk5rap3/Hsp90b1/Apaf1/Trib3/Fam129a/Dnajc3/Bak1/Casp9/Uggt1/Uggt2/Pml/Bcl2/Tmem67/Bbc3/Erp27	39
GO:0032200	telomere organization	BP	0.000103925	0.00452894	ENSMUSG00000002068/ENSMUSG00000042354/ENSMUSG00000039220/ENSMUSG00000026622/ENSMUSG00000021958/ENSMUSG00000039738/ENSMUSG00000033430/ENSMUSG00000007589/ENSMUSG00000001415/ENSMUSG00000071072/ENSMUSG00000001416/ENSMUSG00000026187/ENSMUSG00000025266/ENSMUSG00000031583/ENSMUSG00000016559/ENSMUSG00000023249/ENSMUSG00000034218/ENSMUSG00000046434/ENSMUSG00000021287/ENSMUSG00000022672/ENSMUSG00000036986/…	Ccne1/Gnl3/Ppp1r10/Nek2/Pinx1/Slx4/Terf2ip/Tinf2/Smg5/Ptges3/Cct3/Xrcc5/Gnl3l/Wrn/H3f3b/Parp3/Atm/Hnrnpa1/Xrcc3/Prkdc/Pml/Tnks/Pot1a/Brca2/Tert/Blm/Recql4	27
GO:0019318	hexose metabolic process	BP	0.00010431	0.00452894	ENSMUSG00000078686/ENSMUSG00000078674/ENSMUSG00000073834/ENSMUSG00000026773/ENSMUSG00000078675/ENSMUSG00000023571/ENSMUSG00000063889/ENSMUSG00000020038/ENSMUSG00000042010/ENSMUSG00000043445/ENSMUSG00000055980/ENSMUSG00000038028/ENSMUSG00000002769/ENSMUSG00000037622/ENSMUSG00000000168/ENSMUSG00000020889/ENSMUSG00000030695/ENSMUSG00000029162/ENSMUSG00000028893/ENSMUSG00000050697/ENSMUSG00000020260/…	Mup9/Mup18/Mup11/Pfkfb3/Mup16/C1qtnf12/Crem/Cry1/Acacb/Pgp/Irs1/Tigar/Gnmt/Wdtc1/Dlat/Nr1d1/Aldoa/Khk/Sesn2/Prkaa1/Pofut2/Pfkm/Bad/Atf4/Pgk1/Sord/Pdhb/Lrp5/Cpt1a/H6pd/Glb1/Fam3c/Dyrk2/Epm2aip1/Ppara/Igfbp3/Pgm5/Pfkfb1/Slc45a3/Igf2/Gale/Igfbp5	42
GO:0016032	viral process	BP	0.000110917	0.0047609	ENSMUSG00000041000/ENSMUSG00000015656/ENSMUSG00000039046/ENSMUSG00000025034/ENSMUSG00000046718/ENSMUSG00000027465/ENSMUSG00000068220/ENSMUSG00000028271/ENSMUSG00000028145/ENSMUSG00000021326/ENSMUSG00000005566/ENSMUSG00000003873/ENSMUSG00000035354/ENSMUSG00000031913/ENSMUSG00000043702/ENSMUSG00000033323/ENSMUSG00000050732/ENSMUSG00000060591/ENSMUSG00000024959/ENSMUSG00000027667/ENSMUSG00000031601/…	Trim62/Hspa8/Usp6nl/Trim8/Bst2/Tbc1d20/Lgals1/Gtf2b/Them4/Trim27/Trim28/Bax/Uvrag/Vps4a/Pde12/Ctdp1/Vamp8/Ifitm2/Bad/Zfp639/Cnot7/Apoe/Mbl2/Tardbp/Zc3hav1/Smarca4/Stat1/Hacd3/Anxa2/Eif2ak2/Srpk2/Ythdc2/Cav2/Cd300ld/Notch1/Itgb3/Bak1/Sp1/Pml/Cav1/Cldn1/Tmprss2/Bcl2/Mx2/Hyal1/Fv1/Rsad2/Ace2/Trim14/Oasl1	50
GO:0051235	maintenance of location	BP	0.00011129	0.0047609	ENSMUSG00000078686/ENSMUSG00000078674/ENSMUSG00000073834/ENSMUSG00000078675/ENSMUSG00000025408/ENSMUSG00000020038/ENSMUSG00000042010/ENSMUSG00000021025/ENSMUSG00000003873/ENSMUSG00000035354/ENSMUSG00000029417/ENSMUSG00000026385/ENSMUSG00000022555/ENSMUSG00000028756/ENSMUSG00000002985/ENSMUSG00000046985/ENSMUSG00000060601/ENSMUSG00000029104/ENSMUSG00000052707/ENSMUSG00000037270/ENSMUSG00000004043/…	Mup9/Mup18/Mup11/Mup16/Ddit3/Cry1/Acacb/Nfkbia/Bax/Uvrag/Cxcl9/Dbi/Dgat1/Pink1/Apoe/Tapt1/Nr1h2/Htt/Tnrc6a/4932438A13Rik/Stat5a/Prkce/Apob/Gpsm2/Vps13c/Cd36/Tpcn1/Ptpn6/Apoa1/Ptprc/Stard4/Ednra/Sun2/Ptk2b/Itgb3/Rasa3/Fbn1/Pde4d/Ppara/Atp7b/Pml/Asph/Dysf/Cav1/Sun1/Srebf2/Ank3/Insig1/Lpl/Bbc3/Bbs4/Cxcl11/Tgfb2/Ikbke/Nbl1	55
GO:0009259	ribonucleotide metabolic process	BP	0.000112561	0.00478016	ENSMUSG00000044122/ENSMUSG00000048482/ENSMUSG00000078941/ENSMUSG00000015656/ENSMUSG00000063524/ENSMUSG00000033307/ENSMUSG00000024213/ENSMUSG00000038028/ENSMUSG00000032177/ENSMUSG00000050856/ENSMUSG00000030695/ENSMUSG00000043702/ENSMUSG00000028937/ENSMUSG00000050697/ENSMUSG00000000088/ENSMUSG00000028992/ENSMUSG00000000171/ENSMUSG00000033065/ENSMUSG00000006057/ENSMUSG00000022551/ENSMUSG00000028792/…	Proca1/Bdnf/Ak6/Hspa8/Eno1/Mif/Nudt3/Tigar/Pde4a/Atp5k/Aldoa/Pde12/Acot7/Prkaa1/Cox5a/Nmnat1/Sdhd/Pfkm/Atp5g1/Cyc1/Ak2/Ndufv3/Pde8a/Atp5d/Bad/Pklr/Chchd10/Atp5e/Pink1/Cox4i1/Ndufb9/Ndufs6/Pgk1/Atp5o/Ndufc2/Hint1/Uqcrq/Uqcrb/Uqcr10/Atp5j2/Sult1b1/Prkag2/Msh2/Atic/Pank3/Parp1/Papss1/Timp2/Crot/Ddit4/Pde4d/mt-Nd5/Ppara/Adcy5/Pde1a/Clpx/Ampd3/Hmgcr/Rab23/Cad/Bid/Gale/Cap2	63
GO:0006302	double-strand break repair	BP	0.000117019	0.00493345	ENSMUSG00000002324/ENSMUSG00000049932/ENSMUSG00000021569/ENSMUSG00000022556/ENSMUSG00000039738/ENSMUSG00000030051/ENSMUSG00000028820/ENSMUSG00000041471/ENSMUSG00000025066/ENSMUSG00000035354/ENSMUSG00000033430/ENSMUSG00000036940/ENSMUSG00000066440/ENSMUSG00000026187/ENSMUSG00000020697/ENSMUSG00000024151/ENSMUSG00000031583/ENSMUSG00000022906/ENSMUSG00000037149/ENSMUSG00000043535/ENSMUSG00000026496/…	Rec8/H2afx/Trip13/Hsf1/Slx4/Aplf/Sfpq/Shld2/Sfr1/Uvrag/Terf2ip/Kdm1a/Zfyve26/Xrcc5/Lig3/Msh2/Wrn/Parp9/Ddx1/Setx/Parp1/Parp2/Parp3/Atm/Dtx3l/Fign/Tdp1/Trp53bp1/Xrcc3/Prkdc/Pml/Swsap1/Mcm8/Hus1/Brca2/Blm/Mlh1	37
GO:0042254	ribosome biogenesis	BP	0.000120845	0.00505812	ENSMUSG00000062647/ENSMUSG00000038812/ENSMUSG00000030521/ENSMUSG00000022682/ENSMUSG00000008682/ENSMUSG00000027405/ENSMUSG00000003848/ENSMUSG00000063785/ENSMUSG00000028322/ENSMUSG00000038279/ENSMUSG00000033909/ENSMUSG00000028948/ENSMUSG00000023988/ENSMUSG00000022204/ENSMUSG00000058558/ENSMUSG00000032288/ENSMUSG00000061024/ENSMUSG00000025337/ENSMUSG00000061458/ENSMUSG00000052253/ENSMUSG00000036376/…	Rpl7a/Trmt112/Mphosph10/Rrn3/Rpl10/Nop56/Nob1/Utp14a/Exosc3/Nop2/Usp36/Nol9/Bysl/Ngdn/Rpl5/Imp3/Rrs1/Sbds/Nol10/Zfp622/Abt1/Wdr74/Ppan/Malsu1/Utp4/Wdr75/Utp3/Mrps9/Nop58/Ddx27/Pak1ip1/Wdr43/Tsr1/Pih1d1/Rps27l/Rps2/Ddx21/Abce1/Gnl3l/Riox2/Nsun3/Nle1/Rpl38/Xpo1/Mettl15/Utp14b	46
GO:0008033	tRNA processing	BP	0.000123388	0.00512766	ENSMUSG00000038812/ENSMUSG00000051557/ENSMUSG00000060950/ENSMUSG00000048495/ENSMUSG00000024037/ENSMUSG00000035585/ENSMUSG00000044763/ENSMUSG00000027079/ENSMUSG00000021420/ENSMUSG00000054226/ENSMUSG00000022031/ENSMUSG00000007610/ENSMUSG00000050312/ENSMUSG00000037149/ENSMUSG00000024271/ENSMUSG00000031901/ENSMUSG00000038628/ENSMUSG00000024251/ENSMUSG00000042389/ENSMUSG00000039826/ENSMUSG00000037376/…	Trmt112/Pusl1/Trmt61a/Tyw5/Wdr4/Tsen34/Trmt10c/Clp1/Fars2/Tprkb/Elp3/Gtpbp3/Nsun3/Ddx1/Elp2/Dus2/Polr3k/Thada/Tsen2/Trub2/Trmt6/Mettl1/Elac1/Trmt9b/Trdmt1	25
GO:0043900	regulation of multi-organism process	BP	0.000126942	0.00523792	ENSMUSG00000028456/ENSMUSG00000041000/ENSMUSG00000015656/ENSMUSG00000025034/ENSMUSG00000033307/ENSMUSG00000046718/ENSMUSG00000027465/ENSMUSG00000068220/ENSMUSG00000028271/ENSMUSG00000044813/ENSMUSG00000021326/ENSMUSG00000005566/ENSMUSG00000031913/ENSMUSG00000043702/ENSMUSG00000042419/ENSMUSG00000033323/ENSMUSG00000023990/ENSMUSG00000005161/ENSMUSG00000060591/ENSMUSG00000032508/ENSMUSG00000024959/…	Unc13b/Trim62/Hspa8/Trim8/Mif/Bst2/Tbc1d20/Lgals1/Gtf2b/Shb/Trim27/Trim28/Vps4a/Pde12/Nfkbil1/Ctdp1/Tfeb/Prdx2/Ifitm2/Myd88/Bad/Zfp639/Cnot7/Apoe/Mbl2/Tardbp/Zc3hav1/Smarca4/Stat1/Hacd3/Anxa2/Trim44/Elmod2/Parp9/Prkca/Eif2ak2/Irf8/Srpk2/Ythdc2/Cd36/Calr/Cav2/Ednrb/Notch1/Dtx3l/Tnfaip3/Ddx58/Sp1/Pml/Cav1/Tmprss2/Acvr1b/Pde3a/Ddx60/Bcl2/Mx2/Rsad2/Trim14/Oasl1/Syt11/Rnf125	61
GO:0030705	cytoskeleton-dependent intracellular transport	BP	0.000131935	0.00535504	ENSMUSG00000020396/ENSMUSG00000052566/ENSMUSG00000015656/ENSMUSG00000060708/ENSMUSG00000057531/ENSMUSG00000018736/ENSMUSG00000016637/ENSMUSG00000024480/ENSMUSG00000018707/ENSMUSG00000021824/ENSMUSG00000024068/ENSMUSG00000029104/ENSMUSG00000026131/ENSMUSG00000022272/ENSMUSG00000025241/ENSMUSG00000028572/ENSMUSG00000001018/ENSMUSG00000030058/ENSMUSG00000009828/ENSMUSG00000027778/ENSMUSG00000042524/…	Nefh/Hook2/Hspa8/Bloc1s4/Dtnbp1/Ndel1/Ift27/Ap3s1/Dync1h1/Ap3m1/Spast/Htt/Dst/Myo10/Fyco1/Hook1/Snapin/Copg1/Ick/Ift80/Sun2/Ttc30b/Kif13a/Wdr35/Ift140/Ttc21b/Sun1/Bbs12/Kif23/Trim46	30
GO:0030488	tRNA methylation	BP	0.000132306	0.00535504	ENSMUSG00000038812/ENSMUSG00000060950/ENSMUSG00000024037/ENSMUSG00000044763/ENSMUSG00000007610/ENSMUSG00000050312/ENSMUSG00000024251/ENSMUSG00000037376/ENSMUSG00000006732/ENSMUSG00000039620/ENSMUSG00000026723	Trmt112/Trmt61a/Wdr4/Trmt10c/Gtpbp3/Nsun3/Thada/Trmt6/Mettl1/Trmt9b/Trdmt1	11
GO:0031396	regulation of protein ubiquitination	BP	0.000132541	0.00535504	ENSMUSG00000021958/ENSMUSG00000048787/ENSMUSG00000018572/ENSMUSG00000020038/ENSMUSG00000036432/ENSMUSG00000024182/ENSMUSG00000058558/ENSMUSG00000030505/ENSMUSG00000032002/ENSMUSG00000009555/ENSMUSG00000070520/ENSMUSG00000038506/ENSMUSG00000036940/ENSMUSG00000029397/ENSMUSG00000022855/ENSMUSG00000028756/ENSMUSG00000039615/ENSMUSG00000044533/ENSMUSG00000034636/ENSMUSG00000027189/ENSMUSG00000025266/…	Pinx1/Dcun1d3/Phf23/Cry1/Siah2/Axin1/Rpl5/Prmt3/Dcun1d5/Cdk9/Nsmce3/Dcun1d2/Kdm1a/Rchy1/Senp2/Pink1/Stub1/Rps2/Zyg11b/Trim44/Gnl3l/Ufl1/Wfs1/Birc3/Prkce/Tbc1d7/Cdk5rap3/Birc2/Trib3/Rassf5/Dtx3l/Tnfaip3/Dysf/Cav1/Mtbp/Nhlrc1	36
GO:0030183	B cell differentiation	BP	0.000137717	0.00552577	ENSMUSG00000014905/ENSMUSG00000053175/ENSMUSG00000068220/ENSMUSG00000024986/ENSMUSG00000020644/ENSMUSG00000038542/ENSMUSG00000003873/ENSMUSG00000056216/ENSMUSG00000007476/ENSMUSG00000024959/ENSMUSG00000020167/ENSMUSG00000004043/ENSMUSG00000024151/ENSMUSG00000004266/ENSMUSG00000032688/ENSMUSG00000026395/ENSMUSG00000059456/ENSMUSG00000034218/ENSMUSG00000015217/ENSMUSG00000057789/ENSMUSG00000019850/…	Dnajb9/Bcl3/Lgals1/Hhex/Id2/Pcid2/Bax/Cebpg/Lrrc8a/Bad/Tcf3/Stat5a/Msh2/Ptpn6/Malt1/Ptprc/Ptk2b/Atm/Hmgb3/Bak1/Tnfaip3/Lgals8/Prkdc/Cd24a/Dock11/Bcl2/Rbpj	27
GO:1903829	positive regulation of cellular protein localization	BP	0.000143987	0.0057378	ENSMUSG00000028680/ENSMUSG00000029032/ENSMUSG00000030847/ENSMUSG00000042354/ENSMUSG00000021958/ENSMUSG00000025034/ENSMUSG00000032078/ENSMUSG00000021948/ENSMUSG00000030417/ENSMUSG00000030272/ENSMUSG00000109511/ENSMUSG00000005566/ENSMUSG00000026927/ENSMUSG00000028893/ENSMUSG00000073982/ENSMUSG00000050697/ENSMUSG00000025499/ENSMUSG00000030397/ENSMUSG00000021096/ENSMUSG00000001416/ENSMUSG00000040249/…	Plk3/Arhgef16/Bag3/Gnl3/Pinx1/Trim8/Zpr1/Prkcd/Pdcd5/Camk1/Nup62/Trim28/Sdccag3/Sesn2/Rhog/Prkaa1/Hras/Mark4/Ppm1a/Cct3/Lrp1/Sec16a/Msn/Gnl3l/Parp9/Sptbn1/Gpsm2/Parp1/Cdk5rap3/Sec16b/Cav2/Trappc12/Lrig2/Acsl3/Dtx3l/Rab11fip2/Smo/Pml/Nrxn1/Asph/Xpo4/Kcnb1/Ngfr/Tert/Ank3/Bbc3/Pls1/Syt11/Tgfb2/Gli3	50
GO:0006397	mRNA processing	BP	0.000146925	0.00581503	ENSMUSG00000048109/ENSMUSG00000027510/ENSMUSG00000032212/ENSMUSG00000028134/ENSMUSG00000074102/ENSMUSG00000025500/ENSMUSG00000044068/ENSMUSG00000015656/ENSMUSG00000032078/ENSMUSG00000022556/ENSMUSG00000057130/ENSMUSG00000027176/ENSMUSG00000039810/ENSMUSG00000037262/ENSMUSG00000071054/ENSMUSG00000021431/ENSMUSG00000027905/ENSMUSG00000028820/ENSMUSG00000050188/ENSMUSG00000031167/ENSMUSG00000031848/…	Rbm15/Rbm38/Sltm/Ptbp2/Rbm15b/Lmntd2/Zrsr1/Hspa8/Zpr1/Hsf1/Txnl4a/Cstf3/Zc3h10/Kin/Safb/Snrnp48/Ddx20/Sfpq/Lsm10/Rbm3/Lsm4/Rbpms2/Sart3/Scnm1/Tsen34/Rbmxl1/Cpsf6/Srsf4/Nsrp1/Cdk9/Pde12/Safb2/Rbbp6/Khdc4/Tut1/Clp1/Luc7l/Lsm2/Jmjd6/Srsf9/Phrf1/Akap8l/Kdm1a/Gemin7/Prpf4/Khsrp/Srsf10/Tardbp/Virma/Cstf2t/Prmt9/Ccar2/Thoc2/Ddx1/Setx/Snrnp200/Snrpa/Srpk2/Tsen2/Rngtt/A1cf/Srsf1/Hnrnpa1/Cirbp/Trub2/Mbnl2/…	69
GO:0043547	positive regulation of GTPase activity	BP	0.000151596	0.00590863	ENSMUSG00000030257/ENSMUSG00000029032/ENSMUSG00000026475/ENSMUSG00000030727/ENSMUSG00000003134/ENSMUSG00000039046/ENSMUSG00000040158/ENSMUSG00000039201/ENSMUSG00000027465/ENSMUSG00000035620/ENSMUSG00000036473/ENSMUSG00000035007/ENSMUSG00000023353/ENSMUSG00000018736/ENSMUSG00000036246/ENSMUSG00000024381/ENSMUSG00000073982/ENSMUSG00000035392/ENSMUSG00000025499/ENSMUSG00000022568/ENSMUSG00000036501/…	Srgap3/Arhgef16/Rgs16/Rabep2/Tbc1d8/Usp6nl/Tax1bp3/Tbc1d25/Tbc1d20/Ric8b/Tbc1d24/Rundc1/Agap3/Ndel1/Gmip/Bin1/Rhog/Dennd1a/Hras/Scrib/Fam13b/Rapgef6/Dock1/Adap2/Elmod2/Afdn/Chm/Mut/Tbc1d7/Rasgrp3/Rp2/Cav2/Adprh/Ralgapa1/S100a10/Arhgap26/Myo9a/Sipa1l3/Ptk2b/Tbc1d8b/Arap1/Rgs12/Stard13/Rgs5/Rasa3/Sgsm1/Ocrl/Rin2/Asap2/Arap2/Lars/Prex2/Arhgef10/Dock11/Itga6/Tbc1d1/Tbc1d30/Prtn3	58
GO:0045787	positive regulation of cell cycle	BP	0.000151596	0.00590863	ENSMUSG00000032010/ENSMUSG00000002297/ENSMUSG00000002068/ENSMUSG00000039220/ENSMUSG00000027510/ENSMUSG00000059970/ENSMUSG00000028044/ENSMUSG00000070871/ENSMUSG00000029726/ENSMUSG00000022556/ENSMUSG00000035451/ENSMUSG00000033307/ENSMUSG00000031490/ENSMUSG00000028820/ENSMUSG00000044813/ENSMUSG00000024777/ENSMUSG00000020644/ENSMUSG00000109511/ENSMUSG00000050188/ENSMUSG00000038542/ENSMUSG00000006215/…	Usp2/Dbf4/Ccne1/Ppp1r10/Rbm38/Hspa2/Cks1b/Ccnyl1/Mepce/Hsf1/Foxa1/Mif/Eif4ebp1/Sfpq/Shb/Ppp2r5b/Id2/Nup62/Lsm10/Pcid2/Zbtb17/Cdk9/Ccnd3/Ccnl2/Dync1h1/Uhrf2/Spast/Dusp3/Lrp5/Tcf3/Stat5a/Prkce/Prkca/Gpsm2/Ythdc2/Calr/Casp2/Prdm9/Svil/Ccnc/Fgfr1/Pggt1b/Ubxn2b/Stxbp4/Fntb/Xrcc3/Pml/Lmnb1/Anapc4/Mtbp/Hyal1/Brca2/Tert/Kif23/Cenpj/Tgfb2/Igf2/Ripor2	58
GO:0034380	high-density lipoprotein particle assembly	BP	0.000152337	0.00590863	ENSMUSG00000032079/ENSMUSG00000002985/ENSMUSG00000060601/ENSMUSG00000005681/ENSMUSG00000032083/ENSMUSG00000015243	Apoa5/Apoe/Nr1h2/Apoa2/Apoa1/Abca1	6
GO:0009141	nucleoside triphosphate metabolic process	BP	0.000158641	0.00611241	ENSMUSG00000044122/ENSMUSG00000048482/ENSMUSG00000015656/ENSMUSG00000063524/ENSMUSG00000033307/ENSMUSG00000038028/ENSMUSG00000050856/ENSMUSG00000071359/ENSMUSG00000030695/ENSMUSG00000043702/ENSMUSG00000050697/ENSMUSG00000000088/ENSMUSG00000028992/ENSMUSG00000000171/ENSMUSG00000033065/ENSMUSG00000006057/ENSMUSG00000025220/ENSMUSG00000022551/ENSMUSG00000028792/ENSMUSG00000024038/ENSMUSG00000003072/…	Proca1/Bdnf/Hspa8/Eno1/Mif/Tigar/Atp5k/Tbpl1/Aldoa/Pde12/Prkaa1/Cox5a/Nmnat1/Sdhd/Pfkm/Atp5g1/Mgea5/Cyc1/Ak2/Ndufv3/Atp5d/Bad/Pklr/Chchd10/Atp5e/Pink1/Cox4i1/Ndufb9/Ndufs6/Pgk1/Atp5o/Ndufc2/Uqcrq/Uqcrb/Uqcr10/Atp5j2/Prkag2/Msh2/Parp1/Ddit4/mt-Nd5/Ppara/Clpx/Ampd3/Rab23/Cad/Bid/Gale	48
GO:0009615	response to virus	BP	0.000162189	0.00620798	ENSMUSG00000028832/ENSMUSG00000053137/ENSMUSG00000046718/ENSMUSG00000053175/ENSMUSG00000029417/ENSMUSG00000060591/ENSMUSG00000032508/ENSMUSG00000025532/ENSMUSG00000024959/ENSMUSG00000031601/ENSMUSG00000022037/ENSMUSG00000020075/ENSMUSG00000029826/ENSMUSG00000022967/ENSMUSG00000030249/ENSMUSG00000026104/ENSMUSG00000027189/ENSMUSG00000035151/ENSMUSG00000022906/ENSMUSG00000037149/ENSMUSG00000020609/…	Stmn1/Mapk11/Bst2/Bcl3/Cxcl9/Ifitm2/Myd88/Crcp/Bad/Cnot7/Clu/Ddx21/Zc3hav1/Ifnar1/Abcc9/Stat1/Trim44/Elmod2/Parp9/Ddx1/Apob/Eif2ak2/Gbf1/Polr3k/Ptprc/Ifit3/Irf5/Dtx3l/Ddx58/Ddit4/Lgals8/Ifit2/Ifih1/Pml/Trim12c/Tlr3/Ifit3b/Ddx60/Trim5/Bcl2/Mx2/Hyal1/Gpam/Fv1/Spon2/Rsad2/Ifit1/Oasl1/Lcn2/Rnf125/Ikbke	51
GO:0072594	establishment of protein localization to organelle	BP	0.000168879	0.00642183	ENSMUSG00000021214/ENSMUSG00000014301/ENSMUSG00000018362/ENSMUSG00000025408/ENSMUSG00000030847/ENSMUSG00000015656/ENSMUSG00000032078/ENSMUSG00000015176/ENSMUSG00000021948/ENSMUSG00000030417/ENSMUSG00000053175/ENSMUSG00000033933/ENSMUSG00000027534/ENSMUSG00000036992/ENSMUSG00000021025/ENSMUSG00000020538/ENSMUSG00000021079/ENSMUSG00000109511/ENSMUSG00000005566/ENSMUSG00000003873/ENSMUSG00000034203/…	Akr1c18/Pam16/Kpna2/Ddit3/Bag3/Hspa8/Zpr1/Nolc1/Prkcd/Pdcd5/Bcl3/Vhl/Snx16/Nxt1/Nfkbia/Srebf1/Timm9/Nup62/Trim28/Bax/Chchd4/Vps4a/Immp1l/Prkaa1/Scrib/Fam53a/Immp2l/Pink1/Pih1d1/Zfand6/Gosr2/Srp72/Cct3/Pex16/Tram1/Spcs3/Pex1/Vti1a/Vps36/Vps13c/Cd36/Ipo11/Gcc2/Tnfaip3/Snupn/Smo/Pml/Lars/Pot1a/Brca2/Tmco6/Ncoa4/Tert/Pex10/Rab23/Bbc3/Bid/Gli3/Lrp2/Vps25	60
GO:0097237	cellular response to toxic substance	BP	0.000170512	0.00644181	ENSMUSG00000073940/ENSMUSG00000021792/ENSMUSG00000035873/ENSMUSG00000022556/ENSMUSG00000021948/ENSMUSG00000001034/ENSMUSG00000060803/ENSMUSG00000015839/ENSMUSG00000026688/ENSMUSG00000027602/ENSMUSG00000028893/ENSMUSG00000072941/ENSMUSG00000050697/ENSMUSG00000005161/ENSMUSG00000020803/ENSMUSG00000004032/ENSMUSG00000025584/ENSMUSG00000024959/ENSMUSG00000024927/ENSMUSG00000028756/ENSMUSG00000038876/…	Hbb-bt/Fam213a/Pawr/Hsf1/Prkcd/Mapk7/Gstp1/Nfe2l2/Mgst3/Map1lc3a/Sesn2/Sod3/Prkaa1/Prdx2/Txndc17/Gstm5/Pde8a/Bad/Rela/Pink1/Rnf146/Txnrd2/Apoe/Kdm3b/Sesn1/Prkce/Setx/Trp53inp1/Szt2/Dnmt3a/Ankzf1/Cd36/Xrn1/Pxdn/Cybb/Srxn1/Fbln5/Tnfaip3/Hnrnpa1/Hgf/Lcn2/Gpx6	42
GO:0031668	cellular response to extracellular stimulus	BP	0.000173264	0.00650354	ENSMUSG00000050440/ENSMUSG00000022462/ENSMUSG00000037493/ENSMUSG00000022556/ENSMUSG00000060803/ENSMUSG00000015839/ENSMUSG00000027602/ENSMUSG00000020538/ENSMUSG00000059436/ENSMUSG00000058239/ENSMUSG00000005089/ENSMUSG00000030161/ENSMUSG00000028893/ENSMUSG00000004100/ENSMUSG00000050697/ENSMUSG00000054452/ENSMUSG00000042406/ENSMUSG00000028646/ENSMUSG00000029470/ENSMUSG00000006611/ENSMUSG00000047638/…	Hamp/Slc38a2/Cib2/Hsf1/Gstp1/Nfe2l2/Map1lc3a/Srebf1/Max/Usf2/Slc1a2/Gabarapl1/Sesn2/Ppan/Prkaa1/Aes/Atf4/Rragc/P2rx4/Hfe/Nr1h4/Pdia3/Tnrc6a/Sesn1/Kank2/Gcn1l1/Wrn/Szt2/Eif2ak2/Slc2a1/Ptprc/Hsp90b1/Cybb/Postn/Hnrnpa1/Kcnb1/Lars/Tnks/Bcl2/Srebf2/Itga6/Trpm4/Lcn2/Snai2	44
GO:0032869	cellular response to insulin stimulus	BP	0.000175326	0.00653878	ENSMUSG00000078686/ENSMUSG00000078674/ENSMUSG00000073834/ENSMUSG00000078675/ENSMUSG00000023571/ENSMUSG00000021948/ENSMUSG00000060803/ENSMUSG00000031490/ENSMUSG00000025358/ENSMUSG00000055980/ENSMUSG00000020538/ENSMUSG00000037622/ENSMUSG00000018736/ENSMUSG00000034165/ENSMUSG00000050697/ENSMUSG00000032475/ENSMUSG00000026031/ENSMUSG00000041237/ENSMUSG00000024927/ENSMUSG00000030087/ENSMUSG00000047638/…	Mup9/Mup18/Mup11/Mup16/C1qtnf12/Prkcd/Gstp1/Eif4ebp1/Cdk2/Irs1/Srebf1/Wdtc1/Ndel1/Ccnd3/Prkaa1/Nck1/Cflar/Pklr/Rela/Klf15/Nr1h4/Gpld1/Cyfip1/Parp1/Eprs/Appl1/Cav2/Trib3/Cpeb2/Sp1/Stxbp4/Kank1/Prkdc/Akt3/Ptpre/Gpam/Srsf3/Igf2	38
GO:0072666	establishment of protein localization to vacuole	BP	0.000177201	0.00656658	ENSMUSG00000015656/ENSMUSG00000027534/ENSMUSG00000031913/ENSMUSG00000020946/ENSMUSG00000024983/ENSMUSG00000031479/ENSMUSG00000035284/ENSMUSG00000038039/ENSMUSG00000019850/ENSMUSG00000024493/ENSMUSG00000056234/ENSMUSG00000078656	Hspa8/Snx16/Vps4a/Gosr2/Vti1a/Vps36/Vps13c/Gcc2/Tnfaip3/Lars/Ncoa4/Vps25	12
GO:0006473	protein acetylation	BP	0.00018367	0.00676325	ENSMUSG00000078941/ENSMUSG00000037315/ENSMUSG00000063952/ENSMUSG00000005514/ENSMUSG00000028271/ENSMUSG00000030272/ENSMUSG00000022521/ENSMUSG00000022020/ENSMUSG00000025049/ENSMUSG00000033430/ENSMUSG00000029196/ENSMUSG00000030714/ENSMUSG00000022992/ENSMUSG00000047824/ENSMUSG00000024571/ENSMUSG00000050697/ENSMUSG00000035478/ENSMUSG00000025220/ENSMUSG00000030801/ENSMUSG00000037373/ENSMUSG00000030087/…	Ak6/Jade3/Brpf3/Por/Gtf2b/Camk1/Crebbp/Naa16/Taf5/Terf2ip/Tada2b/Sgf29/Kansl2/Pygo2/Gm16286/Prkaa1/Mbd3/Mgea5/Kat8/Ctbp1/Klf15/Pih1d1/Naa60/Trrap/Smarca4/Tcf3/Elp3/Morf4l2/Hnf1a/Rps6ka5/Brca2/Msl3l2/Jade2/Irf4/Snai2/Nat8f7	36
GO:0002700	regulation of production of molecular mediator of immune response	BP	0.000186165	0.00676942	ENSMUSG00000033307/ENSMUSG00000046718/ENSMUSG00000026072/ENSMUSG00000030051/ENSMUSG00000028322/ENSMUSG00000041471/ENSMUSG00000026942/ENSMUSG00000006611/ENSMUSG00000020075/ENSMUSG00000005681/ENSMUSG00000024151/ENSMUSG00000037149/ENSMUSG00000002944/ENSMUSG00000032688/ENSMUSG00000032083/ENSMUSG00000030748/ENSMUSG00000026395/ENSMUSG00000019850/ENSMUSG00000040296/ENSMUSG00000043909/ENSMUSG00000022672/…	Mif/Bst2/Il1r1/Aplf/Exosc3/Shld2/Traf2/Hfe/Ddx21/Apoa2/Msh2/Ddx1/Cd36/Malt1/Apoa1/Il4ra/Ptprc/Tnfaip3/Ddx58/Trp53bp1/Prkdc/Tlr3/Spon2/Rsad2/Tnfrsf14/Trpm4/Tgfb2/Mlh1	28
GO:0071456	cellular response to hypoxia	BP	0.000186165	0.00676942	ENSMUSG00000028680/ENSMUSG00000039646/ENSMUSG00000024924/ENSMUSG00000015839/ENSMUSG00000033933/ENSMUSG00000031490/ENSMUSG00000038028/ENSMUSG00000050697/ENSMUSG00000000171/ENSMUSG00000026031/ENSMUSG00000001441/ENSMUSG00000024959/ENSMUSG00000028756/ENSMUSG00000039615/ENSMUSG00000062070/ENSMUSG00000045038/ENSMUSG00000020661/ENSMUSG00000024140/ENSMUSG00000026923/ENSMUSG00000015340/ENSMUSG00000039782/…	Plk3/Vasn/Vldlr/Nfe2l2/Vhl/Eif4ebp1/Tigar/Prkaa1/Sdhd/Cflar/Npepps/Bad/Pink1/Stub1/Pgk1/Prkce/Dnmt3a/Epas1/Notch1/Cybb/Cpeb2/Bcl2/Tert/Ndrg1/Rbpj/Suv39h2/Fndc1/Fmn2	28
GO:0010878	cholesterol storage	BP	0.000188761	0.006792	ENSMUSG00000060601/ENSMUSG00000020609/ENSMUSG00000002944/ENSMUSG00000024378/ENSMUSG00000022383/ENSMUSG00000022463/ENSMUSG00000015568	Nr1h2/Apob/Cd36/Stard4/Ppara/Srebf2/Lpl	7
GO:0019693	ribose phosphate metabolic process	BP	0.000189121	0.006792	ENSMUSG00000044122/ENSMUSG00000048482/ENSMUSG00000078941/ENSMUSG00000015656/ENSMUSG00000063524/ENSMUSG00000033307/ENSMUSG00000024213/ENSMUSG00000038028/ENSMUSG00000032177/ENSMUSG00000050856/ENSMUSG00000030695/ENSMUSG00000043702/ENSMUSG00000028937/ENSMUSG00000050697/ENSMUSG00000000088/ENSMUSG00000028992/ENSMUSG00000000171/ENSMUSG00000033065/ENSMUSG00000006057/ENSMUSG00000022551/ENSMUSG00000028792/…	Proca1/Bdnf/Ak6/Hspa8/Eno1/Mif/Nudt3/Tigar/Pde4a/Atp5k/Aldoa/Pde12/Acot7/Prkaa1/Cox5a/Nmnat1/Sdhd/Pfkm/Atp5g1/Cyc1/Ak2/Ndufv3/Pde8a/Atp5d/Bad/Pklr/Chchd10/Atp5e/Pink1/Cox4i1/Ndufb9/Ndufs6/Pgk1/Atp5o/Ndufc2/Hint1/Uqcrq/Uqcrb/Uqcr10/Atp5j2/Sult1b1/Prkag2/H6pd/Msh2/Atic/Pank3/Parp1/Papss1/Timp2/Crot/Ddit4/Pde4d/mt-Nd5/Ppara/Adcy5/Pde1a/Clpx/Ampd3/Hmgcr/Rab23/Cad/Bid/Gale/Cap2	64
GO:0045834	positive regulation of lipid metabolic process	BP	0.000193101	0.0068924	ENSMUSG00000078686/ENSMUSG00000078674/ENSMUSG00000073834/ENSMUSG00000078675/ENSMUSG00000021948/ENSMUSG00000005514/ENSMUSG00000055980/ENSMUSG00000020538/ENSMUSG00000020889/ENSMUSG00000026385/ENSMUSG00000032079/ENSMUSG00000022555/ENSMUSG00000002985/ENSMUSG00000047638/ENSMUSG00000060601/ENSMUSG00000005681/ENSMUSG00000024900/ENSMUSG00000045038/ENSMUSG00000002944/ENSMUSG00000032083/ENSMUSG00000024378/…	Mup9/Mup18/Mup11/Mup16/Prkcd/Por/Irs1/Srebf1/Nr1d1/Dbi/Apoa5/Dgat1/Apoe/Nr1h4/Nr1h2/Apoa2/Cpt1a/Prkce/Cd36/Apoa1/Stard4/Acsl3/Ptk2b/Pdgfra/Ppara/Fgf1/Adora1/Gpam/Slc45a3/Igf2/Smpd3	31
GO:0034599	cellular response to oxidative stress	BP	0.000198206	0.00703148	ENSMUSG00000021214/ENSMUSG00000035873/ENSMUSG00000022556/ENSMUSG00000021948/ENSMUSG00000001034/ENSMUSG00000015839/ENSMUSG00000027602/ENSMUSG00000028820/ENSMUSG00000036473/ENSMUSG00000034203/ENSMUSG00000040888/ENSMUSG00000026942/ENSMUSG00000028893/ENSMUSG00000052253/ENSMUSG00000072941/ENSMUSG00000050697/ENSMUSG00000005161/ENSMUSG00000026031/ENSMUSG00000025584/ENSMUSG00000042406/ENSMUSG00000024927/…	Akr1c18/Pawr/Hsf1/Prkcd/Mapk7/Nfe2l2/Map1lc3a/Sfpq/Tbc1d24/Chchd4/Gfer/Traf2/Sesn2/Zfp622/Sod3/Prkaa1/Prdx2/Cflar/Pde8a/Atf4/Rela/Pink1/Rnf146/Ptprk/Arnt/Setx/Trp53inp1/Parp1/Szt2/Chd6/Epas1/Ankzf1/Cd36/Pyroxd1/Pla2r1/Adnp2/Pdgfra/Fbln5/Tnfaip3/Vnn1/Tldc1/Pml/Bcl2/Ppargc1b/Hgf/Lcn2/Erp27	47
GO:0000723	telomere maintenance	BP	0.000200022	0.00705291	ENSMUSG00000002068/ENSMUSG00000042354/ENSMUSG00000039220/ENSMUSG00000026622/ENSMUSG00000021958/ENSMUSG00000039738/ENSMUSG00000033430/ENSMUSG00000007589/ENSMUSG00000001415/ENSMUSG00000071072/ENSMUSG00000001416/ENSMUSG00000026187/ENSMUSG00000025266/ENSMUSG00000031583/ENSMUSG00000023249/ENSMUSG00000034218/ENSMUSG00000046434/ENSMUSG00000021287/ENSMUSG00000022672/ENSMUSG00000036986/ENSMUSG00000031529/…	Ccne1/Gnl3/Ppp1r10/Nek2/Pinx1/Slx4/Terf2ip/Tinf2/Smg5/Ptges3/Cct3/Xrcc5/Gnl3l/Wrn/Parp3/Atm/Hnrnpa1/Xrcc3/Prkdc/Pml/Tnks/Pot1a/Brca2/Tert/Blm/Recql4	26
GO:0032102	negative regulation of response to external stimulus	BP	0.000201951	0.00707803	ENSMUSG00000026249/ENSMUSG00000021322/ENSMUSG00000044244/ENSMUSG00000050440/ENSMUSG00000023571/ENSMUSG00000044768/ENSMUSG00000070056/ENSMUSG00000021948/ENSMUSG00000060803/ENSMUSG00000033307/ENSMUSG00000024190/ENSMUSG00000030342/ENSMUSG00000021492/ENSMUSG00000042419/ENSMUSG00000001348/ENSMUSG00000025207/ENSMUSG00000001666/ENSMUSG00000005161/ENSMUSG00000002985/ENSMUSG00000047638/ENSMUSG00000057880/…	Serpine2/Aoah/Il20rb/Hamp/C1qtnf12/D1Ertd622e/Mfhas1/Prkcd/Gstp1/Mif/Dusp1/Cd9/F12/Nfkbil1/Acp5/Sema4g/Ddt/Prdx2/Apoe/Nr1h4/Abat/Anxa2/Sema6d/Kank2/Phldb2/Sema3f/Apoa1/Lrig2/Fabp7/Notch1/Pdgfra/Tnfaip3/Ppara/Nrxn1/Cd24a/Adora1/Mvk/F11/Hmgcr/Pdgfa/Hgf/Thbs1/Bbs4/Sema3c/Prkg1/Rnf125/Snai2/Nbl1/Stap1/Muc16	50
GO:0044242	cellular lipid catabolic process	BP	0.000208511	0.00726417	ENSMUSG00000021214/ENSMUSG00000041653/ENSMUSG00000021322/ENSMUSG00000039958/ENSMUSG00000042010/ENSMUSG00000021948/ENSMUSG00000010651/ENSMUSG00000039206/ENSMUSG00000055980/ENSMUSG00000056973/ENSMUSG00000028893/ENSMUSG00000028937/ENSMUSG00000026385/ENSMUSG00000040564/ENSMUSG00000032079/ENSMUSG00000027332/ENSMUSG00000002985/ENSMUSG00000053898/ENSMUSG00000020097/ENSMUSG00000005681/ENSMUSG00000021751/…	Akr1c18/Pnpla3/Aoah/Etfbkmt/Acacb/Prkcd/Acaa1b/Daglb/Irs1/Ces1d/Sesn2/Acot7/Dbi/Apoc1/Apoa5/Ivd/Apoe/Ech1/Sgpl1/Apoa2/Acox2/Cpt1a/Mgll/Cpt2/Cyp4a32/Apob/Pla2g15/Apoa1/Enpp2/Lpin3/Crot/Abhd2/Gpcpd1/Lipe/Lpl	35
GO:0038061	NIK/NF-kappaB signaling	BP	0.000210781	0.00729955	ENSMUSG00000002983/ENSMUSG00000053175/ENSMUSG00000017386/ENSMUSG00000023348/ENSMUSG00000040423/ENSMUSG00000033430/ENSMUSG00000026942/ENSMUSG00000031023/ENSMUSG00000024927/ENSMUSG00000075376/ENSMUSG00000030647/ENSMUSG00000021096/ENSMUSG00000022500/ENSMUSG00000027189/ENSMUSG00000024079/ENSMUSG00000003814/ENSMUSG00000057367/ENSMUSG00000032688/ENSMUSG00000031639/ENSMUSG00000042349/ENSMUSG00000044827/…	Relb/Bcl3/Traf4/Trip6/Rc3h1/Terf2ip/Traf2/Akip1/Rela/Rc3h2/Ndufc2/Ppm1a/Litaf/Trim44/Eif2ak2/Calr/Birc2/Malt1/Tlr3/Ikbke/Tlr1/Smpd3	22
GO:0030968	endoplasmic reticulum unfolded protein response	BP	0.000213991	0.00732172	ENSMUSG00000025408/ENSMUSG00000014905/ENSMUSG00000053334/ENSMUSG00000040435/ENSMUSG00000015839/ENSMUSG00000046404/ENSMUSG00000003873/ENSMUSG00000032475/ENSMUSG00000042406/ENSMUSG00000039615/ENSMUSG00000039474/ENSMUSG00000024079/ENSMUSG00000015461/ENSMUSG00000018669/ENSMUSG00000022136/ENSMUSG00000057789	Ddit3/Dnajb9/Ficd/Ppp1r15a/Nfe2l2/Yod1/Bax/Nck1/Atf4/Stub1/Wfs1/Eif2ak2/Atf6b/Cdk5rap3/Dnajc3/Bak1	16
GO:1903311	regulation of mRNA metabolic process	BP	0.000214322	0.00732172	ENSMUSG00000048109/ENSMUSG00000027510/ENSMUSG00000032212/ENSMUSG00000074102/ENSMUSG00000025500/ENSMUSG00000015656/ENSMUSG00000022556/ENSMUSG00000039810/ENSMUSG00000071054/ENSMUSG00000031167/ENSMUSG00000040028/ENSMUSG00000018974/ENSMUSG00000038542/ENSMUSG00000037070/ENSMUSG00000028911/ENSMUSG00000037958/ENSMUSG00000040423/ENSMUSG00000009555/ENSMUSG00000043702/ENSMUSG00000042625/ENSMUSG00000056962/…	Rbm15/Rbm38/Sltm/Rbm15b/Lmntd2/Hspa8/Hsf1/Zc3h10/Safb/Rbm3/Elavl1/Sart3/Pcid2/Rbmxl1/Srsf4/Nsrp1/Rc3h1/Cdk9/Pde12/Safb2/Jmjd6/Srsf9/Myd88/Khsrp/Srsf10/Cnot7/Tardbp/Zc3hav1/Tnrc6a/Cnot1/Snrpa/Tent5c/Hnrnpr/Srsf1/Hnrnpa1/Dhx34/Cirbp/Mbnl2/Nbas/Srsf3/Gm12355	41
GO:0036294	cellular response to decreased oxygen levels	BP	0.000215197	0.00732172	ENSMUSG00000028680/ENSMUSG00000039646/ENSMUSG00000024924/ENSMUSG00000015839/ENSMUSG00000033933/ENSMUSG00000031490/ENSMUSG00000038028/ENSMUSG00000050697/ENSMUSG00000000171/ENSMUSG00000026031/ENSMUSG00000001441/ENSMUSG00000024959/ENSMUSG00000042406/ENSMUSG00000028756/ENSMUSG00000039615/ENSMUSG00000062070/ENSMUSG00000045038/ENSMUSG00000020661/ENSMUSG00000024140/ENSMUSG00000026923/ENSMUSG00000015340/…	Plk3/Vasn/Vldlr/Nfe2l2/Vhl/Eif4ebp1/Tigar/Prkaa1/Sdhd/Cflar/Npepps/Bad/Atf4/Pink1/Stub1/Pgk1/Prkce/Dnmt3a/Epas1/Notch1/Cybb/Cpeb2/Bcl2/Tert/Ndrg1/Rbpj/Suv39h2/Fndc1/Fmn2	29
GO:0018394	peptidyl-lysine acetylation	BP	0.000216676	0.00732919	ENSMUSG00000078941/ENSMUSG00000037315/ENSMUSG00000063952/ENSMUSG00000005514/ENSMUSG00000028271/ENSMUSG00000022521/ENSMUSG00000025049/ENSMUSG00000029196/ENSMUSG00000030714/ENSMUSG00000022992/ENSMUSG00000047824/ENSMUSG00000050697/ENSMUSG00000035478/ENSMUSG00000025220/ENSMUSG00000030801/ENSMUSG00000037373/ENSMUSG00000030087/ENSMUSG00000003423/ENSMUSG00000005982/ENSMUSG00000045482/ENSMUSG00000032187/…	Ak6/Jade3/Brpf3/Por/Gtf2b/Crebbp/Taf5/Tada2b/Sgf29/Kansl2/Pygo2/Prkaa1/Mbd3/Mgea5/Kat8/Ctbp1/Klf15/Pih1d1/Naa60/Trrap/Smarca4/Tcf3/Elp3/Morf4l2/Hnf1a/Rps6ka5/Brca2/Msl3l2/Jade2/Irf4/Snai2/Nat8f7	32
GO:0007005	mitochondrion organization	BP	0.000220167	0.00740421	ENSMUSG00000078686/ENSMUSG00000029206/ENSMUSG00000078674/ENSMUSG00000014301/ENSMUSG00000073834/ENSMUSG00000044122/ENSMUSG00000078675/ENSMUSG00000030847/ENSMUSG00000030417/ENSMUSG00000043284/ENSMUSG00000028145/ENSMUSG00000027602/ENSMUSG00000038028/ENSMUSG00000020538/ENSMUSG00000021079/ENSMUSG00000058440/ENSMUSG00000030869/ENSMUSG00000003873/ENSMUSG00000034203/ENSMUSG00000030161/ENSMUSG00000023089/…	Mup9/Nsun7/Mup18/Pam16/Mup11/Proca1/Mup16/Bag3/Pdcd5/Tmem11/Them4/Map1lc3a/Tigar/Srebf1/Timm9/Nrf1/Ndufab1/Bax/Chchd4/Gabarapl1/Ndufa5/Sesn2/Immp1l/Hip1r/Ppp2cb/Jtb/Prkaa1/Ndufaf4/Dmac2/Bad/Chchd10/Ndufb10/Immp2l/Ndufa1/Pink1/Ndufb7/Ndufb9/Mtfp1/Ndufs6/Ndufs4/March5/Ndufc2/Uqcr10/Htt/Lig3/Ccar2/Cnp/Ggct/Parp1/Epas1/Ndufaf3/Vps13c/Myh14/Miga2/Cav2/Bak1/Wdr35/Akt3/Cd24a/Fundc2/Bcl2/Mx2/Tnfsf10/Tert…	69
GO:0032469	endoplasmic reticulum calcium ion homeostasis	BP	0.000230732	0.00771493	ENSMUSG00000003873/ENSMUSG00000022564/ENSMUSG00000037820/ENSMUSG00000039474/ENSMUSG00000024251/ENSMUSG00000057789/ENSMUSG00000036986/ENSMUSG00000057329/ENSMUSG00000002083	Bax/Grina/Tgm2/Wfs1/Thada/Bak1/Pml/Bcl2/Bbc3	9
GO:0046394	carboxylic acid biosynthetic process	BP	0.000235228	0.00778799	ENSMUSG00000021214/ENSMUSG00000076441/ENSMUSG00000042010/ENSMUSG00000063524/ENSMUSG00000033307/ENSMUSG00000026688/ENSMUSG00000038028/ENSMUSG00000020538/ENSMUSG00000023963/ENSMUSG00000037622/ENSMUSG00000030869/ENSMUSG00000020889/ENSMUSG00000030695/ENSMUSG00000027597/ENSMUSG00000028937/ENSMUSG00000031708/ENSMUSG00000034165/ENSMUSG00000079427/ENSMUSG00000050697/ENSMUSG00000000673/ENSMUSG00000033065/…	Akr1c18/Ass1/Acacb/Eno1/Mif/Mgst3/Tigar/Srebf1/Cyp39a1/Wdtc1/Ndufab1/Nr1d1/Aldoa/Ahcy/Acot7/Tecr/Ccnd3/Mthfsl/Prkaa1/Haao/Pfkm/Apoc1/Apoa5/Acaca/Ptges3/Pklr/Asl/Gm4737/Pgk1/Nr1h4/Nr1h2/Gls2/Cltc/Prkag2/Abat/Mgll/Hacd3/Uros/Atic/Scd2/Fpgs/Bhmt2/Atp2b4/Stard4/Trib3/Acsl3/Oxsm/Ddit4/Ppara/Hnf1a/Abhd2/Hyal1/Insig1/Lpl/Slc45a3/Cad/Gale	57
GO:0097193	intrinsic apoptotic signaling pathway	BP	0.000235594	0.00778799	ENSMUSG00000025408/ENSMUSG00000004637/ENSMUSG00000022682/ENSMUSG00000060579/ENSMUSG00000001034/ENSMUSG00000033307/ENSMUSG00000053175/ENSMUSG00000015839/ENSMUSG00000000552/ENSMUSG00000028820/ENSMUSG00000003873/ENSMUSG00000052253/ENSMUSG00000032475/ENSMUSG00000025499/ENSMUSG00000030189/ENSMUSG00000036940/ENSMUSG00000024959/ENSMUSG00000042406/ENSMUSG00000028756/ENSMUSG00000036781/ENSMUSG00000022564/…	Ddit3/Wwox/Rrn3/Fhit/Mapk7/Mif/Bcl3/Nfe2l2/Zfp385a/Sfpq/Bax/Zfp622/Nck1/Hras/Ybx3/Kdm1a/Bad/Atf4/Pink1/Rps27l/Grina/Clu/Hint1/Msh2/Ccar2/Wfs1/Parp1/Hipk2/Apaf1/Trib3/Atm/Bak1/Vnn1/Ddit4/Dyrk2/Casp9/Prkdc/Pml/Cav1/Bcl2/Brca2/Bbc3/Ikbke/Bid/Snai2/Mlh1/Erp27	47
GO:0010883	regulation of lipid storage	BP	0.000239308	0.007866	ENSMUSG00000078686/ENSMUSG00000078674/ENSMUSG00000073834/ENSMUSG00000078675/ENSMUSG00000042010/ENSMUSG00000021025/ENSMUSG00000060601/ENSMUSG00000020609/ENSMUSG00000002944/ENSMUSG00000020689/ENSMUSG00000022383/ENSMUSG00000022463/ENSMUSG00000015568/ENSMUSG00000042349	Mup9/Mup18/Mup11/Mup16/Acacb/Nfkbia/Nr1h2/Apob/Cd36/Itgb3/Ppara/Srebf2/Lpl/Ikbke	14
GO:0007050	cell cycle arrest	BP	0.000240658	0.007866	ENSMUSG00000025408/ENSMUSG00000027510/ENSMUSG00000030498/ENSMUSG00000033307/ENSMUSG00000024190/ENSMUSG00000024777/ENSMUSG00000020644/ENSMUSG00000029147/ENSMUSG00000006215/ENSMUSG00000024381/ENSMUSG00000009555/ENSMUSG00000038872/ENSMUSG00000025499/ENSMUSG00000024817/ENSMUSG00000066357/ENSMUSG00000024151/ENSMUSG00000026638/ENSMUSG00000028211/ENSMUSG00000003814/ENSMUSG00000029863/ENSMUSG00000026923/…	Ddit3/Rbm38/Gas2/Mif/Dusp1/Ppp2r5b/Id2/Ppm1g/Zbtb17/Bin1/Cdk9/Zfhx3/Hras/Uhrf2/Wdr6/Msh2/Irf6/Trp53inp1/Calr/Casp2/Notch1/Atm/Tbrg1/Pml/Mtbp/Thbs1/Tgfb2/Ripor2	28
GO:0050673	epithelial cell proliferation	BP	0.000247418	0.00804179	ENSMUSG00000022025/ENSMUSG00000006538/ENSMUSG00000024962/ENSMUSG00000033933/ENSMUSG00000020644/ENSMUSG00000085795/ENSMUSG00000058886/ENSMUSG00000058444/ENSMUSG00000020889/ENSMUSG00000003873/ENSMUSG00000007589/ENSMUSG00000047824/ENSMUSG00000003644/ENSMUSG00000025499/ENSMUSG00000026031/ENSMUSG00000024959/ENSMUSG00000019889/ENSMUSG00000002985/ENSMUSG00000021466/ENSMUSG00000026104/ENSMUSG00000004043/…	Cnmd/Ihh/Vegfb/Vhl/Id2/Zfp703/Deaf1/Map2k5/Nr1d1/Bax/Tinf2/Pygo2/Rps6ka1/Hras/Cflar/Bad/Ptprk/Apoe/Ptch1/Stat1/Stat5a/Hnf1b/Prkca/Irf6/Cav2/Apoa1/Ednrb/Ift80/Bmp5/Ednra/Fabp7/Notch1/Fgfr1/Itgb3/Tnfaip3/Sp1/Ptprm/Alms1/Lrg1/Stxbp4/Jcad/Smo/Loxl2/Akt3/Dysf/Cav1/Fgf1/Igfbp3/Ngfr/Hyal1/Brca2/Esr1/Jaml/Thbs1/Tgfb2/Sulf1/Igf2/Snai2/Igfbp5/Gpc3/Ccr3/Muc16	62
GO:0060537	muscle tissue development	BP	0.000250712	0.00810357	ENSMUSG00000032010/ENSMUSG00000003476/ENSMUSG00000048482/ENSMUSG00000030672/ENSMUSG00000006538/ENSMUSG00000031609/ENSMUSG00000019487/ENSMUSG00000053137/ENSMUSG00000049577/ENSMUSG00000045414/ENSMUSG00000040734/ENSMUSG00000020644/ENSMUSG00000092558/ENSMUSG00000073002/ENSMUSG00000059714/ENSMUSG00000033323/ENSMUSG00000024188/ENSMUSG00000050697/ENSMUSG00000001627/ENSMUSG00000026031/ENSMUSG00000030189/…	Usp2/Crhr2/Bdnf/Mylpf/Ihh/Sap30/Trip10/Mapk11/Zfpm1/1190002N15Rik/Ppp1r13l/Id2/Med20/Vamp5/Flot1/Ctdp1/Luc7l/Prkaa1/Ifrd1/Cflar/Ybx3/Zbtb18/Hmg20b/Mef2d/Rcan1/Rxrb/Mylk/Sorbs2/Pkp2/Mkl2/Col14a1/Myh14/Calr/Parp2/Cav2/Poglut1/Dsp/Svil/Bmp5/Notch1/Pdgfra/Fgfr1/Erbb3/Smyd1/Adra1a/Smo/Bcl9/Ppara/Sgcb/Cav1/Fgf1/Bcl2/Gpcpd1/Hmgcr/Asb2/Hivep3/Rbpj/Sema3c/Tgfb2/Prkg1/Ripor2/Igfbp5/Gjc1/Fhl2/Lrp2	65
GO:0097191	extrinsic apoptotic signaling pathway	BP	0.000253842	0.00815414	ENSMUSG00000030847/ENSMUSG00000023905/ENSMUSG00000004637/ENSMUSG00000009633/ENSMUSG00000001034/ENSMUSG00000060803/ENSMUSG00000036432/ENSMUSG00000058444/ENSMUSG00000003873/ENSMUSG00000026942/ENSMUSG00000005161/ENSMUSG00000026031/ENSMUSG00000024959/ENSMUSG00000024927/ENSMUSG00000000441/ENSMUSG00000029104/ENSMUSG00000027248/ENSMUSG00000029863/ENSMUSG00000023043/ENSMUSG00000036023/ENSMUSG00000026395/…	Bag3/Tnfrsf12a/Wwox/G0s2/Mapk7/Gstp1/Siah2/Map2k5/Bax/Traf2/Prdx2/Cflar/Bad/Rela/Raf1/Htt/Pdia3/Casp2/Krt18/Parp2/Ptprc/Fgfr1/Erbb3/Bak1/Tnfaip3/Pml/Cav1/Tlr3/Acvr1b/Bcl2/Itga6/Tnfsf10/Tert/Hgf/Thbs1/Tgfb2/Lcn2/Bid/Snai2	39
GO:0044403	symbiont process	BP	0.000256602	0.00815414	ENSMUSG00000041000/ENSMUSG00000015656/ENSMUSG00000039046/ENSMUSG00000025034/ENSMUSG00000046718/ENSMUSG00000027465/ENSMUSG00000068220/ENSMUSG00000028271/ENSMUSG00000028145/ENSMUSG00000004798/ENSMUSG00000021326/ENSMUSG00000005566/ENSMUSG00000003873/ENSMUSG00000035354/ENSMUSG00000031913/ENSMUSG00000043702/ENSMUSG00000033323/ENSMUSG00000050732/ENSMUSG00000060591/ENSMUSG00000032508/ENSMUSG00000024959/…	Trim62/Hspa8/Usp6nl/Trim8/Bst2/Tbc1d20/Lgals1/Gtf2b/Them4/Ulk2/Trim27/Trim28/Bax/Uvrag/Vps4a/Pde12/Ctdp1/Vamp8/Ifitm2/Myd88/Bad/Zfp639/Cnot7/Apoe/Mbl2/Tardbp/Zc3hav1/Smarca4/Fn1/Stat1/Hacd3/Irgm1/Anxa2/Thoc2/Eif2ak2/Irf8/Srpk2/Ythdc2/Cd36/Cav2/Cd300ld/Notch1/Gbp7/Itgb3/Bak1/Sp1/Pml/Cav1/Cldn1/Tmprss2/Bcl2/Mx2/Hyal1/Fv1/Rsad2/Ace2/Trim14/Oasl1	58
GO:0030193	regulation of blood coagulation	BP	0.000259284	0.00815414	ENSMUSG00000026249/ENSMUSG00000021948/ENSMUSG00000015839/ENSMUSG00000030342/ENSMUSG00000021492/ENSMUSG00000005161/ENSMUSG00000002985/ENSMUSG00000057880/ENSMUSG00000032231/ENSMUSG00000050965/ENSMUSG00000002944/ENSMUSG00000029231/ENSMUSG00000035273/ENSMUSG00000007655/ENSMUSG00000031645/ENSMUSG00000025856/ENSMUSG00000040152/ENSMUSG00000052920	Serpine2/Prkcd/Nfe2l2/Cd9/F12/Prdx2/Apoe/Abat/Anxa2/Prkca/Cd36/Pdgfra/Hpse/Cav1/F11/Pdgfa/Thbs1/Prkg1	18
GO:0090630	activation of GTPase activity	BP	0.000259284	0.00815414	ENSMUSG00000029032/ENSMUSG00000003134/ENSMUSG00000039046/ENSMUSG00000040158/ENSMUSG00000039201/ENSMUSG00000035007/ENSMUSG00000018736/ENSMUSG00000073982/ENSMUSG00000022568/ENSMUSG00000021368/ENSMUSG00000002844/ENSMUSG00000021027/ENSMUSG00000059456/ENSMUSG00000042473/ENSMUSG00000042216/ENSMUSG00000071176/ENSMUSG00000029174/ENSMUSG00000052302	Arhgef16/Tbc1d8/Usp6nl/Tax1bp3/Tbc1d25/Rundc1/Ndel1/Rhog/Scrib/Tbc1d7/Adprh/Ralgapa1/Ptk2b/Tbc1d8b/Sgsm1/Arhgef10/Tbc1d1/Tbc1d30	18
GO:1900046	regulation of hemostasis	BP	0.000259284	0.00815414	ENSMUSG00000026249/ENSMUSG00000021948/ENSMUSG00000015839/ENSMUSG00000030342/ENSMUSG00000021492/ENSMUSG00000005161/ENSMUSG00000002985/ENSMUSG00000057880/ENSMUSG00000032231/ENSMUSG00000050965/ENSMUSG00000002944/ENSMUSG00000029231/ENSMUSG00000035273/ENSMUSG00000007655/ENSMUSG00000031645/ENSMUSG00000025856/ENSMUSG00000040152/ENSMUSG00000052920	Serpine2/Prkcd/Nfe2l2/Cd9/F12/Prdx2/Apoe/Abat/Anxa2/Prkca/Cd36/Pdgfra/Hpse/Cav1/F11/Pdgfa/Thbs1/Prkg1	18
GO:0042773	ATP synthesis coupled electron transport	BP	0.000263259	0.00817331	ENSMUSG00000044122/ENSMUSG00000048482/ENSMUSG00000000088/ENSMUSG00000000171/ENSMUSG00000022551/ENSMUSG00000024038/ENSMUSG00000028756/ENSMUSG00000031818/ENSMUSG00000022354/ENSMUSG00000021606/ENSMUSG00000030647/ENSMUSG00000044894/ENSMUSG00000021520/ENSMUSG00000059534/ENSMUSG00000064367/ENSMUSG00000004446	Proca1/Bdnf/Cox5a/Sdhd/Cyc1/Ndufv3/Pink1/Cox4i1/Ndufb9/Ndufs6/Ndufc2/Uqcrq/Uqcrb/Uqcr10/mt-Nd5/Bid	16
GO:0097306	cellular response to alcohol	BP	0.000263259	0.00817331	ENSMUSG00000024045/ENSMUSG00000050697/ENSMUSG00000020532/ENSMUSG00000021340/ENSMUSG00000021466/ENSMUSG00000045038/ENSMUSG00000028211/ENSMUSG00000020661/ENSMUSG00000032410/ENSMUSG00000015243/ENSMUSG00000015340/ENSMUSG00000001761/ENSMUSG00000062190/ENSMUSG00000030528/ENSMUSG00000044359/ENSMUSG00000093930	Akap8/Prkaa1/Acaca/Gpld1/Ptch1/Prkce/Trp53inp1/Dnmt3a/Xrn1/Abca1/Cybb/Smo/Lancl2/Blm/P2ry4/Hmgcs1	16
GO:0098754	detoxification	BP	0.000264108	0.00817331	ENSMUSG00000073940/ENSMUSG00000021792/ENSMUSG00000060803/ENSMUSG00000010651/ENSMUSG00000015839/ENSMUSG00000026688/ENSMUSG00000028893/ENSMUSG00000072941/ENSMUSG00000005161/ENSMUSG00000020803/ENSMUSG00000004032/ENSMUSG00000075704/ENSMUSG00000025934/ENSMUSG00000002985/ENSMUSG00000038773/ENSMUSG00000038332/ENSMUSG00000028211/ENSMUSG00000033253/ENSMUSG00000002944/ENSMUSG00000020674/ENSMUSG00000032802/…	Hbb-bt/Fam213a/Gstp1/Acaa1b/Nfe2l2/Mgst3/Sesn2/Sod3/Prdx2/Txndc17/Gstm5/Txnrd2/Gsta3/Apoe/Kdm3b/Sesn1/Trp53inp1/Szt2/Cd36/Pxdn/Srxn1/Fbln5/Gpx6	23
GO:0016053	organic acid biosynthetic process	BP	0.000272924	0.00840143	ENSMUSG00000021214/ENSMUSG00000076441/ENSMUSG00000042010/ENSMUSG00000063524/ENSMUSG00000033307/ENSMUSG00000026688/ENSMUSG00000038028/ENSMUSG00000020538/ENSMUSG00000023963/ENSMUSG00000037622/ENSMUSG00000030869/ENSMUSG00000020889/ENSMUSG00000030695/ENSMUSG00000027597/ENSMUSG00000028937/ENSMUSG00000031708/ENSMUSG00000034165/ENSMUSG00000079427/ENSMUSG00000050697/ENSMUSG00000000673/ENSMUSG00000033065/…	Akr1c18/Ass1/Acacb/Eno1/Mif/Mgst3/Tigar/Srebf1/Cyp39a1/Wdtc1/Ndufab1/Nr1d1/Aldoa/Ahcy/Acot7/Tecr/Ccnd3/Mthfsl/Prkaa1/Haao/Pfkm/Apoc1/Apoa5/Acaca/Ptges3/Pklr/Asl/Gm4737/Pgk1/Nr1h4/Nr1h2/Gls2/Cltc/Prkag2/Abat/Mgll/Hacd3/Uros/Atic/Scd2/Fpgs/Bhmt2/Atp2b4/Stard4/Trib3/Acsl3/Oxsm/Ddit4/Ppara/Hnf1a/Abhd2/Hyal1/Insig1/Lpl/Slc45a3/Cad/Gale	57
GO:0010212	response to ionizing radiation	BP	0.000275619	0.00843973	ENSMUSG00000049932/ENSMUSG00000048787/ENSMUSG00000022556/ENSMUSG00000038028/ENSMUSG00000028393/ENSMUSG00000003873/ENSMUSG00000050697/ENSMUSG00000025499/ENSMUSG00000036940/ENSMUSG00000020694/ENSMUSG00000026187/ENSMUSG00000024151/ENSMUSG00000031583/ENSMUSG00000032409/ENSMUSG00000026496/ENSMUSG00000020661/ENSMUSG00000026395/ENSMUSG00000034218/ENSMUSG00000057789/ENSMUSG00000043909/ENSMUSG00000022672/…	H2afx/Dcun1d3/Hsf1/Tigar/Alad/Bax/Prkaa1/Hras/Kdm1a/Tlk2/Xrcc5/Msh2/Wrn/Atr/Parp1/Dnmt3a/Ptprc/Atm/Bak1/Trp53bp1/Prkdc/Pml/Bcl2/Hus1/Brca2/Bbc3/Dnmt3b/Blm/Snai2/Lrp2	30
GO:0033044	regulation of chromosome organization	BP	0.000281634	0.00853091	ENSMUSG00000042354/ENSMUSG00000039220/ENSMUSG00000021569/ENSMUSG00000026622/ENSMUSG00000034509/ENSMUSG00000021958/ENSMUSG00000039834/ENSMUSG00000039738/ENSMUSG00000024193/ENSMUSG00000024190/ENSMUSG00000022702/ENSMUSG00000028820/ENSMUSG00000020538/ENSMUSG00000030619/ENSMUSG00000005566/ENSMUSG00000018974/ENSMUSG00000038542/ENSMUSG00000024045/ENSMUSG00000033430/ENSMUSG00000009555/ENSMUSG00000029196/…	Gnl3/Ppp1r10/Trip13/Nek2/Mad2l1bp/Pinx1/Zfp335/Slx4/Phf1/Dusp1/Hira/Sfpq/Srebf1/Eed/Trim28/Sart3/Pcid2/Akap8/Terf2ip/Cdk9/Tada2b/Nelfa/Tinf2/Pygo2/Smg5/Akap8l/Kdm1a/Ctbp1/Spty2d1/Pink1/Tlk2/Pih1d1/Nsd3/Cct3/Kdm4a/Xrcc5/Gnl3l/H3f3b/Trappc12/Atm/H1f0/Hnrnpa1/Xrcc3/Pml/Anapc4/Tnks/Rps6ka5/Pot1a/Tert/Hist1h1c/Dnmt3b/Igf2/Snai2/Ctcfl	54
GO:0006119	oxidative phosphorylation	BP	0.000282224	0.00853091	ENSMUSG00000044122/ENSMUSG00000048482/ENSMUSG00000043702/ENSMUSG00000000088/ENSMUSG00000000171/ENSMUSG00000022551/ENSMUSG00000024038/ENSMUSG00000049422/ENSMUSG00000028756/ENSMUSG00000031818/ENSMUSG00000022354/ENSMUSG00000021606/ENSMUSG00000022956/ENSMUSG00000030647/ENSMUSG00000044894/ENSMUSG00000021520/ENSMUSG00000059534/ENSMUSG00000024151/ENSMUSG00000064367/ENSMUSG00000004446	Proca1/Bdnf/Pde12/Cox5a/Sdhd/Cyc1/Ndufv3/Chchd10/Pink1/Cox4i1/Ndufb9/Ndufs6/Atp5o/Ndufc2/Uqcrq/Uqcrb/Uqcr10/Msh2/mt-Nd5/Bid	20
GO:2001233	regulation of apoptotic signaling pathway	BP	0.000282995	0.00853091	ENSMUSG00000014301/ENSMUSG00000023905/ENSMUSG00000004637/ENSMUSG00000022682/ENSMUSG00000009633/ENSMUSG00000021948/ENSMUSG00000001034/ENSMUSG00000030417/ENSMUSG00000060803/ENSMUSG00000033307/ENSMUSG00000015839/ENSMUSG00000033933/ENSMUSG00000036432/ENSMUSG00000000552/ENSMUSG00000028820/ENSMUSG00000058444/ENSMUSG00000001707/ENSMUSG00000003873/ENSMUSG00000026942/ENSMUSG00000000915/ENSMUSG00000005161/…	Pam16/Tnfrsf12a/Wwox/Rrn3/G0s2/Prkcd/Mapk7/Pdcd5/Gstp1/Mif/Nfe2l2/Vhl/Siah2/Zfp385a/Sfpq/Map2k5/Eef1e1/Bax/Traf2/Hip1r/Prdx2/Nck1/Cflar/Ybx3/Kdm1a/Bad/Rela/Pink1/Raf1/Pih1d1/Grina/Clu/Htt/Pdia3/Ccar2/Wfs1/Parp1/Casp2/Ptprc/Apaf1/Fgfr1/Nle1/Bak1/Tnfaip3/Vnn1/Mnt/Wdr35/Pml/Cav1/Bcl2/Itga6/Tnfsf10/Tert/Hgf/Bbc3/Thbs1/Tgfb2/Bid/Snai2/Zfp13/Erp27	61
GO:0045088	regulation of innate immune response	BP	0.000285363	0.00853294	ENSMUSG00000048878/ENSMUSG00000070056/ENSMUSG00000006456/ENSMUSG00000028820/ENSMUSG00000021025/ENSMUSG00000020889/ENSMUSG00000040888/ENSMUSG00000059714/ENSMUSG00000042419/ENSMUSG00000023990/ENSMUSG00000032508/ENSMUSG00000024927/ENSMUSG00000031601/ENSMUSG00000006611/ENSMUSG00000047638/ENSMUSG00000029826/ENSMUSG00000034422/ENSMUSG00000026187/ENSMUSG00000046879/ENSMUSG00000004043/ENSMUSG00000045038/…	Hexim1/Mfhas1/Rbm14/Sfpq/Nfkbia/Nr1d1/Gfer/Flot1/Nfkbil1/Tfeb/Myd88/Rela/Cnot7/Hfe/Nr1h4/Zc3hav1/Parp14/Xrcc5/Irgm1/Stat5a/Prkce/Parp9/Cd36/Rps6ka3/Tap1/Tnfaip3/Ddx58/Ifih1/Prkdc/Trim12c/Cav1/Tlr3/Ddx60/Trim5/Tlr5/Esr1/Rsad2/Irf4/Igf2/Pspc1/Rnf125/Tlr1/Ifi202b	43
GO:0071900	regulation of protein serine/threonine kinase activity	BP	0.000285996	0.00853294	ENSMUSG00000002297/ENSMUSG00000002068/ENSMUSG00000015312/ENSMUSG00000019960/ENSMUSG00000028044/ENSMUSG00000070871/ENSMUSG00000091512/ENSMUSG00000048878/ENSMUSG00000021948/ENSMUSG00000060803/ENSMUSG00000033307/ENSMUSG00000001774/ENSMUSG00000024986/ENSMUSG00000017386/ENSMUSG00000024190/ENSMUSG00000030272/ENSMUSG00000028458/ENSMUSG00000109511/ENSMUSG00000057531/ENSMUSG00000058444/ENSMUSG00000035354/…	Dbf4/Ccne1/Gadd45b/Dusp6/Cks1b/Ccnyl1/Lamtor3/Hexim1/Prkcd/Gstp1/Mif/Chordc1/Hhex/Traf4/Dusp1/Camk1/Tesk1/Nup62/Dtnbp1/Map2k5/Uvrag/Traf2/Sesn2/Cblc/Ccnd3/Prdx2/Ccnl2/Hras/Map3k11/Raf1/Pih1d1/Apoe/Dusp3/Lrp5/Htt/Prkag2/Eif2ak2/Acsl1/Map3k13/Cdk5rap3/Tab1/Ptpn6/Malt1/Zeb2/Ptprc/Atp2b4/Itga1/Ccnc/Trib3/Ptk2b/Fgfr1/Tnfaip3/Fgd4/Nrxn1/Cav1/Cd24a/Fgf1/Adora1/Hmgcr/Pdgfa/Hgf/Il1rn/Thbs1/Blm/Igf2/Synpo2…	69
GO:0072665	protein localization to vacuole	BP	0.000301873	0.00896071	ENSMUSG00000015656/ENSMUSG00000027534/ENSMUSG00000031913/ENSMUSG00000050552/ENSMUSG00000020946/ENSMUSG00000024983/ENSMUSG00000031479/ENSMUSG00000033253/ENSMUSG00000035284/ENSMUSG00000038039/ENSMUSG00000019850/ENSMUSG00000024493/ENSMUSG00000056234/ENSMUSG00000078656	Hspa8/Snx16/Vps4a/Lamtor4/Gosr2/Vti1a/Vps36/Szt2/Vps13c/Gcc2/Tnfaip3/Lars/Ncoa4/Vps25	14
GO:0010970	transport along microtubule	BP	0.000305212	0.00896831	ENSMUSG00000020396/ENSMUSG00000015656/ENSMUSG00000060708/ENSMUSG00000057531/ENSMUSG00000018736/ENSMUSG00000016637/ENSMUSG00000024480/ENSMUSG00000018707/ENSMUSG00000021824/ENSMUSG00000024068/ENSMUSG00000029104/ENSMUSG00000026131/ENSMUSG00000025241/ENSMUSG00000001018/ENSMUSG00000030058/ENSMUSG00000009828/ENSMUSG00000027778/ENSMUSG00000042524/ENSMUSG00000075273/ENSMUSG00000021375/ENSMUSG00000066643/…	Nefh/Hspa8/Bloc1s4/Dtnbp1/Ndel1/Ift27/Ap3s1/Dync1h1/Ap3m1/Spast/Htt/Dst/Fyco1/Snapin/Copg1/Ick/Ift80/Sun2/Ttc30b/Kif13a/Wdr35/Ift140/Ttc21b/Sun1/Bbs12/Kif23/Trim46	27
GO:0099111	microtubule-based transport	BP	0.000305212	0.00896831	ENSMUSG00000020396/ENSMUSG00000015656/ENSMUSG00000060708/ENSMUSG00000057531/ENSMUSG00000018736/ENSMUSG00000016637/ENSMUSG00000024480/ENSMUSG00000018707/ENSMUSG00000021824/ENSMUSG00000024068/ENSMUSG00000029104/ENSMUSG00000026131/ENSMUSG00000025241/ENSMUSG00000001018/ENSMUSG00000030058/ENSMUSG00000009828/ENSMUSG00000027778/ENSMUSG00000042524/ENSMUSG00000075273/ENSMUSG00000021375/ENSMUSG00000066643/…	Nefh/Hspa8/Bloc1s4/Dtnbp1/Ndel1/Ift27/Ap3s1/Dync1h1/Ap3m1/Spast/Htt/Dst/Fyco1/Snapin/Copg1/Ick/Ift80/Sun2/Ttc30b/Kif13a/Wdr35/Ift140/Ttc21b/Sun1/Bbs12/Kif23/Trim46	27
GO:1902882	regulation of response to oxidative stress	BP	0.000309952	0.00906182	ENSMUSG00000035873/ENSMUSG00000001034/ENSMUSG00000015839/ENSMUSG00000028820/ENSMUSG00000036473/ENSMUSG00000040888/ENSMUSG00000028893/ENSMUSG00000025584/ENSMUSG00000042406/ENSMUSG00000028756/ENSMUSG00000038876/ENSMUSG00000021751/ENSMUSG00000038332/ENSMUSG00000026496/ENSMUSG00000033253/ENSMUSG00000002944/ENSMUSG00000021186/ENSMUSG00000037440/ENSMUSG00000034105/ENSMUSG00000028864/ENSMUSG00000030219	Pawr/Mapk7/Nfe2l2/Sfpq/Tbc1d24/Gfer/Sesn2/Pde8a/Atf4/Pink1/Rnf146/Acox2/Sesn1/Parp1/Szt2/Cd36/Fbln5/Vnn1/Tldc1/Hgf/Erp27	21
GO:0043543	protein acylation	BP	0.000311744	0.00906862	ENSMUSG00000039470/ENSMUSG00000078941/ENSMUSG00000037315/ENSMUSG00000063952/ENSMUSG00000005514/ENSMUSG00000028271/ENSMUSG00000030272/ENSMUSG00000022521/ENSMUSG00000025157/ENSMUSG00000022020/ENSMUSG00000025049/ENSMUSG00000033430/ENSMUSG00000029196/ENSMUSG00000030714/ENSMUSG00000022992/ENSMUSG00000021969/ENSMUSG00000047824/ENSMUSG00000024571/ENSMUSG00000050697/ENSMUSG00000035478/ENSMUSG00000025220/…	Zdhhc2/Ak6/Jade3/Brpf3/Por/Gtf2b/Camk1/Crebbp/Zdhhc16/Naa16/Taf5/Terf2ip/Tada2b/Sgf29/Kansl2/Zdhhc20/Pygo2/Gm16286/Prkaa1/Mbd3/Mgea5/Kat8/Ctbp1/Klf15/Pih1d1/Zdhhc18/Naa60/Trrap/Ppm1a/Smarca4/Tcf3/Elp3/Morf4l2/Hnf1a/Rps6ka5/Brca2/Msl3l2/Jade2/Irf4/Snai2/Nat8f7	41
GO:0042775	mitochondrial ATP synthesis coupled electron transport	BP	0.000316889	0.00917243	ENSMUSG00000044122/ENSMUSG00000048482/ENSMUSG00000000088/ENSMUSG00000000171/ENSMUSG00000022551/ENSMUSG00000024038/ENSMUSG00000028756/ENSMUSG00000031818/ENSMUSG00000022354/ENSMUSG00000021606/ENSMUSG00000030647/ENSMUSG00000044894/ENSMUSG00000021520/ENSMUSG00000059534/ENSMUSG00000004446	Proca1/Bdnf/Cox5a/Sdhd/Cyc1/Ndufv3/Pink1/Cox4i1/Ndufb9/Ndufs6/Ndufc2/Uqcrq/Uqcrb/Uqcr10/Bid	15
GO:0034109	homotypic cell-cell adhesion	BP	0.000322041	0.00927543	ENSMUSG00000026249/ENSMUSG00000060708/ENSMUSG00000021948/ENSMUSG00000068220/ENSMUSG00000030342/ENSMUSG00000085795/ENSMUSG00000057880/ENSMUSG00000041957/ENSMUSG00000050965/ENSMUSG00000004266/ENSMUSG00000054889/ENSMUSG00000029231/ENSMUSG00000020689/ENSMUSG00000047139/ENSMUSG00000069601/ENSMUSG00000052920	Serpine2/Bloc1s4/Prkcd/Lgals1/Cd9/Zfp703/Abat/Pkp2/Prkca/Ptpn6/Dsp/Pdgfra/Itgb3/Cd24a/Ank3/Prkg1	16
GO:0009896	positive regulation of catabolic process	BP	0.000325356	0.00932474	ENSMUSG00000061815/ENSMUSG00000090877/ENSMUSG00000028680/ENSMUSG00000050440/ENSMUSG00000025034/ENSMUSG00000022556/ENSMUSG00000021948/ENSMUSG00000033307/ENSMUSG00000055980/ENSMUSG00000024182/ENSMUSG00000048379/ENSMUSG00000031661/ENSMUSG00000038195/ENSMUSG00000064145/ENSMUSG00000003873/ENSMUSG00000040423/ENSMUSG00000028893/ENSMUSG00000023990/ENSMUSG00000050697/ENSMUSG00000013858/ENSMUSG00000032079/…	Rufy4/Hspa1b/Plk3/Hamp/Trim8/Hsf1/Prkcd/Mif/Irs1/Axin1/Socs4/Nkd1/Rilp/Arih2/Bax/Rc3h1/Sesn2/Tfeb/Prkaa1/Tmem259/Apoa5/Rchy1/Egln2/Pink1/Khsrp/Pafah1b2/Vps11/Stub1/Cnot7/Apoe/Clu/Apoa2/Gpld1/Nub1/Lrp1/Zc3hav1/Cpt1a/Htt/Tnrc6a/Cnot1/Fyco1/Sesn1/Irgm1/Msn/Prkce/Trp53inp1/Vps13c/Tpcn1/Gm10031/Trib3/Det1/Mylip/Ptk2b/Atm/Dtx3l/Hnrnpr/Tnfaip3/Epm2a/Igfbp3/Adora1/Gpc3	61
GO:0001101	response to acid chemical	BP	0.000336281	0.00954723	ENSMUSG00000021214/ENSMUSG00000007872/ENSMUSG00000091512/ENSMUSG00000076441/ENSMUSG00000022556/ENSMUSG00000060803/ENSMUSG00000024190/ENSMUSG00000030342/ENSMUSG00000020538/ENSMUSG00000020364/ENSMUSG00000005089/ENSMUSG00000028393/ENSMUSG00000024045/ENSMUSG00000028893/ENSMUSG00000050697/ENSMUSG00000050552/ENSMUSG00000020532/ENSMUSG00000024959/ENSMUSG00000024927/ENSMUSG00000028756/ENSMUSG00000028646/…	Akr1c18/Id3/Lamtor3/Ass1/Hsf1/Gstp1/Dusp1/Cd9/Srebf1/Zfp354a/Slc1a2/Alad/Akap8/Sesn2/Prkaa1/Lamtor4/Acaca/Bad/Rela/Pink1/Rragc/Rxrb/Nr1h4/Adh1/Cpt1a/Xrcc5/Ptch1/Sesn1/Ufl1/Scd2/Prkce/Col4a1/Setx/Apob/Gldc/Dnmt3a/Hsd17b2/Acsl1/Cd36/Ubr1/Atp2b4/Abca1/Adnp2/Rarg/Cybb/Ptk2b/Pdgfra/Atm/Lancl2/Lars/Cldn1/Dnmt3b/Lrp11/P2ry4/Ptk6/Tesc	56
GO:0032205	negative regulation of telomere maintenance	BP	0.000336401	0.00954723	ENSMUSG00000021958/ENSMUSG00000039738/ENSMUSG00000033430/ENSMUSG00000007589/ENSMUSG00000026187/ENSMUSG00000025266/ENSMUSG00000034218/ENSMUSG00000046434/ENSMUSG00000036986/ENSMUSG00000031529/ENSMUSG00000029676	Pinx1/Slx4/Terf2ip/Tinf2/Xrcc5/Gnl3l/Atm/Hnrnpa1/Pml/Tnks/Pot1a	11
GO:0015980	energy derivation by oxidation of organic compounds	BP	0.000340789	0.00955471	ENSMUSG00000078686/ENSMUSG00000078674/ENSMUSG00000073834/ENSMUSG00000044122/ENSMUSG00000078675/ENSMUSG00000048482/ENSMUSG00000047963/ENSMUSG00000039914/ENSMUSG00000055980/ENSMUSG00000038028/ENSMUSG00000002769/ENSMUSG00000000168/ENSMUSG00000020889/ENSMUSG00000003873/ENSMUSG00000034203/ENSMUSG00000023089/ENSMUSG00000000088/ENSMUSG00000000171/ENSMUSG00000033065/ENSMUSG00000022551/ENSMUSG00000071072/…	Mup9/Mup18/Mup11/Proca1/Mup16/Bdnf/Stbd1/Coq10a/Irs1/Tigar/Gnmt/Dlat/Nr1d1/Bax/Chchd4/Ndufa5/Cox5a/Sdhd/Pfkm/Cyc1/Ptges3/Ndufv3/Immp2l/Stk40/Pink1/Sdhb/Cox4i1/Ndufb9/Ndufs6/Ndufs4/Ndufc2/Uqcrq/Uqcrb/Uqcr10/Pdhb/Prkag2/Dyrk2/mt-Nd5/Epm2aip1/Epm2a/Pgm5/Igf2/Bid	43
GO:0034284	response to monosaccharide	BP	0.000341591	0.00955471	ENSMUSG00000078686/ENSMUSG00000078674/ENSMUSG00000003476/ENSMUSG00000073834/ENSMUSG00000028456/ENSMUSG00000078675/ENSMUSG00000023571/ENSMUSG00000060803/ENSMUSG00000068220/ENSMUSG00000020538/ENSMUSG00000051256/ENSMUSG00000020889/ENSMUSG00000029162/ENSMUSG00000028893/ENSMUSG00000050697/ENSMUSG00000024959/ENSMUSG00000041237/ENSMUSG00000000441/ENSMUSG00000003423/ENSMUSG00000047638/ENSMUSG00000005681/…	Mup9/Mup18/Crhr2/Mup11/Unc13b/Mup16/C1qtnf12/Gstp1/Lgals1/Srebf1/Jagn1/Nr1d1/Khk/Sesn2/Prkaa1/Bad/Pklr/Raf1/Pih1d1/Nr1h4/Apoa2/Gpld1/Lrp5/Smarca4/Ildr2/Hnf1b/Prkce/Tjp1/Ptk2b/Rab11fip2/Stxbp4/Slc2a5/Wdr35/Kcnb1/Adcy5/Hnf1a/Gpam/Hmgcr/Trpm4/Thbs1/Col4a3	41
GO:0051188	cofactor biosynthetic process	BP	0.000341591	0.00955471	ENSMUSG00000032786/ENSMUSG00000078941/ENSMUSG00000042010/ENSMUSG00000063524/ENSMUSG00000033307/ENSMUSG00000015839/ENSMUSG00000039914/ENSMUSG00000038028/ENSMUSG00000000168/ENSMUSG00000028393/ENSMUSG00000015806/ENSMUSG00000030695/ENSMUSG00000028937/ENSMUSG00000079427/ENSMUSG00000050697/ENSMUSG00000000673/ENSMUSG00000028992/ENSMUSG00000033065/ENSMUSG00000020532/ENSMUSG00000041237/ENSMUSG00000033735/…	Alas1/Ak6/Acacb/Eno1/Mif/Nfe2l2/Coq10a/Tigar/Dlat/Alad/Qdpr/Aldoa/Acot7/Mthfsl/Prkaa1/Haao/Nmnat1/Pfkm/Acaca/Pklr/Spr/Pgk1/Tmem14c/Pdhb/Prkag2/Coq3/Uros/Atic/Pank3/Acsl1/Fpgs/Acsl4/Cox15/Cpox/Cybb/Ddit4/Mmab/Ppara/Hnf1a/Zfp13/Gale	41
GO:0018393	internal peptidyl-lysine acetylation	BP	0.000347883	0.00967187	ENSMUSG00000078941/ENSMUSG00000037315/ENSMUSG00000063952/ENSMUSG00000005514/ENSMUSG00000028271/ENSMUSG00000022521/ENSMUSG00000025049/ENSMUSG00000029196/ENSMUSG00000030714/ENSMUSG00000022992/ENSMUSG00000047824/ENSMUSG00000035478/ENSMUSG00000025220/ENSMUSG00000030801/ENSMUSG00000037373/ENSMUSG00000003423/ENSMUSG00000005982/ENSMUSG00000045482/ENSMUSG00000032187/ENSMUSG00000020167/ENSMUSG00000022031/…	Ak6/Jade3/Brpf3/Por/Gtf2b/Crebbp/Taf5/Tada2b/Sgf29/Kansl2/Pygo2/Mbd3/Mgea5/Kat8/Ctbp1/Pih1d1/Naa60/Trrap/Smarca4/Tcf3/Elp3/Morf4l2/Hnf1a/Rps6ka5/Brca2/Msl3l2/Jade2/Irf4/Snai2/Nat8f7	30
GO:0034110	regulation of homotypic cell-cell adhesion	BP	0.000349105	0.00967187	ENSMUSG00000026249/ENSMUSG00000021948/ENSMUSG00000068220/ENSMUSG00000030342/ENSMUSG00000085795/ENSMUSG00000057880/ENSMUSG00000050965/ENSMUSG00000047139/ENSMUSG00000069601/ENSMUSG00000052920	Serpine2/Prkcd/Lgals1/Cd9/Zfp703/Abat/Prkca/Cd24a/Ank3/Prkg1	10
GO:0048524	positive regulation of viral process	BP	0.000353001	0.0097173	ENSMUSG00000015656/ENSMUSG00000027465/ENSMUSG00000068220/ENSMUSG00000028271/ENSMUSG00000031913/ENSMUSG00000043702/ENSMUSG00000033323/ENSMUSG00000027667/ENSMUSG00000031601/ENSMUSG00000002985/ENSMUSG00000032187/ENSMUSG00000033629/ENSMUSG00000032231/ENSMUSG00000062604/ENSMUSG00000034653/ENSMUSG00000000058/ENSMUSG00000026923/ENSMUSG00000001280/ENSMUSG00000000385	Hspa8/Tbc1d20/Lgals1/Gtf2b/Vps4a/Pde12/Ctdp1/Zfp639/Cnot7/Apoe/Smarca4/Hacd3/Anxa2/Srpk2/Ythdc2/Cav2/Notch1/Sp1/Tmprss2	19
GO:0140014	mitotic nuclear division	BP	0.000354085	0.0097173	ENSMUSG00000090877/ENSMUSG00000002068/ENSMUSG00000021569/ENSMUSG00000026622/ENSMUSG00000034509/ENSMUSG00000034906/ENSMUSG00000021958/ENSMUSG00000018572/ENSMUSG00000024190/ENSMUSG00000022702/ENSMUSG00000040599/ENSMUSG00000109511/ENSMUSG00000034190/ENSMUSG00000061024/ENSMUSG00000038542/ENSMUSG00000018736/ENSMUSG00000024045/ENSMUSG00000031913/ENSMUSG00000044502/ENSMUSG00000047777/ENSMUSG00000033323/…	Hspa1b/Ccne1/Trip13/Nek2/Mad2l1bp/Ncaph/Pinx1/Phf23/Dusp1/Hira/Mis12/Nup62/Chmp7/Rrs1/Pcid2/Ndel1/Akap8/Vps4a/Bod1/Phf13/Ctdp1/Ccnd3/Akap8l/Spast/Chtf8/Lrp5/Cltc/Champ1/Tubgcp5/Cav2/Atm/Ubxn2b/Xrcc3/Spice1/Anapc4/Arhgef10/Mtbp/Tnks/Katnb1/Esr1/Eps8/Kif23/Igf2/Ripor2	44
GO:0009746	response to hexose	BP	0.000356681	0.00974257	ENSMUSG00000078686/ENSMUSG00000078674/ENSMUSG00000003476/ENSMUSG00000073834/ENSMUSG00000028456/ENSMUSG00000078675/ENSMUSG00000023571/ENSMUSG00000068220/ENSMUSG00000020538/ENSMUSG00000051256/ENSMUSG00000020889/ENSMUSG00000029162/ENSMUSG00000028893/ENSMUSG00000050697/ENSMUSG00000024959/ENSMUSG00000041237/ENSMUSG00000000441/ENSMUSG00000003423/ENSMUSG00000047638/ENSMUSG00000005681/ENSMUSG00000021340/…	Mup9/Mup18/Crhr2/Mup11/Unc13b/Mup16/C1qtnf12/Lgals1/Srebf1/Jagn1/Nr1d1/Khk/Sesn2/Prkaa1/Bad/Pklr/Raf1/Pih1d1/Nr1h4/Apoa2/Gpld1/Lrp5/Smarca4/Ildr2/Hnf1b/Prkce/Tjp1/Ptk2b/Rab11fip2/Stxbp4/Slc2a5/Wdr35/Kcnb1/Adcy5/Hnf1a/Gpam/Hmgcr/Trpm4/Thbs1/Col4a3	40
GO:0046677	response to antibiotic	BP	0.00036793	0.0100029	ENSMUSG00000021214/ENSMUSG00000020396/ENSMUSG00000031489/ENSMUSG00000027387/ENSMUSG00000007872/ENSMUSG00000037805/ENSMUSG00000035873/ENSMUSG00000022556/ENSMUSG00000021948/ENSMUSG00000001034/ENSMUSG00000060803/ENSMUSG00000015839/ENSMUSG00000033933/ENSMUSG00000022620/ENSMUSG00000024190/ENSMUSG00000031490/ENSMUSG00000027602/ENSMUSG00000051256/ENSMUSG00000028393/ENSMUSG00000009630/ENSMUSG00000050697/…	Akr1c18/Nefh/Adrb3/Zc3h8/Id3/Rpl10a/Pawr/Hsf1/Prkcd/Mapk7/Gstp1/Nfe2l2/Vhl/Arsa/Dusp1/Eif4ebp1/Map1lc3a/Jagn1/Alad/Ppp2cb/Prkaa1/Ppp1r15b/Kdm1a/Pde8a/Bad/Rela/Pink1/Rnf146/Rps2/Clu/Adh1/Sdc1/Abat/Uros/Prkce/Setx/Trp53inp1/Dnmt3a/Tjp1/Ankzf1/Xrn1/Birc2/Alpl/Gk/Cybb/Ptk2b/Bak1/Tnfaip3/Hnrnpa1/Casp9/Adcy5/Cldn1/Bcl2/Hyal1/Eps8/Hmgcr/Hgf/Lcn2	58
GO:0008589	regulation of smoothened signaling pathway	BP	0.000370943	0.0100379	ENSMUSG00000026249/ENSMUSG00000006538/ENSMUSG00000035451/ENSMUSG00000046096/ENSMUSG00000005514/ENSMUSG00000021752/ENSMUSG00000021466/ENSMUSG00000045039/ENSMUSG00000021782/ENSMUSG00000027778/ENSMUSG00000001761/ENSMUSG00000024169/ENSMUSG00000034848/ENSMUSG00000029122/ENSMUSG00000034121/ENSMUSG00000020037/ENSMUSG00000021318/ENSMUSG00000055653	Serpine2/Ihh/Foxa1/Mosmo/Por/Kctd6/Ptch1/Megf8/Dlg5/Ift80/Smo/Ift140/Ttc21b/Evc/Mks1/Rfx4/Gli3/Gpc3	18
GO:0033344	cholesterol efflux	BP	0.00037794	0.010172	ENSMUSG00000021025/ENSMUSG00000023045/ENSMUSG00000040564/ENSMUSG00000028879/ENSMUSG00000032079/ENSMUSG00000002985/ENSMUSG00000060601/ENSMUSG00000005681/ENSMUSG00000021466/ENSMUSG00000020609/ENSMUSG00000032083/ENSMUSG00000015243/ENSMUSG00000007655/ENSMUSG00000022463	Nfkbia/Soat2/Apoc1/Stx12/Apoa5/Apoe/Nr1h2/Apoa2/Ptch1/Apob/Apoa1/Abca1/Cav1/Srebf2	14
GO:0007034	vacuolar transport	BP	0.000379397	0.010172	ENSMUSG00000052566/ENSMUSG00000015656/ENSMUSG00000027534/ENSMUSG00000034190/ENSMUSG00000038195/ENSMUSG00000024381/ENSMUSG00000031913/ENSMUSG00000028756/ENSMUSG00000032127/ENSMUSG00000020946/ENSMUSG00000031242/ENSMUSG00000024065/ENSMUSG00000028572/ENSMUSG00000001018/ENSMUSG00000024983/ENSMUSG00000031479/ENSMUSG00000035284/ENSMUSG00000038039/ENSMUSG00000049502/ENSMUSG00000036661/ENSMUSG00000021375/…	Hook2/Hspa8/Snx16/Chmp7/Rilp/Bin1/Vps4a/Pink1/Vps11/Gosr2/2610002M06Rik/Ehd3/Hook1/Snapin/Vti1a/Vps36/Vps13c/Gcc2/Dtx3l/Dennd3/Kif13a/Lars/Ncoa4/Lyst/Vps25	25
GO:0002221	pattern recognition receptor signaling pathway	BP	0.000387242	0.0103348	ENSMUSG00000070056/ENSMUSG00000021025/ENSMUSG00000020889/ENSMUSG00000059714/ENSMUSG00000042419/ENSMUSG00000032508/ENSMUSG00000024927/ENSMUSG00000047638/ENSMUSG00000029826/ENSMUSG00000045038/ENSMUSG00000002944/ENSMUSG00000031309/ENSMUSG00000019850/ENSMUSG00000040296/ENSMUSG00000026896/ENSMUSG00000057143/ENSMUSG00000007655/ENSMUSG00000031639/ENSMUSG00000037921/ENSMUSG00000060441/ENSMUSG00000079164/…	Mfhas1/Nfkbia/Nr1d1/Flot1/Nfkbil1/Myd88/Rela/Nr1h4/Zc3hav1/Prkce/Cd36/Rps6ka3/Tnfaip3/Ddx58/Ifih1/Trim12c/Cav1/Tlr3/Ddx60/Trim5/Tlr5/Esr1/Rsad2/Irf4/Rnf125/Tlr1	26
GO:0042632	cholesterol homeostasis	BP	0.000389867	0.0103573	ENSMUSG00000023963/ENSMUSG00000023045/ENSMUSG00000020889/ENSMUSG00000032079/ENSMUSG00000002985/ENSMUSG00000047638/ENSMUSG00000060601/ENSMUSG00000005681/ENSMUSG00000024913/ENSMUSG00000026944/ENSMUSG00000020609/ENSMUSG00000032083/ENSMUSG00000015243/ENSMUSG00000038175/ENSMUSG00000063810/ENSMUSG00000007655/ENSMUSG00000047139/ENSMUSG00000022463/ENSMUSG00000045294/ENSMUSG00000015568	Cyp39a1/Soat2/Nr1d1/Apoa5/Apoe/Nr1h4/Nr1h2/Apoa2/Lrp5/Abca2/Apob/Apoa1/Abca1/Mylip/Alms1/Cav1/Cd24a/Srebf2/Insig1/Lpl	20
GO:0019058	viral life cycle	BP	0.000401984	0.0106306	ENSMUSG00000041000/ENSMUSG00000015656/ENSMUSG00000039046/ENSMUSG00000025034/ENSMUSG00000046718/ENSMUSG00000027465/ENSMUSG00000068220/ENSMUSG00000021326/ENSMUSG00000005566/ENSMUSG00000035354/ENSMUSG00000031913/ENSMUSG00000043702/ENSMUSG00000050732/ENSMUSG00000060591/ENSMUSG00000027667/ENSMUSG00000031601/ENSMUSG00000002985/ENSMUSG00000029826/ENSMUSG00000033629/ENSMUSG00000032231/ENSMUSG00000024079/…	Trim62/Hspa8/Usp6nl/Trim8/Bst2/Tbc1d20/Lgals1/Trim27/Trim28/Uvrag/Vps4a/Pde12/Vamp8/Ifitm2/Zfp639/Cnot7/Apoe/Zc3hav1/Hacd3/Anxa2/Eif2ak2/Srpk2/Ythdc2/Cav2/Cd300ld/Notch1/Itgb3/Pml/Cav1/Cldn1/Tmprss2/Bcl2/Mx2/Hyal1/Rsad2/Ace2/Oasl1	37
GO:1990748	cellular detoxification	BP	0.000421053	0.0110511	ENSMUSG00000073940/ENSMUSG00000021792/ENSMUSG00000060803/ENSMUSG00000015839/ENSMUSG00000026688/ENSMUSG00000028893/ENSMUSG00000072941/ENSMUSG00000005161/ENSMUSG00000020803/ENSMUSG00000004032/ENSMUSG00000075704/ENSMUSG00000002985/ENSMUSG00000038773/ENSMUSG00000038332/ENSMUSG00000028211/ENSMUSG00000033253/ENSMUSG00000002944/ENSMUSG00000020674/ENSMUSG00000032802/ENSMUSG00000021186/ENSMUSG00000004341	Hbb-bt/Fam213a/Gstp1/Nfe2l2/Mgst3/Sesn2/Sod3/Prdx2/Txndc17/Gstm5/Txnrd2/Apoe/Kdm3b/Sesn1/Trp53inp1/Szt2/Cd36/Pxdn/Srxn1/Fbln5/Gpx6	21
GO:0043122	regulation of I-kappaB kinase/NF-kappaB signaling	BP	0.000421683	0.0110511	ENSMUSG00000041000/ENSMUSG00000025034/ENSMUSG00000060803/ENSMUSG00000008305/ENSMUSG00000109511/ENSMUSG00000031826/ENSMUSG00000033430/ENSMUSG00000026942/ENSMUSG00000026031/ENSMUSG00000015755/ENSMUSG00000032508/ENSMUSG00000024927/ENSMUSG00000028756/ENSMUSG00000047638/ENSMUSG00000020075/ENSMUSG00000030629/ENSMUSG00000021096/ENSMUSG00000022500/ENSMUSG00000029826/ENSMUSG00000037820/ENSMUSG00000026104/…	Trim62/Trim8/Gstp1/Tle1/Nup62/Usp10/Terf2ip/Traf2/Cflar/Tab2/Myd88/Rela/Pink1/Nr1h4/Ddx21/Zfand6/Ppm1a/Litaf/Zc3hav1/Tgm2/Stat1/Prkce/Card6/Ddx1/Cd36/Birc2/Tnfaip3/Tlr3/Esr1/Tnfsf10/Il1rn/Ikbke	32
GO:0010639	negative regulation of organelle organization	BP	0.0004268	0.0110672	ENSMUSG00000014301/ENSMUSG00000028832/ENSMUSG00000030847/ENSMUSG00000021569/ENSMUSG00000026622/ENSMUSG00000034509/ENSMUSG00000021958/ENSMUSG00000026933/ENSMUSG00000018572/ENSMUSG00000039738/ENSMUSG00000021948/ENSMUSG00000024193/ENSMUSG00000024190/ENSMUSG00000006456/ENSMUSG00000038028/ENSMUSG00000038542/ENSMUSG00000033430/ENSMUSG00000007589/ENSMUSG00000000915/ENSMUSG00000041570/ENSMUSG00000036940/…	Pam16/Stmn1/Bag3/Trip13/Nek2/Mad2l1bp/Pinx1/Camsap1/Phf23/Slx4/Prkcd/Phf1/Dusp1/Rbm14/Tigar/Pcid2/Terf2ip/Tinf2/Hip1r/Camsap2/Kdm1a/Ctbp1/Pink1/Gmfb/Pih1d1/Kdm4a/Xrcc5/Lig3/Gnl3l/Msh2/Kank2/H3f3b/Eml2/Sptbn1/Tbc1d7/Phldb2/Atm/Arpin/Arap1/H1f0/Hnrnpa1/Odf2l/Scfd1/Kank1/Xrcc3/Pml/Mtbp/Tnks/Katnb1/Pot1a/Tmem67/Brca2/Esr1/Eps8/Hist1h1c/Insig1/Hgf/Tbc1d30/Dnmt3b/Bbs4	60
GO:0007584	response to nutrient	BP	0.000428147	0.0110672	ENSMUSG00000037493/ENSMUSG00000076441/ENSMUSG00000032263/ENSMUSG00000022556/ENSMUSG00000060803/ENSMUSG00000022620/ENSMUSG00000005514/ENSMUSG00000020364/ENSMUSG00000058239/ENSMUSG00000028393/ENSMUSG00000027597/ENSMUSG00000041237/ENSMUSG00000024927/ENSMUSG00000031818/ENSMUSG00000029470/ENSMUSG00000048087/ENSMUSG00000047638/ENSMUSG00000027248/ENSMUSG00000040359/ENSMUSG00000032194/ENSMUSG00000024079/…	Cib2/Ass1/Bckdhb/Hsf1/Gstp1/Arsa/Por/Zfp354a/Usf2/Alad/Ahcy/Pklr/Rela/Cox4i1/P2rx4/Gm4737/Nr1h4/Pdia3/Ufl1/Kank2/Eif2ak2/Dnmt3a/Acsl1/Adipor2/Acsl4/Alpl/Hsp90b1/Abca1/Apaf1/Cybb/Acsl3/Postn/Asph/Tnks/Brca2/Hmgcr/Trpm4/Dnmt3b/Snai2/Hmgcs1	40
GO:0031334	positive regulation of protein complex assembly	BP	0.000428147	0.0110672	ENSMUSG00000090877/ENSMUSG00000028456/ENSMUSG00000067995/ENSMUSG00000029581/ENSMUSG00000028271/ENSMUSG00000024777/ENSMUSG00000021326/ENSMUSG00000003873/ENSMUSG00000024381/ENSMUSG00000000915/ENSMUSG00000035203/ENSMUSG00000032475/ENSMUSG00000062014/ENSMUSG00000003423/ENSMUSG00000039615/ENSMUSG00000060601/ENSMUSG00000022037/ENSMUSG00000036550/ENSMUSG00000020679/ENSMUSG00000031207/ENSMUSG00000030447/…	Hspa1b/Unc13b/Gtf2f2/Fscn1/Gtf2b/Ppp2r5b/Trim27/Bax/Bin1/Hip1r/Epn1/Nck1/Gmfb/Pih1d1/Stub1/Nr1h2/Clu/Cnot1/Hnf1b/Msn/Cyfip1/Atr/Prkce/Setx/Cd36/Nin/Piezo1/Rhobtb1/Ptk2b/Atm/Arpin/Cav1/Cd24a/Hnf1a/Kirrel/Esr1/Bbc3/Fmn1/Bid/Fmn2	40
GO:0009611	response to wounding	BP	0.000430842	0.0110672	ENSMUSG00000020396/ENSMUSG00000026249/ENSMUSG00000023905/ENSMUSG00000007872/ENSMUSG00000024962/ENSMUSG00000060708/ENSMUSG00000021948/ENSMUSG00000033307/ENSMUSG00000015839/ENSMUSG00000068220/ENSMUSG00000030342/ENSMUSG00000059436/ENSMUSG00000057531/ENSMUSG00000005089/ENSMUSG00000018736/ENSMUSG00000003873/ENSMUSG00000021492/ENSMUSG00000038188/ENSMUSG00000001627/ENSMUSG00000005161/ENSMUSG00000028992/…	Nefh/Serpine2/Tnfrsf12a/Id3/Vegfb/Bloc1s4/Prkcd/Mif/Nfe2l2/Lgals1/Cd9/Max/Dtnbp1/Slc1a2/Ndel1/Bax/F12/Scarf1/Ifrd1/Prdx2/Nmnat1/Hras/Cflar/Scrib/Apoa5/P2rx4/Apoe/F5/Mylk/Dst/Sdc1/Abat/Fn1/Anxa2/Prkce/Prkca/Phldb2/Adipor2/Cd36/Vwf/Ptpn6/Dsp/Hps4/Lrig2/Notch1/Postn/Pdgfra/Itgb3/Hpse/Tnfaip3/Kank1/Bcl9/Fntb/Ppara/Dysf/Cav1/Cd24a/Bcl2/Abhd2/Syt7/F11/Hmgcr/Jaml/Pdgfa/Thbs1/Syt11/Tgfb2/Prkg1/Hbegf/Gli3…	73
GO:0034368	protein-lipid complex remodeling	BP	0.00043371	0.0110672	ENSMUSG00000040564/ENSMUSG00000032079/ENSMUSG00000002985/ENSMUSG00000005681/ENSMUSG00000020609/ENSMUSG00000032083/ENSMUSG00000015568/ENSMUSG00000023913	Apoc1/Apoa5/Apoe/Apoa2/Apob/Apoa1/Lpl/Pla2g7	8
GO:0034369	plasma lipoprotein particle remodeling	BP	0.00043371	0.0110672	ENSMUSG00000040564/ENSMUSG00000032079/ENSMUSG00000002985/ENSMUSG00000005681/ENSMUSG00000020609/ENSMUSG00000032083/ENSMUSG00000015568/ENSMUSG00000023913	Apoc1/Apoa5/Apoe/Apoa2/Apob/Apoa1/Lpl/Pla2g7	8
GO:0002718	regulation of cytokine production involved in immune response	BP	0.000440935	0.0111076	ENSMUSG00000033307/ENSMUSG00000046718/ENSMUSG00000026072/ENSMUSG00000026942/ENSMUSG00000006611/ENSMUSG00000020075/ENSMUSG00000005681/ENSMUSG00000037149/ENSMUSG00000002944/ENSMUSG00000032688/ENSMUSG00000032083/ENSMUSG00000040296/ENSMUSG00000031639/ENSMUSG00000037379/ENSMUSG00000020641/ENSMUSG00000042333/ENSMUSG00000038260/ENSMUSG00000039239	Mif/Bst2/Il1r1/Traf2/Hfe/Ddx21/Apoa2/Ddx1/Cd36/Malt1/Apoa1/Ddx58/Tlr3/Spon2/Rsad2/Tnfrsf14/Trpm4/Tgfb2	18
GO:0050818	regulation of coagulation	BP	0.000440935	0.0111076	ENSMUSG00000026249/ENSMUSG00000021948/ENSMUSG00000015839/ENSMUSG00000030342/ENSMUSG00000021492/ENSMUSG00000005161/ENSMUSG00000002985/ENSMUSG00000057880/ENSMUSG00000032231/ENSMUSG00000050965/ENSMUSG00000002944/ENSMUSG00000029231/ENSMUSG00000035273/ENSMUSG00000007655/ENSMUSG00000031645/ENSMUSG00000025856/ENSMUSG00000040152/ENSMUSG00000052920	Serpine2/Prkcd/Nfe2l2/Cd9/F12/Prdx2/Apoe/Abat/Anxa2/Prkca/Cd36/Pdgfra/Hpse/Cav1/F11/Pdgfa/Thbs1/Prkg1	18
GO:0007033	vacuole organization	BP	0.000441022	0.0111076	ENSMUSG00000061815/ENSMUSG00000052566/ENSMUSG00000015656/ENSMUSG00000031504/ENSMUSG00000018572/ENSMUSG00000004798/ENSMUSG00000027602/ENSMUSG00000042111/ENSMUSG00000030161/ENSMUSG00000051232/ENSMUSG00000047260/ENSMUSG00000023990/ENSMUSG00000028879/ENSMUSG00000028756/ENSMUSG00000032127/ENSMUSG00000046879/ENSMUSG00000032231/ENSMUSG00000028572/ENSMUSG00000001018/ENSMUSG00000028211/ENSMUSG00000002103/…	Rufy4/Hook2/Hspa8/Rab20/Phf23/Ulk2/Map1lc3a/Ccdc115/Gabarapl1/Tmem199/Emc6/Tfeb/Stx12/Pink1/Vps11/Irgm1/Anxa2/Hook1/Snapin/Trp53inp1/Acp2/Abca1/Hps4/Ubxn2b/Scfd1/Syt7/Lyst/Rab23/Synpo2	29
GO:0055092	sterol homeostasis	BP	0.000455972	0.0113856	ENSMUSG00000023963/ENSMUSG00000023045/ENSMUSG00000020889/ENSMUSG00000032079/ENSMUSG00000002985/ENSMUSG00000047638/ENSMUSG00000060601/ENSMUSG00000005681/ENSMUSG00000024913/ENSMUSG00000026944/ENSMUSG00000020609/ENSMUSG00000032083/ENSMUSG00000015243/ENSMUSG00000038175/ENSMUSG00000063810/ENSMUSG00000007655/ENSMUSG00000047139/ENSMUSG00000022463/ENSMUSG00000045294/ENSMUSG00000015568	Cyp39a1/Soat2/Nr1d1/Apoa5/Apoe/Nr1h4/Nr1h2/Apoa2/Lrp5/Abca2/Apob/Apoa1/Abca1/Mylip/Alms1/Cav1/Cd24a/Srebf2/Insig1/Lpl	20
GO:1901222	regulation of NIK/NF-kappaB signaling	BP	0.000455972	0.0113856	ENSMUSG00000053175/ENSMUSG00000017386/ENSMUSG00000023348/ENSMUSG00000040423/ENSMUSG00000033430/ENSMUSG00000026942/ENSMUSG00000031023/ENSMUSG00000024927/ENSMUSG00000075376/ENSMUSG00000030647/ENSMUSG00000021096/ENSMUSG00000022500/ENSMUSG00000027189/ENSMUSG00000024079/ENSMUSG00000003814/ENSMUSG00000057367/ENSMUSG00000032688/ENSMUSG00000031639/ENSMUSG00000044827/ENSMUSG00000031906	Bcl3/Traf4/Trip6/Rc3h1/Terf2ip/Traf2/Akip1/Rela/Rc3h2/Ndufc2/Ppm1a/Litaf/Trim44/Eif2ak2/Calr/Birc2/Malt1/Tlr3/Tlr1/Smpd3	20
GO:0006006	glucose metabolic process	BP	0.000475853	0.0118037	ENSMUSG00000078686/ENSMUSG00000078674/ENSMUSG00000073834/ENSMUSG00000078675/ENSMUSG00000023571/ENSMUSG00000063889/ENSMUSG00000020038/ENSMUSG00000042010/ENSMUSG00000043445/ENSMUSG00000055980/ENSMUSG00000038028/ENSMUSG00000002769/ENSMUSG00000037622/ENSMUSG00000000168/ENSMUSG00000020889/ENSMUSG00000028893/ENSMUSG00000050697/ENSMUSG00000033065/ENSMUSG00000024959/ENSMUSG00000042406/ENSMUSG00000062070/…	Mup9/Mup18/Mup11/Mup16/C1qtnf12/Crem/Cry1/Acacb/Pgp/Irs1/Tigar/Gnmt/Wdtc1/Dlat/Nr1d1/Sesn2/Prkaa1/Pfkm/Bad/Atf4/Pgk1/Pdhb/Lrp5/Cpt1a/H6pd/Fam3c/Dyrk2/Epm2aip1/Ppara/Igfbp3/Pgm5/Pfkfb1/Slc45a3/Igf2/Igfbp5	35
GO:1905953	negative regulation of lipid localization	BP	0.000478246	0.0118037	ENSMUSG00000078686/ENSMUSG00000078674/ENSMUSG00000073834/ENSMUSG00000078675/ENSMUSG00000020038/ENSMUSG00000021025/ENSMUSG00000040564/ENSMUSG00000060601/ENSMUSG00000005681/ENSMUSG00000031278/ENSMUSG00000020689/ENSMUSG00000022383/ENSMUSG00000020427/ENSMUSG00000022463/ENSMUSG00000040152	Mup9/Mup18/Mup11/Mup16/Cry1/Nfkbia/Apoc1/Nr1h2/Apoa2/Acsl4/Itgb3/Ppara/Igfbp3/Srebf2/Thbs1	15
GO:0055094	response to lipoprotein particle	BP	0.000478802	0.0118037	ENSMUSG00000030342/ENSMUSG00000032508/ENSMUSG00000002985/ENSMUSG00000002944/ENSMUSG00000015243/ENSMUSG00000038175/ENSMUSG00000022463/ENSMUSG00000015568/ENSMUSG00000093930	Cd9/Myd88/Apoe/Cd36/Abca1/Mylip/Srebf2/Lpl/Hmgcs1	9
GO:0006475	internal protein amino acid acetylation	BP	0.000487772	0.0119741	ENSMUSG00000078941/ENSMUSG00000037315/ENSMUSG00000063952/ENSMUSG00000005514/ENSMUSG00000028271/ENSMUSG00000022521/ENSMUSG00000025049/ENSMUSG00000029196/ENSMUSG00000030714/ENSMUSG00000022992/ENSMUSG00000047824/ENSMUSG00000035478/ENSMUSG00000025220/ENSMUSG00000030801/ENSMUSG00000037373/ENSMUSG00000003423/ENSMUSG00000005982/ENSMUSG00000045482/ENSMUSG00000032187/ENSMUSG00000020167/ENSMUSG00000022031/…	Ak6/Jade3/Brpf3/Por/Gtf2b/Crebbp/Taf5/Tada2b/Sgf29/Kansl2/Pygo2/Mbd3/Mgea5/Kat8/Ctbp1/Pih1d1/Naa60/Trrap/Smarca4/Tcf3/Elp3/Morf4l2/Hnf1a/Rps6ka5/Brca2/Msl3l2/Jade2/Irf4/Snai2/Nat8f7	30
GO:0022904	respiratory electron transport chain	BP	0.00049012	0.0119812	ENSMUSG00000044122/ENSMUSG00000048482/ENSMUSG00000023089/ENSMUSG00000000088/ENSMUSG00000000171/ENSMUSG00000022551/ENSMUSG00000024038/ENSMUSG00000056899/ENSMUSG00000028756/ENSMUSG00000009863/ENSMUSG00000031818/ENSMUSG00000022354/ENSMUSG00000021606/ENSMUSG00000030647/ENSMUSG00000044894/ENSMUSG00000021520/ENSMUSG00000059534/ENSMUSG00000064367/ENSMUSG00000004446	Proca1/Bdnf/Ndufa5/Cox5a/Sdhd/Cyc1/Ndufv3/Immp2l/Pink1/Sdhb/Cox4i1/Ndufb9/Ndufs6/Ndufc2/Uqcrq/Uqcrb/Uqcr10/mt-Nd5/Bid	19
GO:0016573	histone acetylation	BP	0.000494271	0.0120083	ENSMUSG00000078941/ENSMUSG00000037315/ENSMUSG00000063952/ENSMUSG00000028271/ENSMUSG00000022521/ENSMUSG00000025049/ENSMUSG00000029196/ENSMUSG00000030714/ENSMUSG00000022992/ENSMUSG00000047824/ENSMUSG00000035478/ENSMUSG00000025220/ENSMUSG00000030801/ENSMUSG00000037373/ENSMUSG00000003423/ENSMUSG00000005982/ENSMUSG00000045482/ENSMUSG00000032187/ENSMUSG00000020167/ENSMUSG00000022031/ENSMUSG00000031422/…	Ak6/Jade3/Brpf3/Gtf2b/Crebbp/Taf5/Tada2b/Sgf29/Kansl2/Pygo2/Mbd3/Mgea5/Kat8/Ctbp1/Pih1d1/Naa60/Trrap/Smarca4/Tcf3/Elp3/Morf4l2/Hnf1a/Rps6ka5/Brca2/Msl3l2/Jade2/Irf4/Snai2/Nat8f7	29
GO:0005996	monosaccharide metabolic process	BP	0.000496693	0.0120083	ENSMUSG00000078686/ENSMUSG00000078674/ENSMUSG00000073834/ENSMUSG00000026773/ENSMUSG00000078675/ENSMUSG00000023571/ENSMUSG00000063889/ENSMUSG00000020038/ENSMUSG00000042010/ENSMUSG00000043445/ENSMUSG00000055980/ENSMUSG00000038028/ENSMUSG00000002769/ENSMUSG00000037622/ENSMUSG00000000168/ENSMUSG00000020889/ENSMUSG00000030695/ENSMUSG00000029162/ENSMUSG00000028893/ENSMUSG00000050697/ENSMUSG00000020260/…	Mup9/Mup18/Mup11/Pfkfb3/Mup16/C1qtnf12/Crem/Cry1/Acacb/Pgp/Irs1/Tigar/Gnmt/Wdtc1/Dlat/Nr1d1/Aldoa/Khk/Sesn2/Prkaa1/Pofut2/Pfkm/Bad/Atf4/Ugt2a3/Pgk1/Sord/Pdhb/Lrp5/Cpt1a/H6pd/Prkce/Glb1/Fam3c/Dyrk2/Epm2aip1/Ppara/Igfbp3/Pgm5/Pfkfb1/Slc45a3/Igf2/Gale/Igfbp5	44
GO:0002758	innate immune response-activating signal transduction	BP	0.000497423	0.0120083	ENSMUSG00000070056/ENSMUSG00000021025/ENSMUSG00000020889/ENSMUSG00000059714/ENSMUSG00000042419/ENSMUSG00000032508/ENSMUSG00000024927/ENSMUSG00000047638/ENSMUSG00000029826/ENSMUSG00000045038/ENSMUSG00000002944/ENSMUSG00000031309/ENSMUSG00000019850/ENSMUSG00000040296/ENSMUSG00000026896/ENSMUSG00000057143/ENSMUSG00000007655/ENSMUSG00000031639/ENSMUSG00000037921/ENSMUSG00000060441/ENSMUSG00000079164/…	Mfhas1/Nfkbia/Nr1d1/Flot1/Nfkbil1/Myd88/Rela/Nr1h4/Zc3hav1/Prkce/Cd36/Rps6ka3/Tnfaip3/Ddx58/Ifih1/Trim12c/Cav1/Tlr3/Ddx60/Trim5/Tlr5/Esr1/Rsad2/Irf4/Rnf125/Tlr1	26
GO:0042771	intrinsic apoptotic signaling pathway in response to DNA damage by p53 class mediator	BP	0.000516147	0.0124089	ENSMUSG00000033307/ENSMUSG00000053175/ENSMUSG00000000552/ENSMUSG00000036940/ENSMUSG00000036781/ENSMUSG00000024151/ENSMUSG00000061436/ENSMUSG00000020108/ENSMUSG00000028630/ENSMUSG00000036986/ENSMUSG00000041147/ENSMUSG00000002083	Mif/Bcl3/Zfp385a/Kdm1a/Rps27l/Msh2/Hipk2/Ddit4/Dyrk2/Pml/Brca2/Bbc3	12
GO:0050000	chromosome localization	BP	0.000522057	0.0124481	ENSMUSG00000021958/ENSMUSG00000040599/ENSMUSG00000109511/ENSMUSG00000034190/ENSMUSG00000061024/ENSMUSG00000018736/ENSMUSG00000031913/ENSMUSG00000044502/ENSMUSG00000018707/ENSMUSG00000047710/ENSMUSG00000020628/ENSMUSG00000034218/ENSMUSG00000043065/ENSMUSG00000036817/ENSMUSG00000031787/ENSMUSG00000041147/ENSMUSG00000032498/ENSMUSG00000028354	Pinx1/Mis12/Nup62/Chmp7/Rrs1/Ndel1/Vps4a/Bod1/Dync1h1/Champ1/Trappc12/Atm/Spice1/Sun1/Katnb1/Brca2/Mlh1/Fmn2	18
GO:0051303	establishment of chromosome localization	BP	0.000522057	0.0124481	ENSMUSG00000021958/ENSMUSG00000040599/ENSMUSG00000109511/ENSMUSG00000034190/ENSMUSG00000061024/ENSMUSG00000018736/ENSMUSG00000031913/ENSMUSG00000044502/ENSMUSG00000018707/ENSMUSG00000047710/ENSMUSG00000020628/ENSMUSG00000034218/ENSMUSG00000043065/ENSMUSG00000036817/ENSMUSG00000031787/ENSMUSG00000041147/ENSMUSG00000032498/ENSMUSG00000028354	Pinx1/Mis12/Nup62/Chmp7/Rrs1/Ndel1/Vps4a/Bod1/Dync1h1/Champ1/Trappc12/Atm/Spice1/Sun1/Katnb1/Brca2/Mlh1/Fmn2	18
GO:0043555	regulation of translation in response to stress	BP	0.000524653	0.0124589	ENSMUSG00000040435/ENSMUSG00000028893/ENSMUSG00000046062/ENSMUSG00000032475/ENSMUSG00000024079/ENSMUSG00000022136/ENSMUSG00000036986	Ppp1r15a/Sesn2/Ppp1r15b/Nck1/Eif2ak2/Dnajc3/Pml	7
GO:0009749	response to glucose	BP	0.000536515	0.0126888	ENSMUSG00000078686/ENSMUSG00000078674/ENSMUSG00000003476/ENSMUSG00000073834/ENSMUSG00000028456/ENSMUSG00000078675/ENSMUSG00000023571/ENSMUSG00000068220/ENSMUSG00000020538/ENSMUSG00000051256/ENSMUSG00000020889/ENSMUSG00000029162/ENSMUSG00000028893/ENSMUSG00000050697/ENSMUSG00000024959/ENSMUSG00000041237/ENSMUSG00000000441/ENSMUSG00000003423/ENSMUSG00000047638/ENSMUSG00000005681/ENSMUSG00000021340/…	Mup9/Mup18/Crhr2/Mup11/Unc13b/Mup16/C1qtnf12/Lgals1/Srebf1/Jagn1/Nr1d1/Khk/Sesn2/Prkaa1/Bad/Pklr/Raf1/Pih1d1/Nr1h4/Apoa2/Gpld1/Lrp5/Smarca4/Ildr2/Hnf1b/Prkce/Tjp1/Ptk2b/Rab11fip2/Stxbp4/Wdr35/Kcnb1/Adcy5/Hnf1a/Gpam/Hmgcr/Trpm4/Thbs1/Col4a3	39
GO:1901653	cellular response to peptide	BP	0.000542676	0.0127825	ENSMUSG00000078686/ENSMUSG00000021214/ENSMUSG00000078674/ENSMUSG00000003476/ENSMUSG00000073834/ENSMUSG00000078675/ENSMUSG00000023571/ENSMUSG00000076441/ENSMUSG00000022556/ENSMUSG00000021948/ENSMUSG00000060803/ENSMUSG00000015839/ENSMUSG00000005514/ENSMUSG00000031490/ENSMUSG00000036792/ENSMUSG00000025358/ENSMUSG00000055980/ENSMUSG00000020538/ENSMUSG00000059436/ENSMUSG00000037622/ENSMUSG00000018736/…	Mup9/Akr1c18/Mup18/Crhr2/Mup11/Mup16/C1qtnf12/Ass1/Hsf1/Prkcd/Gstp1/Nfe2l2/Por/Eif4ebp1/Mbd5/Cdk2/Irs1/Srebf1/Max/Wdtc1/Ndel1/Ccnd3/Prkaa1/Nck1/Cflar/Pklr/Rela/Klf15/Nr1h4/Gpld1/Lrp1/Stat5a/Cyfip1/Parp1/Eprs/Cd36/Appl1/Cav2/Trib3/Itgb3/Cpeb2/Fbn1/Sp1/Stxbp4/Kank1/Prkdc/Akt3/Cav1/Ptpre/Ngfr/Gpam/Srsf3/Igf2	53
GO:0043087	regulation of GTPase activity	BP	0.000552973	0.0129726	ENSMUSG00000030257/ENSMUSG00000029032/ENSMUSG00000026475/ENSMUSG00000030727/ENSMUSG00000003134/ENSMUSG00000039046/ENSMUSG00000040158/ENSMUSG00000039201/ENSMUSG00000027465/ENSMUSG00000035620/ENSMUSG00000036473/ENSMUSG00000035007/ENSMUSG00000023353/ENSMUSG00000018736/ENSMUSG00000036246/ENSMUSG00000024381/ENSMUSG00000073982/ENSMUSG00000035392/ENSMUSG00000025499/ENSMUSG00000022568/ENSMUSG00000036501/…	Srgap3/Arhgef16/Rgs16/Rabep2/Tbc1d8/Usp6nl/Tax1bp3/Tbc1d25/Tbc1d20/Ric8b/Tbc1d24/Rundc1/Agap3/Ndel1/Gmip/Bin1/Rhog/Dennd1a/Hras/Scrib/Fam13b/Rapgef6/Dock1/Adap2/Elmod2/Afdn/Chm/Mut/Tbc1d7/Rasgrp3/Rp2/Cav2/Adprh/Amot/Plxnc1/Ralgapa1/S100a10/Arhgap26/Myo9a/Sipa1l3/Ptk2b/Tbc1d8b/Arap1/Rgs12/Stard13/Rgs5/Rasa3/Sgsm1/Ocrl/Rin2/Asap2/Arap2/Lars/Prex2/Arhgef10/Dock11/Plxna4/Itga6/Tbc1d1/Plxna2/Tbc1d30/B…	64
GO:0010885	regulation of cholesterol storage	BP	0.00056073	0.0130525	ENSMUSG00000060601/ENSMUSG00000020609/ENSMUSG00000002944/ENSMUSG00000022383/ENSMUSG00000022463/ENSMUSG00000015568	Nr1h2/Apob/Cd36/Ppara/Srebf2/Lpl	6
GO:1903555	regulation of tumor necrosis factor superfamily cytokine production	BP	0.000562499	0.0130525	ENSMUSG00000022556/ENSMUSG00000060803/ENSMUSG00000033307/ENSMUSG00000053175/ENSMUSG00000021326/ENSMUSG00000024045/ENSMUSG00000042419/ENSMUSG00000001348/ENSMUSG00000001666/ENSMUSG00000032508/ENSMUSG00000047638/ENSMUSG00000022037/ENSMUSG00000002944/ENSMUSG00000004266/ENSMUSG00000026395/ENSMUSG00000034641/ENSMUSG00000015340/ENSMUSG00000019850/ENSMUSG00000040296/ENSMUSG00000026896/ENSMUSG00000047139/…	Hsf1/Gstp1/Mif/Bcl3/Trim27/Akap8/Nfkbil1/Acp5/Ddt/Myd88/Nr1h4/Clu/Cd36/Ptpn6/Ptprc/Cd300ld/Cybb/Tnfaip3/Ddx58/Ifih1/Cd24a/Tlr3/Cd274/Spon2/Thbs1/Syt11/Tlr1	27
GO:0009063	cellular amino acid catabolic process	BP	0.000565355	0.0130525	ENSMUSG00000032263/ENSMUSG00000003526/ENSMUSG00000015806/ENSMUSG00000027597/ENSMUSG00000000673/ENSMUSG00000027332/ENSMUSG00000001670/ENSMUSG00000048087/ENSMUSG00000017453/ENSMUSG00000044005/ENSMUSG00000006378/ENSMUSG00000036892/ENSMUSG00000032607/ENSMUSG00000020840/ENSMUSG00000057880/ENSMUSG00000031549/ENSMUSG00000024827/ENSMUSG00000026463/ENSMUSG00000028011/ENSMUSG00000063428/ENSMUSG00000020017	Bckdhb/Prodh/Qdpr/Ahcy/Haao/Ivd/Tat/Gm4737/Pipox/Gls2/Gcat/Prodh2/Amt/Blmh/Abat/Ido2/Gldc/Atp2b4/Tdo2/Ddo/Hal	21
GO:0019218	regulation of steroid metabolic process	BP	0.000565355	0.0130525	ENSMUSG00000021214/ENSMUSG00000005514/ENSMUSG00000027905/ENSMUSG00000020538/ENSMUSG00000020889/ENSMUSG00000032079/ENSMUSG00000039615/ENSMUSG00000002985/ENSMUSG00000047638/ENSMUSG00000005681/ENSMUSG00000004043/ENSMUSG00000020609/ENSMUSG00000032083/ENSMUSG00000024378/ENSMUSG00000032179/ENSMUSG00000058454/ENSMUSG00000036585/ENSMUSG00000045294/ENSMUSG00000048583/ENSMUSG00000052920/ENSMUSG00000022676	Akr1c18/Por/Ddx20/Srebf1/Nr1d1/Apoa5/Stub1/Apoe/Nr1h4/Apoa2/Stat5a/Apob/Apoa1/Stard4/Bmp5/Dhcr7/Fgf1/Insig1/Igf2/Prkg1/Snai2	21
GO:1903036	positive regulation of response to wounding	BP	0.000571008	0.0131072	ENSMUSG00000024962/ENSMUSG00000033307/ENSMUSG00000015839/ENSMUSG00000018736/ENSMUSG00000021492/ENSMUSG00000038188/ENSMUSG00000005161/ENSMUSG00000025499/ENSMUSG00000022836/ENSMUSG00000045038/ENSMUSG00000002944/ENSMUSG00000035273/ENSMUSG00000032702/ENSMUSG00000047139/ENSMUSG00000040152/ENSMUSG00000024486	Vegfb/Mif/Nfe2l2/Ndel1/F12/Scarf1/Prdx2/Hras/Mylk/Prkce/Cd36/Hpse/Kank1/Cd24a/Thbs1/Hbegf	16
GO:0016311	dephosphorylation	BP	0.000573582	0.0131072	ENSMUSG00000026773/ENSMUSG00000061718/ENSMUSG00000039220/ENSMUSG00000019960/ENSMUSG00000027088/ENSMUSG00000039431/ENSMUSG00000030521/ENSMUSG00000040435/ENSMUSG00000035873/ENSMUSG00000070056/ENSMUSG00000021948/ENSMUSG00000026064/ENSMUSG00000026544/ENSMUSG00000043445/ENSMUSG00000052144/ENSMUSG00000024190/ENSMUSG00000038028/ENSMUSG00000024777/ENSMUSG00000058558/ENSMUSG00000029147/ENSMUSG00000044502/…	Pfkfb3/Ppp1r1b/Ppp1r10/Dusp6/Phospho2/Mtmr7/Mphosph10/Ppp1r15a/Pawr/Mfhas1/Prkcd/Ptp4a1/Dusp23/Pgp/Ppp4r2/Dusp1/Tigar/Ppp2r5b/Rpl5/Ppm1g/Bod1/Acp5/Ctdp1/Ppp2cb/Ppp1r15b/Nck1/Smg5/Rcan1/Ppp2r2a/Pink1/Ptprk/Ppa2/Dusp3/Ppm1a/Htt/Cabin1/Nt5dc1/Acp2/Ptprb/Cdk5rap3/Tab1/Ptpn6/Alpl/Ptprc/Hsp90b1/Itga1/Rngtt/Pdpr/Gm10031/Lpin3/Ocrl/Mtmr9/Ptprm/Pxylp1/Epm2a/Pdp1/Ptpre/Igfbp3/Adora1/Bcl2/Plpp5/Ptpn13/Pfkfb…	68
GO:0006970	response to osmotic stress	BP	0.000574482	0.0131072	ENSMUSG00000028680/ENSMUSG00000002983/ENSMUSG00000019487/ENSMUSG00000015176/ENSMUSG00000027806/ENSMUSG00000003873/ENSMUSG00000026986/ENSMUSG00000007476/ENSMUSG00000030189/ENSMUSG00000024959/ENSMUSG00000027227/ENSMUSG00000022836/ENSMUSG00000026187/ENSMUSG00000040181/ENSMUSG00000028645/ENSMUSG00000059456/ENSMUSG00000046079/ENSMUSG00000033788/ENSMUSG00000022512	Plk3/Relb/Trip10/Nolc1/Tsc22d2/Bax/Hnmt/Lrrc8a/Ybx3/Bad/Sord/Mylk/Xrcc5/Fmo1/Slc2a1/Ptk2b/Lrrc8d/Dysf/Cldn1	19
GO:0022407	regulation of cell-cell adhesion	BP	0.000595661	0.0134565	ENSMUSG00000029869/ENSMUSG00000026249/ENSMUSG00000044244/ENSMUSG00000027387/ENSMUSG00000006538/ENSMUSG00000076441/ENSMUSG00000035873/ENSMUSG00000021948/ENSMUSG00000001034/ENSMUSG00000060803/ENSMUSG00000068220/ENSMUSG00000021360/ENSMUSG00000030342/ENSMUSG00000044813/ENSMUSG00000085795/ENSMUSG00000058444/ENSMUSG00000040423/ENSMUSG00000059714/ENSMUSG00000005161/ENSMUSG00000032475/ENSMUSG00000024959/…	Ephb6/Serpine2/Il20rb/Zc3h8/Ihh/Ass1/Pawr/Prkcd/Mapk7/Gstp1/Lgals1/Gcnt2/Cd9/Shb/Zfp703/Map2k5/Rc3h1/Flot1/Prdx2/Nck1/Bad/Rc3h2/Hfe/Dusp3/Abat/Myo10/Stat5a/Afdn/Prkca/Ptpn6/Dlg5/Malt1/Apoa1/Il4ra/Ptprc/Piezo1/Zmiz1/Tnfaip3/Vnn1/Lgals8/Ppara/Cav1/Cd24a/Gpam/Itga6/Tnfrsf21/Cd274/Tnfrsf14/Ank3/Il1rn/Blm/Igf2/Prkg1/Ripor2/Gli3/Snai2/Zfp608	57
GO:0014706	striated muscle tissue development	BP	0.000595715	0.0134565	ENSMUSG00000032010/ENSMUSG00000003476/ENSMUSG00000048482/ENSMUSG00000030672/ENSMUSG00000031609/ENSMUSG00000019487/ENSMUSG00000053137/ENSMUSG00000049577/ENSMUSG00000045414/ENSMUSG00000040734/ENSMUSG00000020644/ENSMUSG00000092558/ENSMUSG00000073002/ENSMUSG00000059714/ENSMUSG00000033323/ENSMUSG00000024188/ENSMUSG00000050697/ENSMUSG00000001627/ENSMUSG00000026031/ENSMUSG00000030189/ENSMUSG00000063659/…	Usp2/Crhr2/Bdnf/Mylpf/Sap30/Trip10/Mapk11/Zfpm1/1190002N15Rik/Ppp1r13l/Id2/Med20/Vamp5/Flot1/Ctdp1/Luc7l/Prkaa1/Ifrd1/Cflar/Ybx3/Zbtb18/Hmg20b/Mef2d/Rcan1/Rxrb/Sorbs2/Pkp2/Mkl2/Col14a1/Myh14/Calr/Parp2/Cav2/Dsp/Svil/Bmp5/Notch1/Pdgfra/Fgfr1/Erbb3/Smyd1/Adra1a/Smo/Bcl9/Ppara/Sgcb/Cav1/Fgf1/Bcl2/Gpcpd1/Hmgcr/Asb2/Hivep3/Rbpj/Sema3c/Tgfb2/Prkg1/Ripor2/Gjc1/Fhl2/Lrp2	61
GO:0044770	cell cycle phase transition	BP	0.000596732	0.0134565	ENSMUSG00000002297/ENSMUSG00000002068/ENSMUSG00000028680/ENSMUSG00000035486/ENSMUSG00000021569/ENSMUSG00000027510/ENSMUSG00000034509/ENSMUSG00000021958/ENSMUSG00000059970/ENSMUSG00000028044/ENSMUSG00000048787/ENSMUSG00000029726/ENSMUSG00000032078/ENSMUSG00000024190/ENSMUSG00000031490/ENSMUSG00000025358/ENSMUSG00000020644/ENSMUSG00000028693/ENSMUSG00000034190/ENSMUSG00000050188/ENSMUSG00000038542/…	Dbf4/Ccne1/Plk3/Plk5/Trip13/Rbm38/Mad2l1bp/Pinx1/Hspa2/Cks1b/Dcun1d3/Mepce/Zpr1/Dusp1/Eif4ebp1/Cdk2/Id2/Nasp/Chmp7/Lsm10/Pcid2/Akap8/Vps4a/Psme1/Ctdp1/Ccnd3/Akap8l/Psme2b/Senp2/Cacul1/Rps27l/Spast/Tcf3/Kank2/Cdk5rap3/Ptpn6/Casp2/Ptprc/Atp2b4/Atm/Zfp655/Stxbp4/Xrcc3/Prkdc/Cirbp/Pml/Lmnb1/Anapc4/Mtbp/Acvr1b/Bcl2/Hyal1/Hus1/Eps8/Tert/Rbl1/Blm/Bid	58
GO:0006790	sulfur compound metabolic process	BP	0.000600453	0.0134882	ENSMUSG00000074183/ENSMUSG00000057933/ENSMUSG00000064254/ENSMUSG00000075232/ENSMUSG00000042010/ENSMUSG00000060803/ENSMUSG00000058135/ENSMUSG00000015839/ENSMUSG00000032348/ENSMUSG00000047721/ENSMUSG00000002769/ENSMUSG00000000168/ENSMUSG00000056973/ENSMUSG00000027597/ENSMUSG00000028937/ENSMUSG00000004032/ENSMUSG00000020532/ENSMUSG00000022555/ENSMUSG00000044792/ENSMUSG00000048087/ENSMUSG00000025934/…	Gsta1/Gsta2/Ethe1/Amd1/Acacb/Gstp1/Gstm1/Nfe2l2/Gsta4/Bola2/Gnmt/Dlat/Ces1d/Ahcy/Acot7/Gstm5/Acaca/Dgat1/Isca1/Gm4737/Gsta3/Pipox/Pdhb/Blmh/Sult1b1/Stat5a/Hmgcs2/Mut/Acsl1/Papss1/Bhmt2/Acsl4/Tdo2/Oxsm/Sp1/Far1/Gpam/Mvk/Arsg/Sulf1/Mvd/Acot6/Spock2/Hmgcs1/Gal3st2b	45
GO:0098869	cellular oxidant detoxification	BP	0.000617852	0.0138256	ENSMUSG00000073940/ENSMUSG00000021792/ENSMUSG00000060803/ENSMUSG00000015839/ENSMUSG00000026688/ENSMUSG00000028893/ENSMUSG00000072941/ENSMUSG00000005161/ENSMUSG00000020803/ENSMUSG00000075704/ENSMUSG00000002985/ENSMUSG00000038773/ENSMUSG00000038332/ENSMUSG00000028211/ENSMUSG00000033253/ENSMUSG00000002944/ENSMUSG00000020674/ENSMUSG00000032802/ENSMUSG00000021186/ENSMUSG00000004341	Hbb-bt/Fam213a/Gstp1/Nfe2l2/Mgst3/Sesn2/Sod3/Prdx2/Txndc17/Txnrd2/Apoe/Kdm3b/Sesn1/Trp53inp1/Szt2/Cd36/Pxdn/Srxn1/Fbln5/Gpx6	20
GO:0022612	gland morphogenesis	BP	0.000634178	0.0141366	ENSMUSG00000035451/ENSMUSG00000003873/ENSMUSG00000003644/ENSMUSG00000026031/ENSMUSG00000022568/ENSMUSG00000024913/ENSMUSG00000037820/ENSMUSG00000021466/ENSMUSG00000004043/ENSMUSG00000031207/ENSMUSG00000020902/ENSMUSG00000001288/ENSMUSG00000026923/ENSMUSG00000031565/ENSMUSG00000019850/ENSMUSG00000036986/ENSMUSG00000007655/ENSMUSG00000057329/ENSMUSG00000019768/ENSMUSG00000028864/ENSMUSG00000028780/…	Foxa1/Bax/Rps6ka1/Cflar/Scrib/Lrp5/Tgm2/Ptch1/Stat5a/Msn/Ntn1/Rarg/Notch1/Fgfr1/Tnfaip3/Pml/Cav1/Bcl2/Esr1/Hgf/Sema3c/Tgfb2/Sulf1/Gli3/Snai2/Igfbp5	26
GO:0048193	Golgi vesicle transport	BP	0.000652734	0.0144508	ENSMUSG00000045414/ENSMUSG00000027465/ENSMUSG00000020440/ENSMUSG00000024247/ENSMUSG00000015653/ENSMUSG00000035354/ENSMUSG00000073002/ENSMUSG00000010045/ENSMUSG00000024068/ENSMUSG00000034484/ENSMUSG00000005881/ENSMUSG00000020946/ENSMUSG00000026924/ENSMUSG00000029104/ENSMUSG00000024065/ENSMUSG00000038102/ENSMUSG00000041891/ENSMUSG00000024983/ENSMUSG00000032458/ENSMUSG00000020315/ENSMUSG00000025224/…	1190002N15Rik/Tbc1d20/Arf5/Pkdcc/Steap2/Uvrag/Vamp5/Tmem115/Spast/Snx2/Ergic3/Gosr2/Sec16a/Htt/Ehd3/Trappc11/Lman1/Vti1a/Copb2/Sptbn1/Gbf1/Dnajc28/Trim23/Uso1/Sec24c/Bcap29/Sec16b/Copg1/Krt18/Rp2/Gcc2/Trappc12/Acsl3/Stx6/Tmed7/Scfd1/Cog5/Nbas/Mppe1/Ank3/Sec24d/Insig1	42
GO:0072332	intrinsic apoptotic signaling pathway by p53 class mediator	BP	0.000653241	0.0144508	ENSMUSG00000004637/ENSMUSG00000022682/ENSMUSG00000060579/ENSMUSG00000033307/ENSMUSG00000053175/ENSMUSG00000000552/ENSMUSG00000003873/ENSMUSG00000036940/ENSMUSG00000036781/ENSMUSG00000020267/ENSMUSG00000024151/ENSMUSG00000061436/ENSMUSG00000020108/ENSMUSG00000028630/ENSMUSG00000036986/ENSMUSG00000041147/ENSMUSG00000002083	Wwox/Rrn3/Fhit/Mif/Bcl3/Zfp385a/Bax/Kdm1a/Rps27l/Hint1/Msh2/Hipk2/Ddit4/Dyrk2/Pml/Brca2/Bbc3	17
GO:0006732	coenzyme metabolic process	BP	0.000661702	0.0145825	ENSMUSG00000032418/ENSMUSG00000078941/ENSMUSG00000042010/ENSMUSG00000063524/ENSMUSG00000033307/ENSMUSG00000039914/ENSMUSG00000038028/ENSMUSG00000002769/ENSMUSG00000000168/ENSMUSG00000015806/ENSMUSG00000030695/ENSMUSG00000056973/ENSMUSG00000028937/ENSMUSG00000030088/ENSMUSG00000079427/ENSMUSG00000050697/ENSMUSG00000000673/ENSMUSG00000028992/ENSMUSG00000033065/ENSMUSG00000020532/ENSMUSG00000041237/…	Me1/Ak6/Acacb/Eno1/Mif/Coq10a/Tigar/Gnmt/Dlat/Qdpr/Aldoa/Ces1d/Acot7/Aldh1l1/Mthfsl/Prkaa1/Haao/Nmnat1/Pfkm/Acaca/Pklr/Dgat1/Spr/Pgk1/Pipox/Pdhb/Prkag2/H6pd/Coq3/Atic/Fmo1/Pank3/Hmgcs2/Acsl1/Fpgs/Bhmt2/Acsl4/Tdo2/Oxsm/Crot/Vnn1/Ddit4/Ppara/Far1/Gpam/Mvk/Hmgcr/Mvd/Acot6/Gale/Hmgcs1	51
GO:0000462	maturation of SSU-rRNA from tricistronic rRNA transcript (SSU-rRNA, 5.8S rRNA, LSU-rRNA)	BP	0.000667287	0.014626	ENSMUSG00000023988/ENSMUSG00000022204/ENSMUSG00000061024/ENSMUSG00000061458/ENSMUSG00000036376/ENSMUSG00000041438/ENSMUSG00000070697/ENSMUSG00000060679/ENSMUSG00000038335	Bysl/Ngdn/Rrs1/Nol10/Abt1/Utp4/Utp3/Mrps9/Tsr1	9
GO:0001824	blastocyst development	BP	0.00067109	0.014626	ENSMUSG00000026622/ENSMUSG00000032078/ENSMUSG00000023988/ENSMUSG00000028693/ENSMUSG00000025337/ENSMUSG00000018736/ENSMUSG00000042729/ENSMUSG00000035632/ENSMUSG00000032187/ENSMUSG00000036550/ENSMUSG00000020679/ENSMUSG00000037475/ENSMUSG00000030516/ENSMUSG00000020692/ENSMUSG00000001280/ENSMUSG00000042029/ENSMUSG00000029556/ENSMUSG00000041147/ENSMUSG00000024486	Nek2/Zpr1/Bysl/Nasp/Sbds/Ndel1/Wdr74/Cnot3/Smarca4/Cnot1/Hnf1b/Thoc2/Tjp1/Nle1/Sp1/Ncapg2/Hnf1a/Brca2/Hbegf	19
GO:0045089	positive regulation of innate immune response	BP	0.000671217	0.014626	ENSMUSG00000048878/ENSMUSG00000070056/ENSMUSG00000006456/ENSMUSG00000028820/ENSMUSG00000021025/ENSMUSG00000020889/ENSMUSG00000059714/ENSMUSG00000042419/ENSMUSG00000032508/ENSMUSG00000024927/ENSMUSG00000006611/ENSMUSG00000047638/ENSMUSG00000029826/ENSMUSG00000026187/ENSMUSG00000046879/ENSMUSG00000004043/ENSMUSG00000045038/ENSMUSG00000022906/ENSMUSG00000002944/ENSMUSG00000031309/ENSMUSG00000019850/…	Hexim1/Mfhas1/Rbm14/Sfpq/Nfkbia/Nr1d1/Flot1/Nfkbil1/Myd88/Rela/Hfe/Nr1h4/Zc3hav1/Xrcc5/Irgm1/Stat5a/Prkce/Parp9/Cd36/Rps6ka3/Tnfaip3/Ddx58/Ifih1/Prkdc/Trim12c/Cav1/Tlr3/Ddx60/Trim5/Tlr5/Esr1/Rsad2/Irf4/Pspc1/Rnf125/Tlr1	36
GO:0046326	positive regulation of glucose import	BP	0.000697325	0.0151382	ENSMUSG00000023571/ENSMUSG00000021948/ENSMUSG00000033307/ENSMUSG00000015839/ENSMUSG00000055980/ENSMUSG00000005089/ENSMUSG00000025220/ENSMUSG00000030087/ENSMUSG00000047638/ENSMUSG00000030168/ENSMUSG00000018166/ENSMUSG00000021611/ENSMUSG00000055653	C1qtnf12/Prkcd/Mif/Nfe2l2/Irs1/Slc1a2/Mgea5/Klf15/Nr1h4/Adipor2/Erbb3/Tert/Gpc3	13
GO:0030111	regulation of Wnt signaling pathway	BP	0.000703777	0.0152215	ENSMUSG00000049580/ENSMUSG00000025408/ENSMUSG00000004637/ENSMUSG00000024642/ENSMUSG00000040158/ENSMUSG00000036432/ENSMUSG00000014039/ENSMUSG00000024986/ENSMUSG00000008305/ENSMUSG00000024182/ENSMUSG00000031661/ENSMUSG00000085795/ENSMUSG00000054452/ENSMUSG00000038876/ENSMUSG00000002985/ENSMUSG00000021096/ENSMUSG00000032187/ENSMUSG00000020679/ENSMUSG00000033712/ENSMUSG00000027630/ENSMUSG00000039607/…	Tsku/Ddit3/Wwox/Tle4/Tax1bp3/Siah2/Prdm15/Hhex/Tle1/Axin1/Nkd1/Zfp703/Aes/Rnf146/Apoe/Ppm1a/Smarca4/Hnf1b/Ccar2/Tbl1xr1/Rbms3/Zeb2/Gm10031/Ift80/Invs/Notch1/Nle1/Reck/Tnfaip3/Kank1/Cav1/Hnf1a/Jrk/Nphp3/Rnf213/Tnks/Bicc1/Tert/Trpm4/Mks1/Rbpj/Sulf1/Gli3/Snai2/Gpc3	45
GO:0000302	response to reactive oxygen species	BP	0.000724997	0.0156223	ENSMUSG00000021214/ENSMUSG00000028680/ENSMUSG00000035873/ENSMUSG00000022556/ENSMUSG00000021948/ENSMUSG00000001034/ENSMUSG00000060803/ENSMUSG00000015839/ENSMUSG00000024190/ENSMUSG00000027602/ENSMUSG00000026942/ENSMUSG00000028893/ENSMUSG00000072941/ENSMUSG00000009630/ENSMUSG00000050697/ENSMUSG00000046062/ENSMUSG00000005161/ENSMUSG00000026031/ENSMUSG00000025584/ENSMUSG00000024959/ENSMUSG00000024927/…	Akr1c18/Plk3/Pawr/Hsf1/Prkcd/Mapk7/Gstp1/Nfe2l2/Dusp1/Map1lc3a/Traf2/Sesn2/Sod3/Ppp2cb/Prkaa1/Ppp1r15b/Prdx2/Cflar/Pde8a/Bad/Rela/Pink1/Rnf146/Ptprk/Sdc1/Sesn1/Setx/Szt2/Ankzf1/Cd36/Ptk2b/Pdgfra/Fbln5/Bak1/Tnfaip3/Bcl2/Hyal1/Ppargc1b/Hgf/Lcn2	40
GO:2001252	positive regulation of chromosome organization	BP	0.000730079	0.0156738	ENSMUSG00000042354/ENSMUSG00000039220/ENSMUSG00000026622/ENSMUSG00000039738/ENSMUSG00000024193/ENSMUSG00000028820/ENSMUSG00000020538/ENSMUSG00000030619/ENSMUSG00000005566/ENSMUSG00000018974/ENSMUSG00000024045/ENSMUSG00000009555/ENSMUSG00000029196/ENSMUSG00000029111/ENSMUSG00000002625/ENSMUSG00000036940/ENSMUSG00000037373/ENSMUSG00000028756/ENSMUSG00000003423/ENSMUSG00000054823/ENSMUSG00000001416/…	Gnl3/Ppp1r10/Nek2/Slx4/Phf1/Sfpq/Srebf1/Eed/Trim28/Sart3/Akap8/Cdk9/Tada2b/Nelfa/Akap8l/Kdm1a/Ctbp1/Pink1/Pih1d1/Nsd3/Cct3/Xrcc5/Atm/Hnrnpa1/Pml/Anapc4/Tnks/Rps6ka5/Pot1a/Dnmt3b/Snai2	31
GO:0051604	protein maturation	BP	0.000761125	0.0162589	ENSMUSG00000026249/ENSMUSG00000047822/ENSMUSG00000006538/ENSMUSG00000035873/ENSMUSG00000022521/ENSMUSG00000047721/ENSMUSG00000048920/ENSMUSG00000022020/ENSMUSG00000030869/ENSMUSG00000034203/ENSMUSG00000021492/ENSMUSG00000042670/ENSMUSG00000024571/ENSMUSG00000024959/ENSMUSG00000056899/ENSMUSG00000044792/ENSMUSG00000021102/ENSMUSG00000039615/ENSMUSG00000062070/ENSMUSG00000005982/ENSMUSG00000028356/…	Serpine2/Angptl8/Ihh/Pawr/Crebbp/Bola2/Fkrp/Naa16/Ndufab1/Chchd4/F12/Immp1l/Gm16286/Bad/Immp2l/Isca1/Glrx5/Stub1/Pgk1/Naa60/Ambp/Spcs3/Ptch1/Anxa2/Glg1/Snapin/Myh9/Parp1/Cpd/Birc2/Casp2/Bak1/Cfh/Tasp1/Asph/Tmprss2/Hfe2/Aph1b/F11/Spon1/Thbs1/Rfx4/Gli3/Tesc/Corin	45
GO:0043393	regulation of protein binding	BP	0.00076292	0.0162589	ENSMUSG00000071192/ENSMUSG00000029869/ENSMUSG00000028832/ENSMUSG00000048482/ENSMUSG00000049577/ENSMUSG00000022556/ENSMUSG00000017386/ENSMUSG00000030272/ENSMUSG00000057531/ENSMUSG00000003873/ENSMUSG00000059714/ENSMUSG00000026942/ENSMUSG00000000915/ENSMUSG00000009630/ENSMUSG00000054452/ENSMUSG00000036940/ENSMUSG00000022855/ENSMUSG00000039615/ENSMUSG00000002985/ENSMUSG00000006611/ENSMUSG00000040249/…	Wfikkn1/Ephb6/Stmn1/Bdnf/Zfpm1/Hsf1/Traf4/Camk1/Dtnbp1/Bax/Flot1/Traf2/Hip1r/Ppp2cb/Aes/Kdm1a/Senp2/Stub1/Apoe/Hfe/Lrp1/Cald1/Anxa2/Gnl3l/Ufl1/Snapin/Hipk2/Cd36/Trib3/Dtx3l/Bak1/Ifit2/Ppara/Cav1/Bcl2/Grem2/Tert/Spon1/Ripor2	39
GO:1901605	alpha-amino acid metabolic process	BP	0.00076844	0.0163167	ENSMUSG00000022129/ENSMUSG00000032431/ENSMUSG00000076441/ENSMUSG00000003526/ENSMUSG00000002769/ENSMUSG00000040213/ENSMUSG00000015806/ENSMUSG00000027597/ENSMUSG00000000673/ENSMUSG00000028992/ENSMUSG00000027332/ENSMUSG00000001670/ENSMUSG00000058709/ENSMUSG00000025533/ENSMUSG00000048087/ENSMUSG00000047638/ENSMUSG00000017453/ENSMUSG00000044005/ENSMUSG00000006378/ENSMUSG00000036892/ENSMUSG00000032607/…	Dct/Crtap/Ass1/Prodh/Gnmt/Kyat3/Qdpr/Ahcy/Haao/Nmnat1/Ivd/Tat/Egln2/Asl/Gm4737/Nr1h4/Pipox/Gls2/Gcat/Prodh2/Amt/Blmh/Stat5a/Ido2/Gldc/Mut/Fpgs/Bhmt2/Cpox/Atp2b4/Tdo2/Ddo/Azin1/Hal/Cad	35
GO:0019217	regulation of fatty acid metabolic process	BP	0.000781365	0.0165106	ENSMUSG00000039958/ENSMUSG00000042010/ENSMUSG00000055980/ENSMUSG00000020538/ENSMUSG00000037622/ENSMUSG00000026385/ENSMUSG00000040564/ENSMUSG00000032079/ENSMUSG00000022555/ENSMUSG00000060601/ENSMUSG00000024900/ENSMUSG00000028944/ENSMUSG00000031278/ENSMUSG00000025059/ENSMUSG00000032715/ENSMUSG00000022383/ENSMUSG00000007655/ENSMUSG00000045294/ENSMUSG00000026435	Etfbkmt/Acacb/Irs1/Srebf1/Wdtc1/Dbi/Apoc1/Apoa5/Dgat1/Nr1h2/Cpt1a/Prkag2/Acsl4/Gk/Trib3/Ppara/Cav1/Insig1/Slc45a3	19
GO:0006457	protein folding	BP	0.000783244	0.0165106	ENSMUSG00000090877/ENSMUSG00000048330/ENSMUSG00000005483/ENSMUSG00000036854/ENSMUSG00000059970/ENSMUSG00000032431/ENSMUSG00000015656/ENSMUSG00000030417/ENSMUSG00000001774/ENSMUSG00000034203/ENSMUSG00000047260/ENSMUSG00000028416/ENSMUSG00000071072/ENSMUSG00000039615/ENSMUSG00000014195/ENSMUSG00000022037/ENSMUSG00000001416/ENSMUSG00000027248/ENSMUSG00000026740/ENSMUSG00000030533/ENSMUSG00000074212/…	Hspa1b/Ric3/Dnajb1/Hspb6/Hspa2/Crtap/Hspa8/Pdcd5/Chordc1/Chchd4/Emc6/Bag1/Ptges3/Stub1/Dnajc7/Clu/Cct3/Pdia3/Dnajc1/Unc45a/Dnajb14/Calr/Hsp90b1/Hspa4l/Dnajc3/Nudcd3/Clpx/Erp27	28
GO:0016042	lipid catabolic process	BP	0.000787201	0.0165341	ENSMUSG00000021214/ENSMUSG00000041653/ENSMUSG00000021322/ENSMUSG00000039958/ENSMUSG00000021259/ENSMUSG00000042010/ENSMUSG00000027999/ENSMUSG00000021948/ENSMUSG00000010651/ENSMUSG00000039206/ENSMUSG00000055980/ENSMUSG00000023963/ENSMUSG00000056973/ENSMUSG00000028893/ENSMUSG00000028937/ENSMUSG00000026385/ENSMUSG00000050697/ENSMUSG00000040564/ENSMUSG00000032079/ENSMUSG00000027332/ENSMUSG00000003131/…	Akr1c18/Pnpla3/Aoah/Etfbkmt/Cyp46a1/Acacb/Pla2g12a/Prkcd/Acaa1b/Daglb/Irs1/Cyp39a1/Ces1d/Sesn2/Acot7/Dbi/Prkaa1/Apoc1/Apoa5/Ivd/Pafah1b2/Apoe/Ech1/Sgpl1/Ces1e/Apoa2/Acox2/Cpt1a/Mgll/Cpt2/Cyp4a32/Prkce/Apob/Pla2g15/Tbl1xr1/Apoa1/Enpp2/Lpin3/Crot/Pld1/Adora1/Abhd2/Gpcpd1/Lipe/Lpl/Pla2g7/Enpp6	47
GO:0071706	tumor necrosis factor superfamily cytokine production	BP	0.000795011	0.016638	ENSMUSG00000022556/ENSMUSG00000060803/ENSMUSG00000033307/ENSMUSG00000053175/ENSMUSG00000021326/ENSMUSG00000024045/ENSMUSG00000042419/ENSMUSG00000001348/ENSMUSG00000001666/ENSMUSG00000032508/ENSMUSG00000047638/ENSMUSG00000022037/ENSMUSG00000002944/ENSMUSG00000004266/ENSMUSG00000026395/ENSMUSG00000034641/ENSMUSG00000015340/ENSMUSG00000019850/ENSMUSG00000040296/ENSMUSG00000026896/ENSMUSG00000047139/…	Hsf1/Gstp1/Mif/Bcl3/Trim27/Akap8/Nfkbil1/Acp5/Ddt/Myd88/Nr1h4/Clu/Cd36/Ptpn6/Ptprc/Cd300ld/Cybb/Tnfaip3/Ddx58/Ifih1/Cd24a/Tlr3/Cd274/Spon2/Thbs1/Syt11/Tlr1	27
GO:0034111	negative regulation of homotypic cell-cell adhesion	BP	0.000814644	0.0168968	ENSMUSG00000026249/ENSMUSG00000021948/ENSMUSG00000030342/ENSMUSG00000085795/ENSMUSG00000057880/ENSMUSG00000047139/ENSMUSG00000052920	Serpine2/Prkcd/Cd9/Zfp703/Abat/Cd24a/Prkg1	7
GO:0001558	regulation of cell growth	BP	0.000815766	0.0168968	ENSMUSG00000037386/ENSMUSG00000026249/ENSMUSG00000048482/ENSMUSG00000023905/ENSMUSG00000078941/ENSMUSG00000008384/ENSMUSG00000019487/ENSMUSG00000048787/ENSMUSG00000046718/ENSMUSG00000004798/ENSMUSG00000058444/ENSMUSG00000030731/ENSMUSG00000018736/ENSMUSG00000028893/ENSMUSG00000033323/ENSMUSG00000069135/ENSMUSG00000004100/ENSMUSG00000025207/ENSMUSG00000001627/ENSMUSG00000027667/ENSMUSG00000002985/…	Rims2/Serpine2/Bdnf/Tnfrsf12a/Ak6/Sertad1/Trip10/Dcun1d3/Bst2/Ulk2/Map2k5/Syt3/Ndel1/Sesn2/Ctdp1/Fgfr1op/Ppan/Sema4g/Ifrd1/Zfp639/Apoe/Smarca4/Fn1/4932438A13Rik/Mgll/Sesn1/Sema6d/Cyfip1/Megf8/Ccar2/Cda/H3f3b/Ntn1/Col14a1/Adipor2/Sema3f/Map3k13/Kdm2b/Parp2/Acsl4/Gm10031/Adnp2/Ptk2b/Fbln5/Clstn1/Ppara/Cirbp/Clstn3/Pml/Igfbp3/Acvr1b/Dnph1/Bcl2/Plxna4/Hyal1/Bbc3/Sema3c/Tgfb2/Hbegf/Igfbp5/Trim46/Igfbp6	62
GO:0001510	RNA methylation	BP	0.000816087	0.0168968	ENSMUSG00000048109/ENSMUSG00000074102/ENSMUSG00000038812/ENSMUSG00000029726/ENSMUSG00000060950/ENSMUSG00000024037/ENSMUSG00000044763/ENSMUSG00000040720/ENSMUSG00000007610/ENSMUSG00000050312/ENSMUSG00000024251/ENSMUSG00000037376/ENSMUSG00000006732/ENSMUSG00000039620/ENSMUSG00000057234/ENSMUSG00000026723	Rbm15/Rbm15b/Trmt112/Mepce/Trmt61a/Wdr4/Trmt10c/Virma/Gtpbp3/Nsun3/Thada/Trmt6/Mettl1/Trmt9b/Mettl15/Trdmt1	16
GO:0097305	response to alcohol	BP	0.000841872	0.0173688	ENSMUSG00000037805/ENSMUSG00000060803/ENSMUSG00000033933/ENSMUSG00000022620/ENSMUSG00000031490/ENSMUSG00000028393/ENSMUSG00000024045/ENSMUSG00000050697/ENSMUSG00000020532/ENSMUSG00000024959/ENSMUSG00000044533/ENSMUSG00000074207/ENSMUSG00000021340/ENSMUSG00000057880/ENSMUSG00000021466/ENSMUSG00000028980/ENSMUSG00000026944/ENSMUSG00000045038/ENSMUSG00000028211/ENSMUSG00000020661/ENSMUSG00000030516/…	Rpl10a/Gstp1/Vhl/Arsa/Eif4ebp1/Alad/Akap8/Prkaa1/Acaca/Bad/Rps2/Adh1/Gpld1/Abat/Ptch1/H6pd/Abca2/Prkce/Trp53inp1/Dnmt3a/Tjp1/Xrn1/Birc2/Gk/Abca1/Cybb/Ptk2b/Bak1/Smo/Lancl2/Cldn1/Bcl2/Eps8/Hmgcr/Blm/P2ry4/Hmgcs1	37
GO:0019748	secondary metabolic process	BP	0.000849198	0.0174581	ENSMUSG00000022129/ENSMUSG00000021214/ENSMUSG00000004263/ENSMUSG00000064254/ENSMUSG00000010651/ENSMUSG00000015839/ENSMUSG00000033933/ENSMUSG00000038028/ENSMUSG00000001666/ENSMUSG00000028743/ENSMUSG00000025934/ENSMUSG00000040181/ENSMUSG00000026872/ENSMUSG00000001280/ENSMUSG00000057329	Dct/Akr1c18/Atn1/Ethe1/Acaa1b/Nfe2l2/Vhl/Tigar/Ddt/Akr7a5/Gsta3/Fmo1/Zeb2/Sp1/Bcl2	15
GO:0035456	response to interferon-beta	BP	0.00086272	0.0176736	ENSMUSG00000046718/ENSMUSG00000060591/ENSMUSG00000054072/ENSMUSG00000026104/ENSMUSG00000046879/ENSMUSG00000073555/ENSMUSG00000074896/ENSMUSG00000090942/ENSMUSG00000031639/ENSMUSG00000034459/ENSMUSG00000069892/ENSMUSG00000042349/ENSMUSG00000026535	Bst2/Ifitm2/Iigp1/Stat1/Irgm1/Gm4951/Ifit3/F830016B08Rik/Tlr3/Ifit1/9930111J21Rik2/Ikbke/Ifi202b	13
GO:0030073	insulin secretion	BP	0.000882618	0.0180178	ENSMUSG00000078686/ENSMUSG00000078674/ENSMUSG00000037386/ENSMUSG00000003476/ENSMUSG00000073834/ENSMUSG00000078675/ENSMUSG00000023571/ENSMUSG00000061601/ENSMUSG00000049044/ENSMUSG00000055980/ENSMUSG00000020538/ENSMUSG00000051256/ENSMUSG00000020889/ENSMUSG00000033065/ENSMUSG00000025220/ENSMUSG00000024959/ENSMUSG00000022555/ENSMUSG00000000441/ENSMUSG00000047638/ENSMUSG00000024913/ENSMUSG00000031993/…	Mup9/Mup18/Rims2/Crhr2/Mup11/Mup16/C1qtnf12/Pclo/Rapgef4/Irs1/Srebf1/Jagn1/Nr1d1/Pfkm/Mgea5/Bad/Dgat1/Raf1/Nr1h4/Lrp5/Snx19/Cpt1a/Ildr2/Abat/Hnf1b/Prkce/Rab11fip2/Stxbp4/Kcnb1/Adcy5/Hnf1a/Syt7/Hmgcr/Trpm4/Il1rn/Hnf4g	36
GO:0006109	regulation of carbohydrate metabolic process	BP	0.000894092	0.0181882	ENSMUSG00000078686/ENSMUSG00000078674/ENSMUSG00000073834/ENSMUSG00000078675/ENSMUSG00000023571/ENSMUSG00000042010/ENSMUSG00000033307/ENSMUSG00000043445/ENSMUSG00000055980/ENSMUSG00000038028/ENSMUSG00000002769/ENSMUSG00000020889/ENSMUSG00000028893/ENSMUSG00000050697/ENSMUSG00000024959/ENSMUSG00000047638/ENSMUSG00000047126/ENSMUSG00000028944/ENSMUSG00000045038/ENSMUSG00000029672/ENSMUSG00000059456/…	Mup9/Mup18/Mup11/Mup16/C1qtnf12/Acacb/Mif/Pgp/Irs1/Tigar/Gnmt/Nr1d1/Sesn2/Prkaa1/Bad/Nr1h4/Cltc/Prkag2/Prkce/Fam3c/Ptk2b/Ddit4/Dyrk2/Epm2aip1/Ppara/Igfbp3/Pfkfb1/Slc45a3/Igf2/Prkg1/Igfbp5	31
GO:1901606	alpha-amino acid catabolic process	BP	0.00090685	0.0181911	ENSMUSG00000003526/ENSMUSG00000015806/ENSMUSG00000027597/ENSMUSG00000000673/ENSMUSG00000027332/ENSMUSG00000001670/ENSMUSG00000048087/ENSMUSG00000017453/ENSMUSG00000044005/ENSMUSG00000006378/ENSMUSG00000036892/ENSMUSG00000032607/ENSMUSG00000020840/ENSMUSG00000031549/ENSMUSG00000024827/ENSMUSG00000026463/ENSMUSG00000028011/ENSMUSG00000063428/ENSMUSG00000020017	Prodh/Qdpr/Ahcy/Haao/Ivd/Tat/Gm4737/Pipox/Gls2/Gcat/Prodh2/Amt/Blmh/Ido2/Gldc/Atp2b4/Tdo2/Ddo/Hal	19
GO:0072384	organelle transport along microtubule	BP	0.00091064	0.0181911	ENSMUSG00000020396/ENSMUSG00000060708/ENSMUSG00000057531/ENSMUSG00000018736/ENSMUSG00000024480/ENSMUSG00000018707/ENSMUSG00000021824/ENSMUSG00000024068/ENSMUSG00000029104/ENSMUSG00000025241/ENSMUSG00000001018/ENSMUSG00000030058/ENSMUSG00000042524/ENSMUSG00000021375/ENSMUSG00000036817/ENSMUSG00000032254/ENSMUSG00000042766	Nefh/Bloc1s4/Dtnbp1/Ndel1/Ap3s1/Dync1h1/Ap3m1/Spast/Htt/Fyco1/Snapin/Copg1/Sun2/Kif13a/Sun1/Kif23/Trim46	17
GO:0006623	protein targeting to vacuole	BP	0.000912196	0.0181911	ENSMUSG00000015656/ENSMUSG00000027534/ENSMUSG00000031913/ENSMUSG00000020946/ENSMUSG00000024983/ENSMUSG00000035284/ENSMUSG00000038039/ENSMUSG00000024493/ENSMUSG00000056234	Hspa8/Snx16/Vps4a/Gosr2/Vti1a/Vps13c/Gcc2/Lars/Ncoa4	9
GO:0035455	response to interferon-alpha	BP	0.000912196	0.0181911	ENSMUSG00000046718/ENSMUSG00000043702/ENSMUSG00000060591/ENSMUSG00000022967/ENSMUSG00000024079/ENSMUSG00000074896/ENSMUSG00000045932/ENSMUSG00000062488/ENSMUSG00000034459	Bst2/Pde12/Ifitm2/Ifnar1/Eif2ak2/Ifit3/Ifit2/Ifit3b/Ifit1	9
GO:0071709	membrane assembly	BP	0.000912196	0.0181911	ENSMUSG00000059714/ENSMUSG00000032231/ENSMUSG00000020315/ENSMUSG00000000058/ENSMUSG00000041959/ENSMUSG00000029428/ENSMUSG00000024109/ENSMUSG00000007655/ENSMUSG00000069601	Flot1/Anxa2/Sptbn1/Cav2/S100a10/Stx2/Nrxn1/Cav1/Ank3	9
GO:0034367	protein-containing complex remodeling	BP	0.000916121	0.0181911	ENSMUSG00000040564/ENSMUSG00000032079/ENSMUSG00000002985/ENSMUSG00000005681/ENSMUSG00000020609/ENSMUSG00000032083/ENSMUSG00000015568/ENSMUSG00000023913	Apoc1/Apoa5/Apoe/Apoa2/Apob/Apoa1/Lpl/Pla2g7	8
GO:1901522	positive regulation of transcription from RNA polymerase II promoter involved in cellular response to chemical stimulus	BP	0.000916121	0.0181911	ENSMUSG00000015839/ENSMUSG00000028893/ENSMUSG00000042406/ENSMUSG00000024927/ENSMUSG00000057133/ENSMUSG00000026923/ENSMUSG00000026017/ENSMUSG00000039191	Nfe2l2/Sesn2/Atf4/Rela/Chd6/Notch1/Carf/Rbpj	8
GO:0044419	interspecies interaction between organisms	BP	0.000923334	0.0182473	ENSMUSG00000004263/ENSMUSG00000041000/ENSMUSG00000015656/ENSMUSG00000039046/ENSMUSG00000025034/ENSMUSG00000046718/ENSMUSG00000027465/ENSMUSG00000068220/ENSMUSG00000028271/ENSMUSG00000028145/ENSMUSG00000004798/ENSMUSG00000021326/ENSMUSG00000058600/ENSMUSG00000005566/ENSMUSG00000003873/ENSMUSG00000035354/ENSMUSG00000031913/ENSMUSG00000043702/ENSMUSG00000033323/ENSMUSG00000050732/ENSMUSG00000060591/…	Atn1/Trim62/Hspa8/Usp6nl/Trim8/Bst2/Tbc1d20/Lgals1/Gtf2b/Them4/Ulk2/Trim27/Rpl30/Trim28/Bax/Uvrag/Vps4a/Pde12/Ctdp1/Vamp8/Ifitm2/Myd88/Bad/Zfp639/Cnot7/Apoe/Mbl2/Tardbp/Zc3hav1/Smarca4/Fn1/Stat1/Hacd3/Irgm1/Anxa2/Thoc2/Eif2ak2/Irf8/Srpk2/Ythdc2/Cd36/Cav2/Cd300ld/Tmem181a/Notch1/Gbp7/Itgb3/Bak1/Sp1/Pml/Cav1/Cldn1/Tmprss2/Bcl2/Mx2/Hyal1/Fv1/Rsad2/Hist2h2be/Ace2/Trim14/Oasl1	62
GO:1905114	cell surface receptor signaling pathway involved in cell-cell signaling	BP	0.000925224	0.0182473	ENSMUSG00000049580/ENSMUSG00000037386/ENSMUSG00000014609/ENSMUSG00000028456/ENSMUSG00000002068/ENSMUSG00000048482/ENSMUSG00000047604/ENSMUSG00000025408/ENSMUSG00000004637/ENSMUSG00000024642/ENSMUSG00000040158/ENSMUSG00000036432/ENSMUSG00000014039/ENSMUSG00000024986/ENSMUSG00000008305/ENSMUSG00000024182/ENSMUSG00000031661/ENSMUSG00000036473/ENSMUSG00000029681/ENSMUSG00000085795/ENSMUSG00000047824/…	Tsku/Rims2/Chrne/Unc13b/Ccne1/Bdnf/Frat2/Ddit3/Wwox/Tle4/Tax1bp3/Siah2/Prdm15/Hhex/Tle1/Axin1/Nkd1/Tbc1d24/Bcl7b/Zfp703/Pygo2/Prkaa1/Aes/Amotl2/Senp2/Rnf146/P2rx4/Apoe/Ppm1a/Lrp5/Reln/Smarca4/Sdc1/Abat/Hnf1b/Shank2/Ccar2/Tbl1xr1/Rbms3/Zeb2/Amotl1/Zmynd8/Gm10031/Ift80/Invs/Notch1/Ptk2b/Nle1/Reck/Tnfaip3/Kank1/Smo/Bcl9/Nrxn1/Cav1/Chrna2/Hnf1a/Jrk/Nphp3/Rnf213/Adora1/Tnks/Stx1b/Bicc1/Tert/Trpm4/Mks1…	72
GO:0050678	regulation of epithelial cell proliferation	BP	0.000948714	0.0185387	ENSMUSG00000022025/ENSMUSG00000006538/ENSMUSG00000024962/ENSMUSG00000033933/ENSMUSG00000085795/ENSMUSG00000058886/ENSMUSG00000058444/ENSMUSG00000020889/ENSMUSG00000003873/ENSMUSG00000007589/ENSMUSG00000047824/ENSMUSG00000025499/ENSMUSG00000026031/ENSMUSG00000024959/ENSMUSG00000019889/ENSMUSG00000002985/ENSMUSG00000021466/ENSMUSG00000026104/ENSMUSG00000004043/ENSMUSG00000050965/ENSMUSG00000000058/…	Cnmd/Ihh/Vegfb/Vhl/Zfp703/Deaf1/Map2k5/Nr1d1/Bax/Tinf2/Pygo2/Hras/Cflar/Bad/Ptprk/Apoe/Ptch1/Stat1/Stat5a/Prkca/Cav2/Ednrb/Ift80/Bmp5/Ednra/Notch1/Fgfr1/Itgb3/Tnfaip3/Sp1/Ptprm/Lrg1/Stxbp4/Jcad/Smo/Akt3/Dysf/Cav1/Fgf1/Ngfr/Hyal1/Brca2/Esr1/Jaml/Thbs1/Tgfb2/Sulf1/Igf2/Snai2/Gpc3/Ccr3/Muc16	52
GO:0033700	phospholipid efflux	BP	0.000952743	0.0185387	ENSMUSG00000040564/ENSMUSG00000032079/ENSMUSG00000002985/ENSMUSG00000005681/ENSMUSG00000032083/ENSMUSG00000015243	Apoc1/Apoa5/Apoe/Apoa2/Apoa1/Abca1	6
GO:0035457	cellular response to interferon-alpha	BP	0.000952743	0.0185387	ENSMUSG00000043702/ENSMUSG00000022967/ENSMUSG00000074896/ENSMUSG00000045932/ENSMUSG00000062488/ENSMUSG00000034459	Pde12/Ifnar1/Ifit3/Ifit2/Ifit3b/Ifit1	6
GO:1903624	regulation of DNA catabolic process	BP	0.000952743	0.0185387	ENSMUSG00000014301/ENSMUSG00000022556/ENSMUSG00000003873/ENSMUSG00000019979/ENSMUSG00000034218/ENSMUSG00000020427	Pam16/Hsf1/Bax/Apaf1/Atm/Igfbp3	6
GO:0051053	negative regulation of DNA metabolic process	BP	0.000972847	0.0188667	ENSMUSG00000014301/ENSMUSG00000021958/ENSMUSG00000022556/ENSMUSG00000039738/ENSMUSG00000024190/ENSMUSG00000041471/ENSMUSG00000005566/ENSMUSG00000033430/ENSMUSG00000007589/ENSMUSG00000026187/ENSMUSG00000020697/ENSMUSG00000025266/ENSMUSG00000024151/ENSMUSG00000032409/ENSMUSG00000023249/ENSMUSG00000034218/ENSMUSG00000096210/ENSMUSG00000046434/ENSMUSG00000043909/ENSMUSG00000036986/ENSMUSG00000031529/…	Pam16/Pinx1/Hsf1/Slx4/Dusp1/Shld2/Trim28/Terf2ip/Tinf2/Xrcc5/Lig3/Gnl3l/Msh2/Atr/Parp3/Atm/H1f0/Hnrnpa1/Trp53bp1/Pml/Tnks/Pot1a/Hus1/Brca2/Hist1h1c/Fam129b/Blm/Mlh1	28
GO:0051348	negative regulation of transferase activity	BP	0.000980412	0.0189503	ENSMUSG00000015312/ENSMUSG00000019960/ENSMUSG00000021958/ENSMUSG00000048878/ENSMUSG00000021948/ENSMUSG00000060803/ENSMUSG00000001774/ENSMUSG00000024986/ENSMUSG00000024190/ENSMUSG00000028458/ENSMUSG00000038028/ENSMUSG00000048379/ENSMUSG00000044813/ENSMUSG00000021326/ENSMUSG00000109511/ENSMUSG00000058558/ENSMUSG00000057531/ENSMUSG00000040525/ENSMUSG00000069135/ENSMUSG00000032475/ENSMUSG00000024212/…	Gadd45b/Dusp6/Pinx1/Hexim1/Prkcd/Gstp1/Chordc1/Hhex/Dusp1/Tesk1/Tigar/Socs4/Shb/Trim27/Nup62/Rpl5/Dtnbp1/Cblc/Fgfr1op/Nck1/Mllt1/Chchd10/Apoe/Dusp3/Lrp5/Prkag2/Dus2/Cdk5rap3/Ptpn6/Ptprc/Parp3/Trib3/Dnajc3/Dtx3l/Tnfaip3/Pml/Cav1/Pot1a/Hmgcr/Ptk6/Tesc/Vps25	42
GO:0046889	positive regulation of lipid biosynthetic process	BP	0.00098819	0.0189981	ENSMUSG00000021948/ENSMUSG00000005514/ENSMUSG00000020538/ENSMUSG00000020889/ENSMUSG00000026385/ENSMUSG00000032079/ENSMUSG00000022555/ENSMUSG00000002985/ENSMUSG00000047638/ENSMUSG00000060601/ENSMUSG00000032083/ENSMUSG00000024378/ENSMUSG00000032883/ENSMUSG00000036585/ENSMUSG00000024978/ENSMUSG00000026435/ENSMUSG00000048583/ENSMUSG00000031906	Prkcd/Por/Srebf1/Nr1d1/Dbi/Apoa5/Dgat1/Apoe/Nr1h4/Nr1h2/Apoa1/Stard4/Acsl3/Fgf1/Gpam/Slc45a3/Igf2/Smpd3	18
GO:0051656	establishment of organelle localization	BP	0.000989415	0.0189981	ENSMUSG00000020396/ENSMUSG00000037386/ENSMUSG00000028456/ENSMUSG00000021958/ENSMUSG00000061601/ENSMUSG00000060708/ENSMUSG00000045414/ENSMUSG00000024986/ENSMUSG00000040599/ENSMUSG00000109511/ENSMUSG00000034190/ENSMUSG00000018167/ENSMUSG00000057531/ENSMUSG00000061024/ENSMUSG00000018736/ENSMUSG00000031913/ENSMUSG00000044502/ENSMUSG00000050732/ENSMUSG00000022568/ENSMUSG00000024480/ENSMUSG00000018707/…	Nefh/Rims2/Unc13b/Pinx1/Pclo/Bloc1s4/1190002N15Rik/Hhex/Mis12/Nup62/Chmp7/Stard3/Dtnbp1/Rrs1/Ndel1/Vps4a/Bod1/Vamp8/Scrib/Ap3s1/Dync1h1/Ap3m1/Spast/Sec16a/Abce1/Htt/Fyco1/Snapin/Myh9/Prkce/Ntn1/Champ1/Snap47/Gpsm2/Lin7a/Gbf1/Stard3nl/Sec16b/Copg1/Il4ra/Trappc12/Sun2/Atm/Tacc2/5730455P16Rik/Adra1a/Ubxn2b/Kif13a/Spice1/Sun1/Katnb1/Stx1b/Syt7/Brca2/Xpo1/Kif23/Syt11/Trim46/P2ry4/Mlh1/Fmn2	61
GO:0065004	protein-DNA complex assembly	BP	0.00100738	0.0191824	ENSMUSG00000069306/ENSMUSG00000022682/ENSMUSG00000067995/ENSMUSG00000018102/ENSMUSG00000028271/ENSMUSG00000022702/ENSMUSG00000040599/ENSMUSG00000028693/ENSMUSG00000024335/ENSMUSG00000071359/ENSMUSG00000018974/ENSMUSG00000030714/ENSMUSG00000053801/ENSMUSG00000049516/ENSMUSG00000003423/ENSMUSG00000005982/ENSMUSG00000032187/ENSMUSG00000020196/ENSMUSG00000090112/ENSMUSG00000020679/ENSMUSG00000041303/…	Hist1h4m/Rrn3/Gtf2f2/Hist1h2bc/Gtf2b/Hira/Mis12/Nasp/Brd2/Tbpl1/Sart3/Sgf29/Grwd1/Spty2d1/Pih1d1/Naa60/Smarca4/Cabin1/Shprh/Hnf1b/Gtf3c3/H3f3b/Tcf4/Trappc12/Orc3/H1f0/Atf7ip/Esr1/Taf1b/Hist2h2be/Nap1l3/Hist1h1c/Hist1h4i	33
GO:0032680	regulation of tumor necrosis factor production	BP	0.00100891	0.0191824	ENSMUSG00000022556/ENSMUSG00000060803/ENSMUSG00000033307/ENSMUSG00000053175/ENSMUSG00000021326/ENSMUSG00000024045/ENSMUSG00000042419/ENSMUSG00000001348/ENSMUSG00000001666/ENSMUSG00000032508/ENSMUSG00000047638/ENSMUSG00000022037/ENSMUSG00000002944/ENSMUSG00000004266/ENSMUSG00000026395/ENSMUSG00000034641/ENSMUSG00000015340/ENSMUSG00000019850/ENSMUSG00000040296/ENSMUSG00000026896/ENSMUSG00000047139/…	Hsf1/Gstp1/Mif/Bcl3/Trim27/Akap8/Nfkbil1/Acp5/Ddt/Myd88/Nr1h4/Clu/Cd36/Ptpn6/Ptprc/Cd300ld/Cybb/Tnfaip3/Ddx58/Ifih1/Cd24a/Tlr3/Spon2/Thbs1/Syt11/Tlr1	26
GO:1903900	regulation of viral life cycle	BP	0.00100891	0.0191824	ENSMUSG00000041000/ENSMUSG00000015656/ENSMUSG00000025034/ENSMUSG00000046718/ENSMUSG00000027465/ENSMUSG00000068220/ENSMUSG00000021326/ENSMUSG00000005566/ENSMUSG00000031913/ENSMUSG00000043702/ENSMUSG00000060591/ENSMUSG00000031601/ENSMUSG00000029826/ENSMUSG00000033629/ENSMUSG00000032231/ENSMUSG00000024079/ENSMUSG00000062604/ENSMUSG00000034653/ENSMUSG00000000058/ENSMUSG00000026923/ENSMUSG00000036986/…	Trim62/Hspa8/Trim8/Bst2/Tbc1d20/Lgals1/Trim27/Trim28/Vps4a/Pde12/Ifitm2/Cnot7/Zc3hav1/Hacd3/Anxa2/Eif2ak2/Srpk2/Ythdc2/Cav2/Notch1/Pml/Tmprss2/Bcl2/Mx2/Rsad2/Oasl1	26
GO:0031331	positive regulation of cellular catabolic process	BP	0.00101295	0.0191939	ENSMUSG00000061815/ENSMUSG00000090877/ENSMUSG00000028680/ENSMUSG00000050440/ENSMUSG00000025034/ENSMUSG00000022556/ENSMUSG00000021948/ENSMUSG00000033307/ENSMUSG00000055980/ENSMUSG00000048379/ENSMUSG00000064145/ENSMUSG00000003873/ENSMUSG00000040423/ENSMUSG00000028893/ENSMUSG00000023990/ENSMUSG00000050697/ENSMUSG00000013858/ENSMUSG00000032079/ENSMUSG00000029397/ENSMUSG00000028756/ENSMUSG00000007670/…	Rufy4/Hspa1b/Plk3/Hamp/Trim8/Hsf1/Prkcd/Mif/Irs1/Socs4/Arih2/Bax/Rc3h1/Sesn2/Tfeb/Prkaa1/Tmem259/Apoa5/Rchy1/Pink1/Khsrp/Pafah1b2/Vps11/Stub1/Cnot7/Apoe/Clu/Gpld1/Nub1/Lrp1/Zc3hav1/Cpt1a/Htt/Tnrc6a/Cnot1/Fyco1/Sesn1/Irgm1/Msn/Trp53inp1/Vps13c/Tpcn1/Trib3/Det1/Ptk2b/Atm/Dtx3l/Hnrnpr/Tnfaip3/Epm2a/Igfbp3	51
GO:0044772	mitotic cell cycle phase transition	BP	0.00101611	0.0191939	ENSMUSG00000002297/ENSMUSG00000002068/ENSMUSG00000028680/ENSMUSG00000035486/ENSMUSG00000021569/ENSMUSG00000027510/ENSMUSG00000034509/ENSMUSG00000021958/ENSMUSG00000059970/ENSMUSG00000028044/ENSMUSG00000048787/ENSMUSG00000029726/ENSMUSG00000032078/ENSMUSG00000024190/ENSMUSG00000031490/ENSMUSG00000025358/ENSMUSG00000020644/ENSMUSG00000028693/ENSMUSG00000034190/ENSMUSG00000050188/ENSMUSG00000038542/…	Dbf4/Ccne1/Plk3/Plk5/Trip13/Rbm38/Mad2l1bp/Pinx1/Hspa2/Cks1b/Dcun1d3/Mepce/Zpr1/Dusp1/Eif4ebp1/Cdk2/Id2/Nasp/Chmp7/Lsm10/Pcid2/Vps4a/Psme1/Ctdp1/Ccnd3/Psme2b/Senp2/Cacul1/Rps27l/Spast/Tcf3/Kank2/Cdk5rap3/Ptpn6/Casp2/Atm/Zfp655/Xrcc3/Prkdc/Pml/Lmnb1/Anapc4/Mtbp/Acvr1b/Bcl2/Hyal1/Hus1/Eps8/Tert/Rbl1/Blm/Bid	52
GO:0030195	negative regulation of blood coagulation	BP	0.00103652	0.0193555	ENSMUSG00000026249/ENSMUSG00000021948/ENSMUSG00000030342/ENSMUSG00000021492/ENSMUSG00000002985/ENSMUSG00000057880/ENSMUSG00000032231/ENSMUSG00000029231/ENSMUSG00000031645/ENSMUSG00000025856/ENSMUSG00000040152/ENSMUSG00000052920	Serpine2/Prkcd/Cd9/F12/Apoe/Abat/Anxa2/Pdgfra/F11/Pdgfa/Thbs1/Prkg1	12
GO:0047496	vesicle transport along microtubule	BP	0.00103652	0.0193555	ENSMUSG00000060708/ENSMUSG00000057531/ENSMUSG00000018736/ENSMUSG00000024480/ENSMUSG00000018707/ENSMUSG00000021824/ENSMUSG00000029104/ENSMUSG00000025241/ENSMUSG00000001018/ENSMUSG00000021375/ENSMUSG00000032254/ENSMUSG00000042766	Bloc1s4/Dtnbp1/Ndel1/Ap3s1/Dync1h1/Ap3m1/Htt/Fyco1/Snapin/Kif13a/Kif23/Trim46	12
GO:1900047	negative regulation of hemostasis	BP	0.00103652	0.0193555	ENSMUSG00000026249/ENSMUSG00000021948/ENSMUSG00000030342/ENSMUSG00000021492/ENSMUSG00000002985/ENSMUSG00000057880/ENSMUSG00000032231/ENSMUSG00000029231/ENSMUSG00000031645/ENSMUSG00000025856/ENSMUSG00000040152/ENSMUSG00000052920	Serpine2/Prkcd/Cd9/F12/Apoe/Abat/Anxa2/Pdgfra/F11/Pdgfa/Thbs1/Prkg1	12
GO:0030258	lipid modification	BP	0.00103797	0.0193555	ENSMUSG00000033530/ENSMUSG00000039958/ENSMUSG00000039431/ENSMUSG00000042010/ENSMUSG00000010651/ENSMUSG00000005514/ENSMUSG00000055980/ENSMUSG00000023045/ENSMUSG00000028893/ENSMUSG00000026385/ENSMUSG00000050697/ENSMUSG00000032079/ENSMUSG00000027332/ENSMUSG00000022555/ENSMUSG00000032038/ENSMUSG00000002985/ENSMUSG00000053898/ENSMUSG00000005681/ENSMUSG00000021751/ENSMUSG00000024900/ENSMUSG00000057342/…	Ttc7b/Etfbkmt/Mtmr7/Acacb/Acaa1b/Por/Irs1/Soat2/Sesn2/Dbi/Prkaa1/Apoa5/Ivd/Dgat1/St3gal4/Apoe/Ech1/Apoa2/Acox2/Cpt1a/Sphk2/Cpt2/Adipor2/Cd36/Apoa1/Stard4/Cerk/Pi4k2a/Ttc7/Crot/Ocrl/Mtmr9/Ppara/B3galt1/Plpp5/Cerkl/Pla2g7/Dgkb	38
GO:0007040	lysosome organization	BP	0.00105027	0.0193983	ENSMUSG00000052566/ENSMUSG00000015656/ENSMUSG00000031504/ENSMUSG00000042111/ENSMUSG00000051232/ENSMUSG00000023990/ENSMUSG00000032127/ENSMUSG00000028572/ENSMUSG00000001018/ENSMUSG00000002103/ENSMUSG00000015243/ENSMUSG00000042328/ENSMUSG00000024743/ENSMUSG00000019726	Hook2/Hspa8/Rab20/Ccdc115/Tmem199/Tfeb/Vps11/Hook1/Snapin/Acp2/Abca1/Hps4/Syt7/Lyst	14
GO:0033574	response to testosterone	BP	0.00105027	0.0193983	ENSMUSG00000021214/ENSMUSG00000078674/ENSMUSG00000073834/ENSMUSG00000022556/ENSMUSG00000024190/ENSMUSG00000028693/ENSMUSG00000026031/ENSMUSG00000024959/ENSMUSG00000074207/ENSMUSG00000031207/ENSMUSG00000032410/ENSMUSG00000003814/ENSMUSG00000013629/ENSMUSG00000040152	Akr1c18/Mup18/Mup11/Hsf1/Dusp1/Nasp/Cflar/Bad/Adh1/Msn/Xrn1/Calr/Cad/Thbs1	14
GO:0080171	lytic vacuole organization	BP	0.00105027	0.0193983	ENSMUSG00000052566/ENSMUSG00000015656/ENSMUSG00000031504/ENSMUSG00000042111/ENSMUSG00000051232/ENSMUSG00000023990/ENSMUSG00000032127/ENSMUSG00000028572/ENSMUSG00000001018/ENSMUSG00000002103/ENSMUSG00000015243/ENSMUSG00000042328/ENSMUSG00000024743/ENSMUSG00000019726	Hook2/Hspa8/Rab20/Ccdc115/Tmem199/Tfeb/Vps11/Hook1/Snapin/Acp2/Abca1/Hps4/Syt7/Lyst	14
GO:0006400	tRNA modification	BP	0.00106883	0.0196165	ENSMUSG00000038812/ENSMUSG00000051557/ENSMUSG00000060950/ENSMUSG00000048495/ENSMUSG00000024037/ENSMUSG00000044763/ENSMUSG00000054226/ENSMUSG00000022031/ENSMUSG00000007610/ENSMUSG00000050312/ENSMUSG00000024271/ENSMUSG00000031901/ENSMUSG00000024251/ENSMUSG00000037376/ENSMUSG00000006732/ENSMUSG00000039620/ENSMUSG00000026723	Trmt112/Pusl1/Trmt61a/Tyw5/Wdr4/Trmt10c/Tprkb/Elp3/Gtpbp3/Nsun3/Elp2/Dus2/Thada/Trmt6/Mettl1/Trmt9b/Trdmt1	17
GO:1903035	negative regulation of response to wounding	BP	0.00106883	0.0196165	ENSMUSG00000026249/ENSMUSG00000021948/ENSMUSG00000030342/ENSMUSG00000021492/ENSMUSG00000002985/ENSMUSG00000057880/ENSMUSG00000032231/ENSMUSG00000033149/ENSMUSG00000032913/ENSMUSG00000029231/ENSMUSG00000047139/ENSMUSG00000031645/ENSMUSG00000021670/ENSMUSG00000025856/ENSMUSG00000040152/ENSMUSG00000052920/ENSMUSG00000109564	Serpine2/Prkcd/Cd9/F12/Apoe/Abat/Anxa2/Phldb2/Lrig2/Pdgfra/Cd24a/F11/Hmgcr/Pdgfa/Thbs1/Prkg1/Muc16	17
GO:0031669	cellular response to nutrient levels	BP	0.00109336	0.0200037	ENSMUSG00000022462/ENSMUSG00000037493/ENSMUSG00000022556/ENSMUSG00000015839/ENSMUSG00000027602/ENSMUSG00000020538/ENSMUSG00000059436/ENSMUSG00000058239/ENSMUSG00000030161/ENSMUSG00000028893/ENSMUSG00000050697/ENSMUSG00000042406/ENSMUSG00000028646/ENSMUSG00000029470/ENSMUSG00000006611/ENSMUSG00000047638/ENSMUSG00000027248/ENSMUSG00000052707/ENSMUSG00000038332/ENSMUSG00000032194/ENSMUSG00000041638/…	Slc38a2/Cib2/Hsf1/Nfe2l2/Map1lc3a/Srebf1/Max/Usf2/Gabarapl1/Sesn2/Prkaa1/Atf4/Rragc/P2rx4/Hfe/Nr1h4/Pdia3/Tnrc6a/Sesn1/Kank2/Gcn1l1/Wrn/Szt2/Eif2ak2/Slc2a1/Hsp90b1/Cybb/Postn/Hnrnpa1/Kcnb1/Lars/Tnks/Bcl2/Srebf2/Trpm4/Lcn2/Snai2	37
GO:0048588	developmental cell growth	BP	0.00109864	0.0200373	ENSMUSG00000037386/ENSMUSG00000048482/ENSMUSG00000023905/ENSMUSG00000019487/ENSMUSG00000037253/ENSMUSG00000004798/ENSMUSG00000064145/ENSMUSG00000030731/ENSMUSG00000018736/ENSMUSG00000033323/ENSMUSG00000025207/ENSMUSG00000001627/ENSMUSG00000039114/ENSMUSG00000036940/ENSMUSG00000002985/ENSMUSG00000031626/ENSMUSG00000026193/ENSMUSG00000033174/ENSMUSG00000027200/ENSMUSG00000031010/ENSMUSG00000030447/…	Rims2/Bdnf/Tnfrsf12a/Trip10/Mex3c/Ulk2/Arih2/Syt3/Ndel1/Ctdp1/Sema4g/Ifrd1/Nrn1/Kdm1a/Apoe/Sorbs2/Fn1/Mgll/Sema6d/Usp9x/Cyfip1/Megf8/Ntn1/Vcl/Col14a1/Sema3f/Map3k13/Parp2/Zeb2/Nin/Rarg/Postn/Adra1a/Smo/Ppara/Plxna4/Jade2/Sema3c/Prkg1/Trim46	40
GO:0045940	positive regulation of steroid metabolic process	BP	0.00110884	0.02016	ENSMUSG00000005514/ENSMUSG00000020538/ENSMUSG00000020889/ENSMUSG00000032079/ENSMUSG00000002985/ENSMUSG00000005681/ENSMUSG00000032083/ENSMUSG00000024378/ENSMUSG00000036585/ENSMUSG00000048583	Por/Srebf1/Nr1d1/Apoa5/Apoe/Apoa2/Apoa1/Stard4/Fgf1/Igf2	10
GO:0051091	positive regulation of DNA binding transcription factor activity	BP	0.00112919	0.0204662	ENSMUSG00000003476/ENSMUSG00000048482/ENSMUSG00000025408/ENSMUSG00000055491/ENSMUSG00000041293/ENSMUSG00000041000/ENSMUSG00000025034/ENSMUSG00000035451/ENSMUSG00000024777/ENSMUSG00000021326/ENSMUSG00000026171/ENSMUSG00000033430/ENSMUSG00000026942/ENSMUSG00000001627/ENSMUSG00000026031/ENSMUSG00000032508/ENSMUSG00000036940/ENSMUSG00000024927/ENSMUSG00000028756/ENSMUSG00000022037/ENSMUSG00000024913/…	Crhr2/Bdnf/Ddit3/Pprc1/Adgrf1/Trim62/Trim8/Foxa1/Ppp2r5b/Trim27/Rnf25/Terf2ip/Traf2/Ifrd1/Cflar/Myd88/Kdm1a/Rela/Pink1/Clu/Lrp5/Reln/Smarca4/Tcf3/Eif2ak2/Hipk2/Cd36/Map3k13/Malt1/Ddr2/Lrrfip1/Ddx58/Smo/Tlr3/Rps6ka5/Esr1/Ppargc1b/Trim14	38
GO:0035773	insulin secretion involved in cellular response to glucose stimulus	BP	0.00114892	0.0207216	ENSMUSG00000078686/ENSMUSG00000078674/ENSMUSG00000003476/ENSMUSG00000073834/ENSMUSG00000078675/ENSMUSG00000023571/ENSMUSG00000051256/ENSMUSG00000020889/ENSMUSG00000024959/ENSMUSG00000000441/ENSMUSG00000047638/ENSMUSG00000024913/ENSMUSG00000045038/ENSMUSG00000040022/ENSMUSG00000020546/ENSMUSG00000022840/ENSMUSG00000021670/ENSMUSG00000038260	Mup9/Mup18/Crhr2/Mup11/Mup16/C1qtnf12/Jagn1/Nr1d1/Bad/Raf1/Nr1h4/Lrp5/Prkce/Rab11fip2/Stxbp4/Adcy5/Hmgcr/Trpm4	18
GO:0016072	rRNA metabolic process	BP	0.00115041	0.0207216	ENSMUSG00000042275/ENSMUSG00000062647/ENSMUSG00000038812/ENSMUSG00000030521/ENSMUSG00000041203/ENSMUSG00000003848/ENSMUSG00000063785/ENSMUSG00000028322/ENSMUSG00000038279/ENSMUSG00000033909/ENSMUSG00000028948/ENSMUSG00000023988/ENSMUSG00000022204/ENSMUSG00000058558/ENSMUSG00000032288/ENSMUSG00000061024/ENSMUSG00000025337/ENSMUSG00000021385/ENSMUSG00000061458/ENSMUSG00000036376/ENSMUSG00000042729/…	Pelo/Rpl7a/Trmt112/Mphosph10/Trir/Nob1/Utp14a/Exosc3/Nop2/Usp36/Nol9/Bysl/Ngdn/Rpl5/Imp3/Rrs1/Sbds/Ippk/Nol10/Abt1/Wdr74/Utp4/Wdr75/Utp3/Mrps9/Ddx27/Wdr43/Tsr1/Pih1d1/Ddx21/Smarca4/Nsun3/Xrn1/Mettl15/Taf1b/Utp14b	36
GO:0034504	protein localization to nucleus	BP	0.00120045	0.0213847	ENSMUSG00000021214/ENSMUSG00000018362/ENSMUSG00000030847/ENSMUSG00000021958/ENSMUSG00000015656/ENSMUSG00000025034/ENSMUSG00000070056/ENSMUSG00000032078/ENSMUSG00000015176/ENSMUSG00000021948/ENSMUSG00000025316/ENSMUSG00000053175/ENSMUSG00000033933/ENSMUSG00000024986/ENSMUSG00000036992/ENSMUSG00000021025/ENSMUSG00000109511/ENSMUSG00000005566/ENSMUSG00000061024/ENSMUSG00000028893/ENSMUSG00000037339/…	Akr1c18/Kpna2/Bag3/Pinx1/Hspa8/Trim8/Mfhas1/Zpr1/Nolc1/Prkcd/Banp/Bcl3/Vhl/Hhex/Nxt1/Nfkbia/Nup62/Trim28/Rrs1/Sesn2/Fam53a/Wrn/Parp9/Parp1/Cd36/Calr/Cdk5rap3/Ipo11/Cav2/Rassf5/Sun2/Tbrg1/Dtx3l/Snupn/Smo/Pml/Sun1/Ngfr/Xpo1/Tmco6/Tert/Rab23/Bbs4/Tgfb2/Gli3	45
GO:0048872	homeostasis of number of cells	BP	0.00120045	0.0213847	ENSMUSG00000044244/ENSMUSG00000027387/ENSMUSG00000050440/ENSMUSG00000022682/ENSMUSG00000049577/ENSMUSG00000070056/ENSMUSG00000033307/ENSMUSG00000033933/ENSMUSG00000020644/ENSMUSG00000018974/ENSMUSG00000003873/ENSMUSG00000040423/ENSMUSG00000056216/ENSMUSG00000056962/ENSMUSG00000005161/ENSMUSG00000063659/ENSMUSG00000036940/ENSMUSG00000075376/ENSMUSG00000021361/ENSMUSG00000032187/ENSMUSG00000040612/…	Il20rb/Zc3h8/Hamp/Rrn3/Zfpm1/Mfhas1/Mif/Vhl/Id2/Sart3/Bax/Rc3h1/Cebpg/Jmjd6/Prdx2/Zbtb18/Kdm1a/Rc3h2/Tmem14c/Smarca4/Ildr2/Stat1/Ezh1/Stat5a/Pknox1/Afdn/Col14a1/Epas1/Fam210b/Notch1/Nle1/Bak1/Tnfaip3/Sp1/Smo/L3mbtl3/Akt3/Cd24a/Acvr1b/Dock11/Bcl2/Gpam/Ampd3/Tgfb2/Spns2	45
GO:2001236	regulation of extrinsic apoptotic signaling pathway	BP	0.00120117	0.0213847	ENSMUSG00000023905/ENSMUSG00000004637/ENSMUSG00000009633/ENSMUSG00000001034/ENSMUSG00000060803/ENSMUSG00000036432/ENSMUSG00000058444/ENSMUSG00000026942/ENSMUSG00000005161/ENSMUSG00000026031/ENSMUSG00000024927/ENSMUSG00000000441/ENSMUSG00000029104/ENSMUSG00000027248/ENSMUSG00000026395/ENSMUSG00000031565/ENSMUSG00000019850/ENSMUSG00000036986/ENSMUSG00000007655/ENSMUSG00000057329/ENSMUSG00000027111/…	Tnfrsf12a/Wwox/G0s2/Mapk7/Gstp1/Siah2/Map2k5/Traf2/Prdx2/Cflar/Rela/Raf1/Htt/Pdia3/Ptprc/Fgfr1/Tnfaip3/Pml/Cav1/Bcl2/Itga6/Tnfsf10/Tert/Hgf/Thbs1/Tgfb2/Bid/Snai2	28
GO:0006637	acyl-CoA metabolic process	BP	0.00121023	0.0213847	ENSMUSG00000042010/ENSMUSG00000000168/ENSMUSG00000056973/ENSMUSG00000028937/ENSMUSG00000020532/ENSMUSG00000022555/ENSMUSG00000017453/ENSMUSG00000021748/ENSMUSG00000027875/ENSMUSG00000018796/ENSMUSG00000031278/ENSMUSG00000028011/ENSMUSG00000021786/ENSMUSG00000030759/ENSMUSG00000024978/ENSMUSG00000041939/ENSMUSG00000006517/ENSMUSG00000043487/ENSMUSG00000093930	Acacb/Dlat/Ces1d/Acot7/Acaca/Dgat1/Pipox/Pdhb/Hmgcs2/Acsl1/Acsl4/Tdo2/Oxsm/Far1/Gpam/Mvk/Mvd/Acot6/Hmgcs1	19
GO:0031100	animal organ regeneration	BP	0.00121023	0.0213847	ENSMUSG00000006538/ENSMUSG00000032271/ENSMUSG00000060803/ENSMUSG00000040888/ENSMUSG00000006611/ENSMUSG00000005681/ENSMUSG00000021466/ENSMUSG00000006920/ENSMUSG00000026192/ENSMUSG00000032083/ENSMUSG00000026923/ENSMUSG00000057789/ENSMUSG00000018379/ENSMUSG00000066643/ENSMUSG00000022512/ENSMUSG00000025271/ENSMUSG00000013629/ENSMUSG00000028864/ENSMUSG00000021318	Ihh/Nnmt/Gstp1/Gfer/Hfe/Apoa2/Ptch1/Ezh1/Atic/Apoa1/Notch1/Bak1/Srsf1/Wdr35/Cldn1/Pfkfb1/Cad/Hgf/Gli3	19
GO:0035383	thioester metabolic process	BP	0.00121023	0.0213847	ENSMUSG00000042010/ENSMUSG00000000168/ENSMUSG00000056973/ENSMUSG00000028937/ENSMUSG00000020532/ENSMUSG00000022555/ENSMUSG00000017453/ENSMUSG00000021748/ENSMUSG00000027875/ENSMUSG00000018796/ENSMUSG00000031278/ENSMUSG00000028011/ENSMUSG00000021786/ENSMUSG00000030759/ENSMUSG00000024978/ENSMUSG00000041939/ENSMUSG00000006517/ENSMUSG00000043487/ENSMUSG00000093930	Acacb/Dlat/Ces1d/Acot7/Acaca/Dgat1/Pipox/Pdhb/Hmgcs2/Acsl1/Acsl4/Tdo2/Oxsm/Far1/Gpam/Mvk/Mvd/Acot6/Hmgcs1	19
GO:0061045	negative regulation of wound healing	BP	0.00121295	0.0213847	ENSMUSG00000026249/ENSMUSG00000021948/ENSMUSG00000030342/ENSMUSG00000021492/ENSMUSG00000002985/ENSMUSG00000057880/ENSMUSG00000032231/ENSMUSG00000033149/ENSMUSG00000029231/ENSMUSG00000031645/ENSMUSG00000021670/ENSMUSG00000025856/ENSMUSG00000040152/ENSMUSG00000052920/ENSMUSG00000109564	Serpine2/Prkcd/Cd9/F12/Apoe/Abat/Anxa2/Phldb2/Pdgfra/F11/Hmgcr/Pdgfa/Thbs1/Prkg1/Muc16	15
GO:0071402	cellular response to lipoprotein particle stimulus	BP	0.00122527	0.0214717	ENSMUSG00000030342/ENSMUSG00000032508/ENSMUSG00000002985/ENSMUSG00000002944/ENSMUSG00000015243/ENSMUSG00000038175/ENSMUSG00000022463/ENSMUSG00000015568/ENSMUSG00000093930	Cd9/Myd88/Apoe/Cd36/Abca1/Mylip/Srebf2/Lpl/Hmgcs1	9
GO:0090200	positive regulation of release of cytochrome c from mitochondria	BP	0.00122527	0.0214717	ENSMUSG00000030417/ENSMUSG00000003873/ENSMUSG00000024959/ENSMUSG00000028756/ENSMUSG00000057789/ENSMUSG00000066643/ENSMUSG00000039304/ENSMUSG00000002083/ENSMUSG00000004446	Pdcd5/Bax/Bad/Pink1/Bak1/Wdr35/Tnfsf10/Bbc3/Bid	9
GO:0006470	protein dephosphorylation	BP	0.00123151	0.0215163	ENSMUSG00000061718/ENSMUSG00000039220/ENSMUSG00000019960/ENSMUSG00000039431/ENSMUSG00000040435/ENSMUSG00000035873/ENSMUSG00000070056/ENSMUSG00000021948/ENSMUSG00000026064/ENSMUSG00000026544/ENSMUSG00000043445/ENSMUSG00000052144/ENSMUSG00000024190/ENSMUSG00000024777/ENSMUSG00000029147/ENSMUSG00000044502/ENSMUSG00000033323/ENSMUSG00000009630/ENSMUSG00000046062/ENSMUSG00000032475/ENSMUSG00000022951/…	Ppp1r1b/Ppp1r10/Dusp6/Mtmr7/Ppp1r15a/Pawr/Mfhas1/Prkcd/Ptp4a1/Dusp23/Pgp/Ppp4r2/Dusp1/Ppp2r5b/Ppm1g/Bod1/Ctdp1/Ppp2cb/Ppp1r15b/Nck1/Rcan1/Ppp2r2a/Pink1/Ptprk/Ppa2/Dusp3/Ppm1a/Htt/Cabin1/Acp2/Ptprb/Tab1/Ptpn6/Ptprc/Hsp90b1/Itga1/Rngtt/Pdpr/Gm10031/Ptprm/Epm2a/Pdp1/Ptpre/Igfbp3/Adora1/Bcl2/Ptpn13/Ppp1r14a	48
GO:0010608	posttranscriptional regulation of gene expression	BP	0.00123846	0.0215375	ENSMUSG00000027510/ENSMUSG00000040435/ENSMUSG00000008682/ENSMUSG00000015176/ENSMUSG00000028540/ENSMUSG00000050213/ENSMUSG00000053175/ENSMUSG00000039810/ENSMUSG00000000552/ENSMUSG00000031490/ENSMUSG00000038848/ENSMUSG00000021360/ENSMUSG00000022204/ENSMUSG00000058558/ENSMUSG00000031167/ENSMUSG00000040028/ENSMUSG00000041130/ENSMUSG00000038542/ENSMUSG00000040423/ENSMUSG00000038398/ENSMUSG00000043702/…	Rbm38/Ppp1r15a/Rpl10/Nolc1/Dph2/Snip1/Bcl3/Zc3h10/Zfp385a/Eif4ebp1/Ythdf1/Gcnt2/Ngdn/Rpl5/Rbm3/Elavl1/Zfp598/Pcid2/Rc3h1/Upf3a/Pde12/Sesn2/Trmt10c/Mif4gd/Clp1/Cnot3/Ppp1r15b/Malsu1/Nck1/Eif1/Smg5/Myd88/Pink1/Rc3h2/Khsrp/Rps27l/Cnot7/Tardbp/Tnrc6a/Cnot1/Dnajc1/Mrps27/Gcn1l1/Cyfip1/Parp9/Nsun3/Taco1/Eif2ak2/Eprs/Xrn1/Calr/Rbms3/A1cf/Fam129a/Ptk2b/Dnajc3/Rpl38/Tent5c/Hnrnpr/Cpeb2/Cirbp/Pml/Trub2/Cav…	71
GO:0009743	response to carbohydrate	BP	0.00124013	0.0215375	ENSMUSG00000078686/ENSMUSG00000078674/ENSMUSG00000003476/ENSMUSG00000073834/ENSMUSG00000028456/ENSMUSG00000078675/ENSMUSG00000023571/ENSMUSG00000060803/ENSMUSG00000068220/ENSMUSG00000020538/ENSMUSG00000051256/ENSMUSG00000020889/ENSMUSG00000029162/ENSMUSG00000028893/ENSMUSG00000050697/ENSMUSG00000024959/ENSMUSG00000041237/ENSMUSG00000000441/ENSMUSG00000003423/ENSMUSG00000047638/ENSMUSG00000005681/…	Mup9/Mup18/Crhr2/Mup11/Unc13b/Mup16/C1qtnf12/Gstp1/Lgals1/Srebf1/Jagn1/Nr1d1/Khk/Sesn2/Prkaa1/Bad/Pklr/Raf1/Pih1d1/Nr1h4/Apoa2/Gpld1/Lrp5/Smarca4/Ildr2/Hnf1b/Prkce/Apob/Tjp1/Ptk2b/Rab11fip2/Stxbp4/Slc2a5/Wdr35/Kcnb1/Adcy5/Hnf1a/Gpam/Hmgcr/Trpm4/Thbs1/Col4a3	42
GO:0070542	response to fatty acid	BP	0.00125431	0.0217191	ENSMUSG00000021214/ENSMUSG00000007872/ENSMUSG00000076441/ENSMUSG00000020538/ENSMUSG00000028393/ENSMUSG00000024045/ENSMUSG00000050697/ENSMUSG00000020532/ENSMUSG00000024959/ENSMUSG00000047638/ENSMUSG00000024900/ENSMUSG00000026187/ENSMUSG00000025203/ENSMUSG00000045038/ENSMUSG00000020609/ENSMUSG00000024827/ENSMUSG00000018796/ENSMUSG00000002944/ENSMUSG00000022512/ENSMUSG00000044359	Akr1c18/Id3/Ass1/Srebf1/Alad/Akap8/Prkaa1/Acaca/Bad/Nr1h4/Cpt1a/Xrcc5/Scd2/Prkce/Apob/Gldc/Acsl1/Cd36/Cldn1/P2ry4	20
GO:0032640	tumor necrosis factor production	BP	0.00125955	0.021745	ENSMUSG00000022556/ENSMUSG00000060803/ENSMUSG00000033307/ENSMUSG00000053175/ENSMUSG00000021326/ENSMUSG00000024045/ENSMUSG00000042419/ENSMUSG00000001348/ENSMUSG00000001666/ENSMUSG00000032508/ENSMUSG00000047638/ENSMUSG00000022037/ENSMUSG00000002944/ENSMUSG00000004266/ENSMUSG00000026395/ENSMUSG00000034641/ENSMUSG00000015340/ENSMUSG00000019850/ENSMUSG00000040296/ENSMUSG00000026896/ENSMUSG00000047139/…	Hsf1/Gstp1/Mif/Bcl3/Trim27/Akap8/Nfkbil1/Acp5/Ddt/Myd88/Nr1h4/Clu/Cd36/Ptpn6/Ptprc/Cd300ld/Cybb/Tnfaip3/Ddx58/Ifih1/Cd24a/Tlr3/Spon2/Thbs1/Syt11/Tlr1	26
GO:0022411	cellular component disassembly	BP	0.00132998	0.0228491	ENSMUSG00000014301/ENSMUSG00000028832/ENSMUSG00000028680/ENSMUSG00000042275/ENSMUSG00000059970/ENSMUSG00000015656/ENSMUSG00000026933/ENSMUSG00000018572/ENSMUSG00000022556/ENSMUSG00000039201/ENSMUSG00000029581/ENSMUSG00000027602/ENSMUSG00000038028/ENSMUSG00000020538/ENSMUSG00000018736/ENSMUSG00000003873/ENSMUSG00000030161/ENSMUSG00000056216/ENSMUSG00000031913/ENSMUSG00000059714/ENSMUSG00000050732/…	Pam16/Stmn1/Plk3/Pelo/Hspa2/Hspa8/Camsap1/Phf23/Hsf1/Tbc1d25/Fscn1/Map1lc3a/Tigar/Srebf1/Ndel1/Bax/Gabarapl1/Cebpg/Vps4a/Flot1/Vamp8/Grwd1/Camsap2/Mgea5/Akap8l/Pink1/Spast/Smarca4/Abce1/Htt/Fyco1/Irgm1/Epg5/Snapin/Setx/Sptbn1/Gbf1/Vps13c/Cdk5rap3/Apaf1/Ddr2/Ddit4/Mtrf1/Asph/Cd24a/Igfbp3/Fundc2/Katnb1/Eps8/Tgfb2/Snai2/Kif24	52
GO:0007009	plasma membrane organization	BP	0.00133136	0.0228491	ENSMUSG00000021948/ENSMUSG00000024381/ENSMUSG00000059714/ENSMUSG00000022353/ENSMUSG00000033039/ENSMUSG00000022037/ENSMUSG00000020315/ENSMUSG00000000058/ENSMUSG00000026395/ENSMUSG00000074364/ENSMUSG00000029428/ENSMUSG00000033788/ENSMUSG00000007655/ENSMUSG00000024743/ENSMUSG00000069601/ENSMUSG00000005125/ENSMUSG00000068923/ENSMUSG00000039239	Prkcd/Bin1/Flot1/Mtss1/Micall1/Clu/Sptbn1/Cav2/Ptprc/Ehd2/Stx2/Dysf/Cav1/Syt7/Ank3/Ndrg1/Syt11/Tgfb2	18
GO:0072593	reactive oxygen species metabolic process	BP	0.00135904	0.0232556	ENSMUSG00000021214/ENSMUSG00000073940/ENSMUSG00000076441/ENSMUSG00000021948/ENSMUSG00000060803/ENSMUSG00000015839/ENSMUSG00000005514/ENSMUSG00000038028/ENSMUSG00000028893/ENSMUSG00000072941/ENSMUSG00000001348/ENSMUSG00000005161/ENSMUSG00000026031/ENSMUSG00000056899/ENSMUSG00000028756/ENSMUSG00000033735/ENSMUSG00000007670/ENSMUSG00000021764/ENSMUSG00000030647/ENSMUSG00000022037/ENSMUSG00000044005/…	Akr1c18/Hbb-bt/Ass1/Prkcd/Gstp1/Nfe2l2/Por/Tigar/Sesn2/Sod3/Acp5/Prdx2/Cflar/Immp2l/Pink1/Spr/Khsrp/Ndufs4/Ndufc2/Clu/Gls2/Sesn1/Szt2/Gbf1/Cd36/Sh3pxd2a/Birc2/Pxdn/Atp2b4/Pla2r1/Cybb/Ptk2b/Fbln5/Ddit4/Wdr35/Cav1/Bcl2/Tlr5/Esr1/Thbs1/Mycn/Zfp13/Smpd3	43
GO:0006401	RNA catabolic process	BP	0.00136618	0.0233092	ENSMUSG00000095687/ENSMUSG00000042275/ENSMUSG00000027510/ENSMUSG00000024925/ENSMUSG00000041203/ENSMUSG00000032078/ENSMUSG00000028322/ENSMUSG00000031848/ENSMUSG00000040028/ENSMUSG00000038542/ENSMUSG00000040423/ENSMUSG00000038398/ENSMUSG00000043702/ENSMUSG00000052926/ENSMUSG00000071757/ENSMUSG00000020495/ENSMUSG00000007050/ENSMUSG00000001415/ENSMUSG00000032508/ENSMUSG00000007670/ENSMUSG00000031601/…	Rnaset2a/Pelo/Rbm38/Rnaseh2c/Trir/Zpr1/Exosc3/Lsm4/Elavl1/Pcid2/Rc3h1/Upf3a/Pde12/Rnaseh2a/Zhx2/Smg8/Lsm2/Smg5/Myd88/Khsrp/Cnot7/Tardbp/Zc3hav1/Tnrc6a/Helz2/Cnot1/Xrn1/Atm/Tent5c/Hnrnpr/Snd1/Dhx34/Cirbp/Nbas/Dcp1b/Mlh1	36
GO:1901990	regulation of mitotic cell cycle phase transition	BP	0.00139622	0.0237521	ENSMUSG00000002297/ENSMUSG00000035486/ENSMUSG00000021569/ENSMUSG00000027510/ENSMUSG00000034509/ENSMUSG00000021958/ENSMUSG00000059970/ENSMUSG00000048787/ENSMUSG00000029726/ENSMUSG00000024190/ENSMUSG00000025358/ENSMUSG00000020644/ENSMUSG00000050188/ENSMUSG00000038542/ENSMUSG00000031913/ENSMUSG00000022216/ENSMUSG00000034165/ENSMUSG00000078153/ENSMUSG00000022855/ENSMUSG00000036781/ENSMUSG00000020167/…	Dbf4/Plk5/Trip13/Rbm38/Mad2l1bp/Pinx1/Hspa2/Dcun1d3/Mepce/Dusp1/Cdk2/Id2/Lsm10/Pcid2/Vps4a/Psme1/Ccnd3/Psme2b/Senp2/Rps27l/Tcf3/Kank2/Cdk5rap3/Ptpn6/Casp2/Atm/Zfp655/Xrcc3/Prkdc/Pml/Lmnb1/Anapc4/Mtbp/Bcl2/Hyal1/Hus1/Tert/Rbl1/Blm/Bid	40
GO:0006605	protein targeting	BP	0.00142241	0.024127	ENSMUSG00000039470/ENSMUSG00000014301/ENSMUSG00000030847/ENSMUSG00000015656/ENSMUSG00000030417/ENSMUSG00000027534/ENSMUSG00000020538/ENSMUSG00000021079/ENSMUSG00000034203/ENSMUSG00000031913/ENSMUSG00000021969/ENSMUSG00000042670/ENSMUSG00000050697/ENSMUSG00000025499/ENSMUSG00000025220/ENSMUSG00000033039/ENSMUSG00000056899/ENSMUSG00000028756/ENSMUSG00000037553/ENSMUSG00000030629/ENSMUSG00000020946/…	Zdhhc2/Pam16/Bag3/Hspa8/Pdcd5/Snx16/Srebf1/Timm9/Chchd4/Vps4a/Zdhhc20/Immp1l/Prkaa1/Hras/Mgea5/Micall1/Immp2l/Pink1/Zdhhc18/Zfand6/Gosr2/Srp72/Pex16/Tram1/Spcs3/Pex1/Vti1a/Chm/Vps13c/Gcc2/Hps4/Stxbp4/Pml/Kcnb1/Lars/Adora1/Ncoa4/Ap1s3/Ank3/Pex10/Bid	41
GO:0044091	membrane biogenesis	BP	0.00143068	0.0241502	ENSMUSG00000059714/ENSMUSG00000027222/ENSMUSG00000032231/ENSMUSG00000020315/ENSMUSG00000000058/ENSMUSG00000041959/ENSMUSG00000029428/ENSMUSG00000024109/ENSMUSG00000007655/ENSMUSG00000069601	Flot1/Pex16/Anxa2/Sptbn1/Cav2/S100a10/Stx2/Nrxn1/Cav1/Ank3	10
GO:0034219	carbohydrate transmembrane transport	BP	0.00143207	0.0241502	ENSMUSG00000023571/ENSMUSG00000021948/ENSMUSG00000033307/ENSMUSG00000015839/ENSMUSG00000055980/ENSMUSG00000005089/ENSMUSG00000028893/ENSMUSG00000050697/ENSMUSG00000025220/ENSMUSG00000030087/ENSMUSG00000047638/ENSMUSG00000028645/ENSMUSG00000030168/ENSMUSG00000027956/ENSMUSG00000040760/ENSMUSG00000032715/ENSMUSG00000031616/ENSMUSG00000018166/ENSMUSG00000020546/ENSMUSG00000028976/ENSMUSG00000029556/…	C1qtnf12/Prkcd/Mif/Nfe2l2/Irs1/Slc1a2/Sesn2/Prkaa1/Mgea5/Klf15/Nr1h4/Slc2a1/Adipor2/Tmem144/Appl1/Trib3/Ednra/Erbb3/Stxbp4/Slc2a5/Hnf1a/Esr1/Tert/Slc2a13/Gpc3	25
GO:1901796	regulation of signal transduction by p53 class mediator	BP	0.0014391	0.0241985	ENSMUSG00000022682/ENSMUSG00000048878/ENSMUSG00000033307/ENSMUSG00000000552/ENSMUSG00000049327/ENSMUSG00000058558/ENSMUSG00000001707/ENSMUSG00000061024/ENSMUSG00000036940/ENSMUSG00000038683/ENSMUSG00000032409/ENSMUSG00000018669/ENSMUSG00000054580/ENSMUSG00000034218/ENSMUSG00000022676	Rrn3/Hexim1/Mif/Zfp385a/Kmt5a/Rpl5/Eef1e1/Rrs1/Kdm1a/Pak1ip1/Atr/Cdk5rap3/Pla2r1/Atm/Snai2	15
GO:1903322	positive regulation of protein modification by small protein conjugation or removal	BP	0.00145327	0.0243043	ENSMUSG00000042354/ENSMUSG00000048787/ENSMUSG00000018572/ENSMUSG00000024182/ENSMUSG00000018974/ENSMUSG00000032002/ENSMUSG00000009555/ENSMUSG00000070520/ENSMUSG00000038506/ENSMUSG00000036940/ENSMUSG00000029397/ENSMUSG00000022855/ENSMUSG00000039615/ENSMUSG00000044533/ENSMUSG00000015522/ENSMUSG00000039474/ENSMUSG00000032000/ENSMUSG00000021368/ENSMUSG00000018669/ENSMUSG00000057367/ENSMUSG00000032715/…	Gnl3/Dcun1d3/Phf23/Axin1/Sart3/Dcun1d5/Cdk9/Nsmce3/Dcun1d2/Kdm1a/Rchy1/Senp2/Stub1/Rps2/Arnt/Wfs1/Birc3/Tbc1d7/Cdk5rap3/Birc2/Trib3/Rassf5/Cav1/Nhlrc1	24
GO:0006906	vesicle fusion	BP	0.00145592	0.0243043	ENSMUSG00000031504/ENSMUSG00000035354/ENSMUSG00000031913/ENSMUSG00000028879/ENSMUSG00000032127/ENSMUSG00000020946/ENSMUSG00000032231/ENSMUSG00000001018/ENSMUSG00000024983/ENSMUSG00000009894/ENSMUSG00000029407/ENSMUSG00000046314/ENSMUSG00000000058/ENSMUSG00000026470/ENSMUSG00000033788/ENSMUSG00000030806/ENSMUSG00000024743	Rab20/Uvrag/Vps4a/Stx12/Vps11/Gosr2/Anxa2/Snapin/Vti1a/Snap47/Uso1/Stxbp6/Cav2/Stx6/Dysf/Stx1b/Syt7	17
GO:0032092	positive regulation of protein binding	BP	0.00145793	0.0243043	ENSMUSG00000029869/ENSMUSG00000048482/ENSMUSG00000022556/ENSMUSG00000017386/ENSMUSG00000059714/ENSMUSG00000026942/ENSMUSG00000000915/ENSMUSG00000009630/ENSMUSG00000002985/ENSMUSG00000006611/ENSMUSG00000040249/ENSMUSG00000029761/ENSMUSG00000032231/ENSMUSG00000025266/ENSMUSG00000040359/ENSMUSG00000061436/ENSMUSG00000032715/ENSMUSG00000049502/ENSMUSG00000007655/ENSMUSG00000021611/ENSMUSG00000038156	Ephb6/Bdnf/Hsf1/Traf4/Flot1/Traf2/Hip1r/Ppp2cb/Apoe/Hfe/Lrp1/Cald1/Anxa2/Gnl3l/Ufl1/Hipk2/Trib3/Dtx3l/Cav1/Tert/Spon1	21
GO:0006352	DNA-templated transcription, initiation	BP	0.00146586	0.0243341	ENSMUSG00000069306/ENSMUSG00000078941/ENSMUSG00000022682/ENSMUSG00000067995/ENSMUSG00000028271/ENSMUSG00000025049/ENSMUSG00000071359/ENSMUSG00000030714/ENSMUSG00000030678/ENSMUSG00000022109/ENSMUSG00000025532/ENSMUSG00000003423/ENSMUSG00000032187/ENSMUSG00000020679/ENSMUSG00000041303/ENSMUSG00000043535/ENSMUSG00000053477/ENSMUSG00000030213/ENSMUSG00000029556/ENSMUSG00000019768/ENSMUSG00000059669/…	Hist1h4m/Ak6/Rrn3/Gtf2f2/Gtf2b/Taf5/Tbpl1/Sgf29/Maz/Med4/Crcp/Pih1d1/Smarca4/Hnf1b/Gtf3c3/Setx/Tcf4/Atf7ip/Hnf1a/Esr1/Taf1b/Lipe/Hist1h4i	23
GO:0060759	regulation of response to cytokine stimulus	BP	0.00146808	0.0243341	ENSMUSG00000078941/ENSMUSG00000001034/ENSMUSG00000026072/ENSMUSG00000058444/ENSMUSG00000026942/ENSMUSG00000054452/ENSMUSG00000031601/ENSMUSG00000047638/ENSMUSG00000034422/ENSMUSG00000022967/ENSMUSG00000046879/ENSMUSG00000027189/ENSMUSG00000022906/ENSMUSG00000032083/ENSMUSG00000026395/ENSMUSG00000040296/ENSMUSG00000026896/ENSMUSG00000007655/ENSMUSG00000047139/ENSMUSG00000068854/ENSMUSG00000026981/…	Ak6/Mapk7/Il1r1/Map2k5/Traf2/Aes/Cnot7/Nr1h4/Parp14/Ifnar1/Irgm1/Trim44/Parp9/Apoa1/Ptprc/Ddx58/Ifih1/Cav1/Cd24a/Hist2h2be/Il1rn/Stap1	22
GO:0034248	regulation of cellular amide metabolic process	BP	0.0014728	0.0243431	ENSMUSG00000028680/ENSMUSG00000040435/ENSMUSG00000008682/ENSMUSG00000015176/ENSMUSG00000021948/ENSMUSG00000028540/ENSMUSG00000050213/ENSMUSG00000053175/ENSMUSG00000015839/ENSMUSG00000039810/ENSMUSG00000000552/ENSMUSG00000031490/ENSMUSG00000038848/ENSMUSG00000038028/ENSMUSG00000022204/ENSMUSG00000058558/ENSMUSG00000031167/ENSMUSG00000040028/ENSMUSG00000041130/ENSMUSG00000040423/ENSMUSG00000024381/…	Plk3/Ppp1r15a/Rpl10/Nolc1/Prkcd/Dph2/Snip1/Bcl3/Nfe2l2/Zc3h10/Zfp385a/Eif4ebp1/Ythdf1/Tigar/Ngdn/Rpl5/Rbm3/Elavl1/Zfp598/Rc3h1/Bin1/Upf3a/Sesn2/Trmt10c/Mif4gd/Cnot3/Ppp1r15b/Malsu1/Nck1/Eif1/Pink1/Khsrp/Rps27l/Cnot7/Apoe/Nr1h4/Clu/Tnrc6a/Cnot1/Dnajc1/Mrps27/Gcn1l1/Cyfip1/Nsun3/Taco1/Eif2ak2/Eprs/Xrn1/Calr/Rbms3/Fam129a/Ptk2b/Dnajc3/Rpl38/Hnrnpr/Cpeb2/Cirbp/Pml/Trub2/Dph7/Esr1/Mvk/Eif4e3/Spon1/Thb…	67
GO:0034433	steroid esterification	BP	0.00152573	0.0250048	ENSMUSG00000023045/ENSMUSG00000032079/ENSMUSG00000002985/ENSMUSG00000005681/ENSMUSG00000032083/ENSMUSG00000024378	Soat2/Apoa5/Apoe/Apoa2/Apoa1/Stard4	6
GO:0034434	sterol esterification	BP	0.00152573	0.0250048	ENSMUSG00000023045/ENSMUSG00000032079/ENSMUSG00000002985/ENSMUSG00000005681/ENSMUSG00000032083/ENSMUSG00000024378	Soat2/Apoa5/Apoe/Apoa2/Apoa1/Stard4	6
GO:0034435	cholesterol esterification	BP	0.00152573	0.0250048	ENSMUSG00000023045/ENSMUSG00000032079/ENSMUSG00000002985/ENSMUSG00000005681/ENSMUSG00000032083/ENSMUSG00000024378	Soat2/Apoa5/Apoe/Apoa2/Apoa1/Stard4	6
GO:1900407	regulation of cellular response to oxidative stress	BP	0.00153778	0.0251315	ENSMUSG00000035873/ENSMUSG00000001034/ENSMUSG00000015839/ENSMUSG00000028820/ENSMUSG00000036473/ENSMUSG00000040888/ENSMUSG00000025584/ENSMUSG00000042406/ENSMUSG00000028756/ENSMUSG00000038876/ENSMUSG00000026496/ENSMUSG00000033253/ENSMUSG00000002944/ENSMUSG00000021186/ENSMUSG00000037440/ENSMUSG00000034105/ENSMUSG00000028864/ENSMUSG00000030219	Pawr/Mapk7/Nfe2l2/Sfpq/Tbc1d24/Gfer/Pde8a/Atf4/Pink1/Rnf146/Parp1/Szt2/Cd36/Fbln5/Vnn1/Tldc1/Hgf/Erp27	18
GO:0050810	regulation of steroid biosynthetic process	BP	0.00158039	0.0256452	ENSMUSG00000021214/ENSMUSG00000005514/ENSMUSG00000027905/ENSMUSG00000020538/ENSMUSG00000020889/ENSMUSG00000002985/ENSMUSG00000047638/ENSMUSG00000020609/ENSMUSG00000024378/ENSMUSG00000032179/ENSMUSG00000058454/ENSMUSG00000036585/ENSMUSG00000045294/ENSMUSG00000048583/ENSMUSG00000052920/ENSMUSG00000022676	Akr1c18/Por/Ddx20/Srebf1/Nr1d1/Apoe/Nr1h4/Apob/Stard4/Bmp5/Dhcr7/Fgf1/Insig1/Igf2/Prkg1/Snai2	16
GO:0050819	negative regulation of coagulation	BP	0.00158217	0.0256452	ENSMUSG00000026249/ENSMUSG00000021948/ENSMUSG00000030342/ENSMUSG00000021492/ENSMUSG00000002985/ENSMUSG00000057880/ENSMUSG00000032231/ENSMUSG00000029231/ENSMUSG00000031645/ENSMUSG00000025856/ENSMUSG00000040152/ENSMUSG00000052920	Serpine2/Prkcd/Cd9/F12/Apoe/Abat/Anxa2/Pdgfra/F11/Pdgfa/Thbs1/Prkg1	12
GO:0042060	wound healing	BP	0.00158244	0.0256452	ENSMUSG00000026249/ENSMUSG00000023905/ENSMUSG00000024962/ENSMUSG00000060708/ENSMUSG00000021948/ENSMUSG00000015839/ENSMUSG00000030342/ENSMUSG00000057531/ENSMUSG00000021492/ENSMUSG00000001627/ENSMUSG00000005161/ENSMUSG00000025499/ENSMUSG00000026031/ENSMUSG00000022568/ENSMUSG00000032079/ENSMUSG00000002985/ENSMUSG00000026579/ENSMUSG00000022836/ENSMUSG00000026131/ENSMUSG00000020592/ENSMUSG00000057880/…	Serpine2/Tnfrsf12a/Vegfb/Bloc1s4/Prkcd/Nfe2l2/Cd9/Dtnbp1/F12/Ifrd1/Prdx2/Hras/Cflar/Scrib/Apoa5/Apoe/F5/Mylk/Dst/Sdc1/Abat/Fn1/Anxa2/Prkce/Prkca/Phldb2/Adipor2/Cd36/Vwf/Ptpn6/Dsp/Hps4/Notch1/Postn/Pdgfra/Itgb3/Hpse/Kank1/Bcl9/Fntb/Ppara/Dysf/Cav1/Syt7/F11/Hmgcr/Jaml/Pdgfa/Thbs1/Syt11/Tgfb2/Prkg1/Hbegf/Gli3/Snai2/Muc16	56
GO:0010543	regulation of platelet activation	BP	0.00161954	0.0261011	ENSMUSG00000026249/ENSMUSG00000021948/ENSMUSG00000030342/ENSMUSG00000002985/ENSMUSG00000057880/ENSMUSG00000050965/ENSMUSG00000029231/ENSMUSG00000025856/ENSMUSG00000052920	Serpine2/Prkcd/Cd9/Apoe/Abat/Prkca/Pdgfra/Pdgfa/Prkg1	9
GO:1900027	regulation of ruffle assembly	BP	0.00161954	0.0261011	ENSMUSG00000020669/ENSMUSG00000018736/ENSMUSG00000073982/ENSMUSG00000025499/ENSMUSG00000030447/ENSMUSG00000032702/ENSMUSG00000007655/ENSMUSG00000015766/ENSMUSG00000029254	Sh3yl1/Ndel1/Rhog/Hras/Cyfip1/Kank1/Cav1/Eps8/Stap1	9
GO:0031398	positive regulation of protein ubiquitination	BP	0.00165278	0.0265631	ENSMUSG00000048787/ENSMUSG00000018572/ENSMUSG00000024182/ENSMUSG00000032002/ENSMUSG00000009555/ENSMUSG00000070520/ENSMUSG00000038506/ENSMUSG00000036940/ENSMUSG00000029397/ENSMUSG00000022855/ENSMUSG00000039615/ENSMUSG00000044533/ENSMUSG00000039474/ENSMUSG00000032000/ENSMUSG00000021368/ENSMUSG00000018669/ENSMUSG00000057367/ENSMUSG00000032715/ENSMUSG00000026430/ENSMUSG00000007655/ENSMUSG00000044231	Dcun1d3/Phf23/Axin1/Dcun1d5/Cdk9/Nsmce3/Dcun1d2/Kdm1a/Rchy1/Senp2/Stub1/Rps2/Wfs1/Birc3/Tbc1d7/Cdk5rap3/Birc2/Trib3/Rassf5/Cav1/Nhlrc1	21
GO:0045931	positive regulation of mitotic cell cycle	BP	0.00168505	0.0268658	ENSMUSG00000032010/ENSMUSG00000002297/ENSMUSG00000039220/ENSMUSG00000059970/ENSMUSG00000029726/ENSMUSG00000022556/ENSMUSG00000035451/ENSMUSG00000031490/ENSMUSG00000044813/ENSMUSG00000109511/ENSMUSG00000050188/ENSMUSG00000038542/ENSMUSG00000034165/ENSMUSG00000003518/ENSMUSG00000024913/ENSMUSG00000004043/ENSMUSG00000050965/ENSMUSG00000031565/ENSMUSG00000028243/ENSMUSG00000021287/ENSMUSG00000024590/…	Usp2/Dbf4/Ppp1r10/Hspa2/Mepce/Hsf1/Foxa1/Eif4ebp1/Shb/Nup62/Lsm10/Pcid2/Ccnd3/Dusp3/Lrp5/Stat5a/Prkca/Fgfr1/Ubxn2b/Xrcc3/Lmnb1/Anapc4/Mtbp/Hyal1/Brca2/Tert/Igf2	27
GO:0042908	xenobiotic transport	BP	0.00168549	0.0268658	ENSMUSG00000007476/ENSMUSG00000030096/ENSMUSG00000028645/ENSMUSG00000046079/ENSMUSG00000028970	Lrrc8a/Slc6a6/Slc2a1/Lrrc8d/Abcb1b	5
GO:0090557	establishment of endothelial intestinal barrier	BP	0.00168549	0.0268658	ENSMUSG00000032508/ENSMUSG00000068036/ENSMUSG00000030516/ENSMUSG00000024812/ENSMUSG00000022512	Myd88/Afdn/Tjp1/Tjp2/Cldn1	5
GO:0000281	mitotic cytokinesis	BP	0.00169008	0.0268658	ENSMUSG00000028832/ENSMUSG00000002058/ENSMUSG00000109511/ENSMUSG00000034190/ENSMUSG00000027937/ENSMUSG00000029518/ENSMUSG00000024068/ENSMUSG00000066440/ENSMUSG00000006906/ENSMUSG00000059248/ENSMUSG00000020315/ENSMUSG00000058013/ENSMUSG00000041147/ENSMUSG00000069601/ENSMUSG00000032782/ENSMUSG00000032254/ENSMUSG00000025235	Stmn1/Unc119/Nup62/Chmp7/Jtb/Rab35/Spast/Zfyve26/Stambp/Sept9/Sptbn1/Sept11/Brca2/Ank3/Cntrob/Kif23/Bbs4	17
GO:0061008	hepaticobiliary system development	BP	0.00173272	0.0273847	ENSMUSG00000006538/ENSMUSG00000076441/ENSMUSG00000024986/ENSMUSG00000015806/ENSMUSG00000040888/ENSMUSG00000056216/ENSMUSG00000003644/ENSMUSG00000026031/ENSMUSG00000024927/ENSMUSG00000025533/ENSMUSG00000006611/ENSMUSG00000032187/ENSMUSG00000021466/ENSMUSG00000006920/ENSMUSG00000020679/ENSMUSG00000026923/ENSMUSG00000018379/ENSMUSG00000019850/ENSMUSG00000001280/ENSMUSG00000066643/ENSMUSG00000029556/…	Ihh/Ass1/Hhex/Qdpr/Gfer/Cebpg/Rps6ka1/Cflar/Rela/Asl/Hfe/Smarca4/Ptch1/Ezh1/Hnf1b/Notch1/Srsf1/Tnfaip3/Sp1/Wdr35/Hnf1a/Nphp3/Cldn1/Cad/Hgf/Mks1/Gli3/Hmgcs1/Hnf4g	29
GO:0043484	regulation of RNA splicing	BP	0.00173566	0.0273847	ENSMUSG00000090862/ENSMUSG00000048109/ENSMUSG00000027510/ENSMUSG00000028134/ENSMUSG00000074102/ENSMUSG00000025500/ENSMUSG00000015656/ENSMUSG00000032078/ENSMUSG00000032316/ENSMUSG00000039810/ENSMUSG00000031167/ENSMUSG00000018974/ENSMUSG00000037070/ENSMUSG00000028911/ENSMUSG00000037958/ENSMUSG00000056962/ENSMUSG00000029538/ENSMUSG00000028676/ENSMUSG00000043535/ENSMUSG00000018379/ENSMUSG00000046434/…	Rps13/Rbm15/Rbm38/Ptbp2/Rbm15b/Lmntd2/Hspa8/Zpr1/Clk3/Zc3h10/Rbm3/Sart3/Rbmxl1/Srsf4/Nsrp1/Jmjd6/Srsf9/Srsf10/Setx/Srsf1/Hnrnpa1/Cirbp/Mbnl2/Srsf3/Gm12355/Rbm20	26
GO:0072001	renal system development	BP	0.00173684	0.0273847	ENSMUSG00000035112/ENSMUSG00000048482/ENSMUSG00000007872/ENSMUSG00000027796/ENSMUSG00000076441/ENSMUSG00000020644/ENSMUSG00000020364/ENSMUSG00000003873/ENSMUSG00000047824/ENSMUSG00000056962/ENSMUSG00000026031/ENSMUSG00000030087/ENSMUSG00000025934/ENSMUSG00000020097/ENSMUSG00000020592/ENSMUSG00000021466/ENSMUSG00000026104/ENSMUSG00000020679/ENSMUSG00000032194/ENSMUSG00000039474/ENSMUSG00000031502/…	Wnk4/Bdnf/Id3/Smad9/Ass1/Id2/Zfp354a/Bax/Pygo2/Jmjd6/Cflar/Klf15/Gsta3/Sgpl1/Sdc1/Ptch1/Stat1/Hnf1b/Kank2/Wfs1/Col4a1/Nid1/Dlg5/Apaf1/Ednra/Notch1/Pdgfra/Fgfr1/Nle1/Itgb3/Fbn1/Casp9/Smo/Ift140/Cd24a/Fgf1/Nphp3/Bcl2/Itga6/Pdgfa/Fmn1/Tgfb2/Sulf1/Col4a4/Gli3/Gpc3/Col4a3	47
GO:0010888	negative regulation of lipid storage	BP	0.00175433	0.0274053	ENSMUSG00000078686/ENSMUSG00000078674/ENSMUSG00000073834/ENSMUSG00000078675/ENSMUSG00000021025/ENSMUSG00000060601/ENSMUSG00000020689/ENSMUSG00000022383	Mup9/Mup18/Mup11/Mup16/Nfkbia/Nr1h2/Itgb3/Ppara	8
GO:0019433	triglyceride catabolic process	BP	0.00175433	0.0274053	ENSMUSG00000041653/ENSMUSG00000032079/ENSMUSG00000002985/ENSMUSG00000033174/ENSMUSG00000020609/ENSMUSG00000032083/ENSMUSG00000003123/ENSMUSG00000015568	Pnpla3/Apoa5/Apoe/Mgll/Apob/Apoa1/Lipe/Lpl	8
GO:0006783	heme biosynthetic process	BP	0.0017617	0.0274053	ENSMUSG00000032786/ENSMUSG00000028393/ENSMUSG00000021361/ENSMUSG00000030979/ENSMUSG00000040018/ENSMUSG00000022742/ENSMUSG00000029556	Alas1/Alad/Tmem14c/Uros/Cox15/Cpox/Hnf1a	7
GO:0070242	thymocyte apoptotic process	BP	0.0017617	0.0274053	ENSMUSG00000027387/ENSMUSG00000033933/ENSMUSG00000003873/ENSMUSG00000057789/ENSMUSG00000002083/ENSMUSG00000030528/ENSMUSG00000021318	Zc3h8/Vhl/Bax/Bak1/Bbc3/Blm/Gli3	7
GO:0071404	cellular response to low-density lipoprotein particle stimulus	BP	0.0017617	0.0274053	ENSMUSG00000030342/ENSMUSG00000002944/ENSMUSG00000015243/ENSMUSG00000038175/ENSMUSG00000022463/ENSMUSG00000015568/ENSMUSG00000093930	Cd9/Cd36/Abca1/Mylip/Srebf2/Lpl/Hmgcs1	7
GO:0046323	glucose import	BP	0.00177063	0.0274707	ENSMUSG00000023571/ENSMUSG00000021948/ENSMUSG00000033307/ENSMUSG00000015839/ENSMUSG00000055980/ENSMUSG00000005089/ENSMUSG00000028893/ENSMUSG00000050697/ENSMUSG00000025220/ENSMUSG00000030087/ENSMUSG00000047638/ENSMUSG00000030168/ENSMUSG00000040760/ENSMUSG00000018166/ENSMUSG00000029556/ENSMUSG00000019768/ENSMUSG00000021611/ENSMUSG00000055653	C1qtnf12/Prkcd/Mif/Nfe2l2/Irs1/Slc1a2/Sesn2/Prkaa1/Mgea5/Klf15/Nr1h4/Adipor2/Appl1/Erbb3/Hnf1a/Esr1/Tert/Gpc3	18
GO:0071824	protein-DNA complex subunit organization	BP	0.00179977	0.0277569	ENSMUSG00000069306/ENSMUSG00000022682/ENSMUSG00000067995/ENSMUSG00000018102/ENSMUSG00000028271/ENSMUSG00000022702/ENSMUSG00000040599/ENSMUSG00000028693/ENSMUSG00000024335/ENSMUSG00000071359/ENSMUSG00000018974/ENSMUSG00000056216/ENSMUSG00000030714/ENSMUSG00000053801/ENSMUSG00000008958/ENSMUSG00000049516/ENSMUSG00000003423/ENSMUSG00000005982/ENSMUSG00000032187/ENSMUSG00000020196/ENSMUSG00000090112/…	Hist1h4m/Rrn3/Gtf2f2/Hist1h2bc/Gtf2b/Hira/Mis12/Nasp/Brd2/Tbpl1/Sart3/Cebpg/Sgf29/Grwd1/Vps72/Spty2d1/Pih1d1/Naa60/Smarca4/Cabin1/Shprh/Hnf1b/Gtf3c3/H3f3b/Tcf4/Trappc12/Prdm9/Orc3/H1f0/Atf7ip/Esr1/Taf1b/Hist2h2be/Anp32e/Nap1l3/Hist1h1c/Hist1h4i	37
GO:0008380	RNA splicing	BP	0.00180412	0.0277569	ENSMUSG00000090862/ENSMUSG00000048109/ENSMUSG00000027510/ENSMUSG00000028134/ENSMUSG00000074102/ENSMUSG00000025500/ENSMUSG00000098134/ENSMUSG00000044068/ENSMUSG00000015656/ENSMUSG00000032078/ENSMUSG00000057130/ENSMUSG00000032316/ENSMUSG00000039810/ENSMUSG00000021431/ENSMUSG00000027905/ENSMUSG00000028820/ENSMUSG00000050188/ENSMUSG00000031167/ENSMUSG00000031848/ENSMUSG00000032387/ENSMUSG00000018974/…	Rps13/Rbm15/Rbm38/Ptbp2/Rbm15b/Lmntd2/Rnf113a2/Zrsr1/Hspa8/Zpr1/Txnl4a/Clk3/Zc3h10/Snrnp48/Ddx20/Sfpq/Lsm10/Rbm3/Lsm4/Rbpms2/Sart3/Scnm1/Tsen34/Rbmxl1/Srsf4/Nsrp1/Khdc4/Clp1/Luc7l/Rp9/Lsm2/Jmjd6/Srsf9/Kdm1a/Gemin7/Prpf4/Khsrp/Srsf10/Tardbp/Virma/Ccar2/Thoc2/Ddx1/Setx/Snrnp200/Snrpa/Srpk2/Tsen2/Srsf1/Hnrnpa1/Cirbp/Mbnl2/Srsf3/Gm12355/Rbm20	55
GO:0071398	cellular response to fatty acid	BP	0.00180575	0.0277569	ENSMUSG00000021214/ENSMUSG00000007872/ENSMUSG00000076441/ENSMUSG00000020538/ENSMUSG00000024045/ENSMUSG00000050697/ENSMUSG00000020532/ENSMUSG00000047638/ENSMUSG00000024900/ENSMUSG00000026187/ENSMUSG00000045038/ENSMUSG00000020609/ENSMUSG00000022512/ENSMUSG00000044359	Akr1c18/Id3/Ass1/Srebf1/Akap8/Prkaa1/Acaca/Nr1h4/Cpt1a/Xrcc5/Prkce/Apob/Cldn1/P2ry4	14
GO:0045926	negative regulation of growth	BP	0.00180816	0.0277569	ENSMUSG00000031489/ENSMUSG00000026249/ENSMUSG00000008384/ENSMUSG00000053137/ENSMUSG00000048787/ENSMUSG00000046718/ENSMUSG00000004798/ENSMUSG00000031661/ENSMUSG00000028893/ENSMUSG00000033323/ENSMUSG00000025207/ENSMUSG00000001627/ENSMUSG00000032508/ENSMUSG00000024863/ENSMUSG00000032187/ENSMUSG00000021466/ENSMUSG00000038332/ENSMUSG00000027200/ENSMUSG00000033712/ENSMUSG00000028755/ENSMUSG00000020902/…	Adrb3/Serpine2/Sertad1/Mapk11/Dcun1d3/Bst2/Ulk2/Nkd1/Sesn2/Ctdp1/Sema4g/Ifrd1/Myd88/Mbl2/Smarca4/Ptch1/Sesn1/Sema6d/Ccar2/Cda/Ntn1/Irf8/Adipor2/Cd36/Sema3f/Plac8/Notch1/Alms1/Ppara/Cirbp/Pml/Acvr1b/Bcl2/Hyal1/Bbc3/Sema3c/Tgfb2/Igfbp5/Trim46/Gpc3/Tmprss4/Ptk6	42
GO:0006084	acetyl-CoA metabolic process	BP	0.00182444	0.0279331	ENSMUSG00000042010/ENSMUSG00000000168/ENSMUSG00000020532/ENSMUSG00000017453/ENSMUSG00000021748/ENSMUSG00000027875/ENSMUSG00000028011/ENSMUSG00000041939/ENSMUSG00000006517/ENSMUSG00000093930	Acacb/Dlat/Acaca/Pipox/Pdhb/Hmgcs2/Tdo2/Mvk/Mvd/Hmgcs1	10
GO:0030522	intracellular receptor signaling pathway	BP	0.00183851	0.0280658	ENSMUSG00000021214/ENSMUSG00000048482/ENSMUSG00000063889/ENSMUSG00000020038/ENSMUSG00000035451/ENSMUSG00000071054/ENSMUSG00000021025/ENSMUSG00000020538/ENSMUSG00000020889/ENSMUSG00000042625/ENSMUSG00000035632/ENSMUSG00000022109/ENSMUSG00000071072/ENSMUSG00000024927/ENSMUSG00000039656/ENSMUSG00000047638/ENSMUSG00000060601/ENSMUSG00000029826/ENSMUSG00000032187/ENSMUSG00000036550/ENSMUSG00000040359/…	Akr1c18/Bdnf/Crem/Cry1/Foxa1/Safb/Nfkbia/Srebf1/Nr1d1/Safb2/Cnot3/Med4/Ptges3/Rela/Rxrb/Nr1h4/Nr1h2/Zc3hav1/Smarca4/Cnot1/Ufl1/Kank2/Parp1/Calr/Rarg/Tnfaip3/Ddx58/Ifih1/Ppara/Pml/Ddx60/Esr1/Trim68/Ppargc1b/Rnf125/Esrrg/Snai2/Hnf4g	38
GO:0061180	mammary gland epithelium development	BP	0.0018453	0.0280658	ENSMUSG00000049686/ENSMUSG00000020644/ENSMUSG00000085795/ENSMUSG00000058886/ENSMUSG00000003873/ENSMUSG00000047824/ENSMUSG00000022568/ENSMUSG00000024913/ENSMUSG00000021466/ENSMUSG00000004043/ENSMUSG00000020902/ENSMUSG00000026638/ENSMUSG00000001761/ENSMUSG00000036986/ENSMUSG00000041147/ENSMUSG00000019768	Orai1/Id2/Zfp703/Deaf1/Bax/Pygo2/Scrib/Lrp5/Ptch1/Stat5a/Ntn1/Irf6/Smo/Pml/Brca2/Esr1	16
GO:0032368	regulation of lipid transport	BP	0.00184757	0.0280658	ENSMUSG00000020038/ENSMUSG00000021948/ENSMUSG00000033307/ENSMUSG00000021025/ENSMUSG00000040564/ENSMUSG00000032079/ENSMUSG00000022555/ENSMUSG00000002985/ENSMUSG00000060601/ENSMUSG00000005681/ENSMUSG00000021466/ENSMUSG00000026944/ENSMUSG00000032231/ENSMUSG00000037685/ENSMUSG00000031278/ENSMUSG00000032083/ENSMUSG00000015243/ENSMUSG00000054580/ENSMUSG00000020689/ENSMUSG00000022383/ENSMUSG00000020427/…	Cry1/Prkcd/Mif/Nfkbia/Apoc1/Apoa5/Dgat1/Apoe/Nr1h2/Apoa2/Ptch1/Abca2/Anxa2/Atp8a1/Acsl4/Apoa1/Abca1/Pla2r1/Itgb3/Ppara/Igfbp3/Srebf2/Thbs1	23
GO:1903556	negative regulation of tumor necrosis factor superfamily cytokine production	BP	0.00188838	0.028611	ENSMUSG00000022556/ENSMUSG00000060803/ENSMUSG00000053175/ENSMUSG00000021326/ENSMUSG00000024045/ENSMUSG00000042419/ENSMUSG00000001348/ENSMUSG00000047638/ENSMUSG00000004266/ENSMUSG00000019850/ENSMUSG00000047139/ENSMUSG00000016496/ENSMUSG00000068923	Hsf1/Gstp1/Bcl3/Trim27/Akap8/Nfkbil1/Acp5/Nr1h4/Ptpn6/Tnfaip3/Cd24a/Cd274/Syt11	13
GO:0046164	alcohol catabolic process	BP	0.00193282	0.0292081	ENSMUSG00000021214/ENSMUSG00000021259/ENSMUSG00000039431/ENSMUSG00000024213/ENSMUSG00000023963/ENSMUSG00000002985/ENSMUSG00000027227/ENSMUSG00000074207/ENSMUSG00000029269/ENSMUSG00000035561/ENSMUSG00000025059/ENSMUSG00000001173	Akr1c18/Cyp46a1/Mtmr7/Nudt3/Cyp39a1/Apoe/Sord/Adh1/Sult1b1/Aldh1b1/Gk/Ocrl	12
GO:0006520	cellular amino acid metabolic process	BP	0.00194566	0.029326	ENSMUSG00000022129/ENSMUSG00000032431/ENSMUSG00000076441/ENSMUSG00000032263/ENSMUSG00000003526/ENSMUSG00000002769/ENSMUSG00000040213/ENSMUSG00000015806/ENSMUSG00000027597/ENSMUSG00000000673/ENSMUSG00000028992/ENSMUSG00000021420/ENSMUSG00000027332/ENSMUSG00000001670/ENSMUSG00000058709/ENSMUSG00000025533/ENSMUSG00000048087/ENSMUSG00000047638/ENSMUSG00000017453/ENSMUSG00000044005/ENSMUSG00000006378/…	Dct/Crtap/Ass1/Bckdhb/Prodh/Gnmt/Kyat3/Qdpr/Ahcy/Haao/Nmnat1/Fars2/Ivd/Tat/Egln2/Asl/Gm4737/Nr1h4/Pipox/Gls2/Gcat/Prodh2/Amt/Blmh/Abat/Stat5a/Ido2/Gldc/Mut/Eprs/Fpgs/Bhmt2/Aasdh/Cpox/Atp2b4/Tdo2/Ddo/Pars2/Lars/Azin1/Hal/Cad	42
GO:0006633	fatty acid biosynthetic process	BP	0.00198075	0.0297778	ENSMUSG00000042010/ENSMUSG00000033307/ENSMUSG00000020538/ENSMUSG00000037622/ENSMUSG00000030869/ENSMUSG00000028937/ENSMUSG00000031708/ENSMUSG00000050697/ENSMUSG00000040564/ENSMUSG00000032079/ENSMUSG00000020532/ENSMUSG00000071072/ENSMUSG00000060601/ENSMUSG00000028944/ENSMUSG00000033174/ENSMUSG00000033629/ENSMUSG00000025203/ENSMUSG00000032715/ENSMUSG00000032883/ENSMUSG00000021786/ENSMUSG00000029556/…	Acacb/Mif/Srebf1/Wdtc1/Ndufab1/Acot7/Tecr/Prkaa1/Apoc1/Apoa5/Acaca/Ptges3/Nr1h2/Prkag2/Mgll/Hacd3/Scd2/Trib3/Acsl3/Oxsm/Hnf1a/Abhd2/Insig1/Lpl/Slc45a3	25
GO:0008645	hexose transmembrane transport	BP	0.00202905	0.0304252	ENSMUSG00000023571/ENSMUSG00000021948/ENSMUSG00000033307/ENSMUSG00000015839/ENSMUSG00000055980/ENSMUSG00000005089/ENSMUSG00000028893/ENSMUSG00000050697/ENSMUSG00000025220/ENSMUSG00000030087/ENSMUSG00000047638/ENSMUSG00000028645/ENSMUSG00000030168/ENSMUSG00000040760/ENSMUSG00000032715/ENSMUSG00000031616/ENSMUSG00000018166/ENSMUSG00000020546/ENSMUSG00000028976/ENSMUSG00000029556/ENSMUSG00000019768/…	C1qtnf12/Prkcd/Mif/Nfe2l2/Irs1/Slc1a2/Sesn2/Prkaa1/Mgea5/Klf15/Nr1h4/Slc2a1/Adipor2/Appl1/Trib3/Ednra/Erbb3/Stxbp4/Slc2a5/Hnf1a/Esr1/Tert/Slc2a13/Gpc3	24
GO:0007030	Golgi organization	BP	0.00206823	0.0308538	ENSMUSG00000028680/ENSMUSG00000039046/ENSMUSG00000027465/ENSMUSG00000041570/ENSMUSG00000047126/ENSMUSG00000026924/ENSMUSG00000029104/ENSMUSG00000024065/ENSMUSG00000038102/ENSMUSG00000028572/ENSMUSG00000041891/ENSMUSG00000032513/ENSMUSG00000024983/ENSMUSG00000025224/ENSMUSG00000039763/ENSMUSG00000029407/ENSMUSG00000026589/ENSMUSG00000038039/ENSMUSG00000020628/ENSMUSG00000025178/ENSMUSG00000026470/…	Plk3/Usp6nl/Tbc1d20/Camsap2/Cltc/Sec16a/Htt/Ehd3/Trappc11/Hook1/Lman1/Gorasp1/Vti1a/Gbf1/Dnajc28/Uso1/Sec16b/Gcc2/Trappc12/Pi4k2a/Stx6/Ubxn2b/Tmed7	23
GO:0042177	negative regulation of protein catabolic process	BP	0.00206823	0.0308538	ENSMUSG00000026249/ENSMUSG00000078941/ENSMUSG00000060579/ENSMUSG00000025316/ENSMUSG00000058558/ENSMUSG00000018189/ENSMUSG00000038195/ENSMUSG00000046404/ENSMUSG00000028393/ENSMUSG00000024927/ENSMUSG00000020694/ENSMUSG00000006611/ENSMUSG00000032231/ENSMUSG00000033712/ENSMUSG00000033004/ENSMUSG00000061436/ENSMUSG00000018669/ENSMUSG00000101523/ENSMUSG00000032913/ENSMUSG00000036986/ENSMUSG00000033788/…	Serpine2/Ak6/Fhit/Banp/Rpl5/Uchl5/Rilp/Yod1/Alad/Rela/Tlk2/Hfe/Anxa2/Ccar2/Mycbp2/Hipk2/Cdk5rap3/Gm10031/Lrig2/Pml/Dysf/Azin1/Fmn2	23
GO:0016197	endosomal transport	BP	0.00209486	0.03095	ENSMUSG00000048832/ENSMUSG00000021326/ENSMUSG00000035890/ENSMUSG00000038195/ENSMUSG00000026927/ENSMUSG00000031913/ENSMUSG00000035392/ENSMUSG00000022568/ENSMUSG00000028879/ENSMUSG00000033039/ENSMUSG00000029518/ENSMUSG00000034484/ENSMUSG00000020946/ENSMUSG00000047126/ENSMUSG00000030172/ENSMUSG00000031242/ENSMUSG00000024065/ENSMUSG00000039840/ENSMUSG00000033808/ENSMUSG00000024983/ENSMUSG00000031479/…	Vps37c/Trim27/Rnf126/Rilp/Sdccag3/Vps4a/Dennd1a/Scrib/Stx12/Micall1/Rab35/Snx2/Gosr2/Cltc/Erc1/2610002M06Rik/Ehd3/Epg5/Tmem87a/Vti1a/Vps36/Gbf1/Gcc2/Abca1/Stx6/Ehd2/Alms1/Ehd4/Lyst/Lrp2/Vps25	31
GO:0120032	regulation of plasma membrane bounded cell projection assembly	BP	0.00209486	0.03095	ENSMUSG00000021948/ENSMUSG00000020669/ENSMUSG00000029581/ENSMUSG00000026927/ENSMUSG00000018736/ENSMUSG00000073982/ENSMUSG00000025499/ENSMUSG00000030397/ENSMUSG00000046985/ENSMUSG00000029104/ENSMUSG00000022272/ENSMUSG00000059248/ENSMUSG00000030447/ENSMUSG00000021368/ENSMUSG00000039671/ENSMUSG00000032812/ENSMUSG00000028256/ENSMUSG00000032702/ENSMUSG00000024169/ENSMUSG00000024109/ENSMUSG00000007655/…	Prkcd/Sh3yl1/Fscn1/Sdccag3/Ndel1/Rhog/Hras/Mark4/Tapt1/Htt/Myo10/Sept9/Cyfip1/Tbc1d7/Zmynd8/Arap1/Odf2l/Kank1/Ift140/Nrxn1/Cav1/Pld1/Dock11/Eps8/Cntrob/Tbc1d30/Cenpj/Bbs4/Ripor2/Mns1/Stap1	31
GO:0045333	cellular respiration	BP	0.00209555	0.03095	ENSMUSG00000078686/ENSMUSG00000078674/ENSMUSG00000073834/ENSMUSG00000044122/ENSMUSG00000078675/ENSMUSG00000048482/ENSMUSG00000039914/ENSMUSG00000000168/ENSMUSG00000003873/ENSMUSG00000034203/ENSMUSG00000023089/ENSMUSG00000000088/ENSMUSG00000000171/ENSMUSG00000022551/ENSMUSG00000024038/ENSMUSG00000056899/ENSMUSG00000028756/ENSMUSG00000009863/ENSMUSG00000031818/ENSMUSG00000022354/ENSMUSG00000021606/…	Mup9/Mup18/Mup11/Proca1/Mup16/Bdnf/Coq10a/Dlat/Bax/Chchd4/Ndufa5/Cox5a/Sdhd/Cyc1/Ndufv3/Immp2l/Pink1/Sdhb/Cox4i1/Ndufb9/Ndufs6/Ndufs4/Ndufc2/Uqcrq/Uqcrb/Uqcr10/Pdhb/mt-Nd5/Bid	29
GO:0008286	insulin receptor signaling pathway	BP	0.00209596	0.03095	ENSMUSG00000078686/ENSMUSG00000078674/ENSMUSG00000073834/ENSMUSG00000078675/ENSMUSG00000023571/ENSMUSG00000021948/ENSMUSG00000031490/ENSMUSG00000055980/ENSMUSG00000020538/ENSMUSG00000018736/ENSMUSG00000034165/ENSMUSG00000032475/ENSMUSG00000024927/ENSMUSG00000047638/ENSMUSG00000021340/ENSMUSG00000040760/ENSMUSG00000000058/ENSMUSG00000020546/ENSMUSG00000032702/ENSMUSG00000041836/ENSMUSG00000071172/…	Mup9/Mup18/Mup11/Mup16/C1qtnf12/Prkcd/Eif4ebp1/Irs1/Srebf1/Ndel1/Ccnd3/Nck1/Rela/Nr1h4/Gpld1/Appl1/Cav2/Stxbp4/Kank1/Ptpre/Srsf3/Igf2	22
GO:0048384	retinoic acid receptor signaling pathway	BP	0.00210932	0.03099	ENSMUSG00000021214/ENSMUSG00000063889/ENSMUSG00000039656/ENSMUSG00000060601/ENSMUSG00000036550/ENSMUSG00000003814/ENSMUSG00000001288/ENSMUSG00000036986/ENSMUSG00000026610	Akr1c18/Crem/Rxrb/Nr1h2/Cnot1/Calr/Rarg/Pml/Esrrg	9
GO:0071480	cellular response to gamma radiation	BP	0.00210932	0.03099	ENSMUSG00000049932/ENSMUSG00000022556/ENSMUSG00000025499/ENSMUSG00000036940/ENSMUSG00000020694/ENSMUSG00000026187/ENSMUSG00000031583/ENSMUSG00000032409/ENSMUSG00000034218	H2afx/Hsf1/Hras/Kdm1a/Tlk2/Xrcc5/Wrn/Atr/Atm	9
GO:0000070	mitotic sister chromatid segregation	BP	0.00213256	0.0312525	ENSMUSG00000021569/ENSMUSG00000026622/ENSMUSG00000034509/ENSMUSG00000034906/ENSMUSG00000021958/ENSMUSG00000018572/ENSMUSG00000024190/ENSMUSG00000022702/ENSMUSG00000040599/ENSMUSG00000109511/ENSMUSG00000034190/ENSMUSG00000061024/ENSMUSG00000038542/ENSMUSG00000024045/ENSMUSG00000031913/ENSMUSG00000044502/ENSMUSG00000047777/ENSMUSG00000002625/ENSMUSG00000046691/ENSMUSG00000047710/ENSMUSG00000034218/…	Trip13/Nek2/Mad2l1bp/Ncaph/Pinx1/Phf23/Dusp1/Hira/Mis12/Nup62/Chmp7/Rrs1/Pcid2/Akap8/Vps4a/Bod1/Phf13/Akap8l/Chtf8/Champ1/Atm/Xrcc3/Anapc4/Tnks/Katnb1/Kif23	26
GO:0051055	negative regulation of lipid biosynthetic process	BP	0.00214072	0.0312932	ENSMUSG00000078686/ENSMUSG00000021214/ENSMUSG00000078674/ENSMUSG00000073834/ENSMUSG00000078675/ENSMUSG00000037622/ENSMUSG00000040564/ENSMUSG00000002985/ENSMUSG00000047638/ENSMUSG00000032179/ENSMUSG00000032715/ENSMUSG00000025856/ENSMUSG00000045294/ENSMUSG00000022676	Mup9/Akr1c18/Mup18/Mup11/Mup16/Wdtc1/Apoc1/Apoe/Nr1h4/Bmp5/Trib3/Pdgfa/Insig1/Snai2	14
GO:0010038	response to metal ion	BP	0.0021653	0.0315732	ENSMUSG00000021214/ENSMUSG00000039740/ENSMUSG00000071076/ENSMUSG00000034361/ENSMUSG00000076441/ENSMUSG00000022556/ENSMUSG00000032348/ENSMUSG00000024190/ENSMUSG00000027602/ENSMUSG00000038028/ENSMUSG00000020644/ENSMUSG00000028393/ENSMUSG00000015806/ENSMUSG00000029162/ENSMUSG00000072941/ENSMUSG00000009630/ENSMUSG00000050697/ENSMUSG00000000673/ENSMUSG00000024959/ENSMUSG00000001670/ENSMUSG00000041237/…	Akr1c18/Alg2/Jund/Cpne2/Ass1/Hsf1/Gsta4/Dusp1/Map1lc3a/Tigar/Id2/Alad/Qdpr/Khk/Sod3/Ppp2cb/Prkaa1/Haao/Bad/Tat/Pklr/Atf1/Atf4/P2rx4/Hfe/Sord/Gpld1/Sdc1/Abat/Fn1/Cp/Uros/Parp1/Dnmt3a/Calr/Cpox/Cybb/Ptk2b/Enpp2/Carf/Casp9/Fus/Atp7b/Loxl2/Nrxn1/Asph/Cav1/Cldn1/Bcl2/Syt7/Tert/Ank3/Thbs1/Sucnr1/Syt11	55
GO:0008643	carbohydrate transport	BP	0.0021854	0.0317867	ENSMUSG00000023571/ENSMUSG00000021948/ENSMUSG00000033307/ENSMUSG00000015839/ENSMUSG00000055980/ENSMUSG00000005089/ENSMUSG00000028893/ENSMUSG00000050697/ENSMUSG00000025220/ENSMUSG00000030087/ENSMUSG00000047638/ENSMUSG00000028645/ENSMUSG00000030168/ENSMUSG00000027956/ENSMUSG00000040760/ENSMUSG00000032715/ENSMUSG00000031616/ENSMUSG00000018166/ENSMUSG00000020546/ENSMUSG00000024036/ENSMUSG00000028976/…	C1qtnf12/Prkcd/Mif/Nfe2l2/Irs1/Slc1a2/Sesn2/Prkaa1/Mgea5/Klf15/Nr1h4/Slc2a1/Adipor2/Tmem144/Appl1/Trib3/Ednra/Erbb3/Stxbp4/Slc37a1/Slc2a5/Hnf1a/Esr1/Tert/Slc45a3/Pls1/Slc2a13/Gpc3	28
GO:0007224	smoothened signaling pathway	BP	0.0022598	0.0327869	ENSMUSG00000026249/ENSMUSG00000006538/ENSMUSG00000035451/ENSMUSG00000046096/ENSMUSG00000005514/ENSMUSG00000021752/ENSMUSG00000016637/ENSMUSG00000019428/ENSMUSG00000021466/ENSMUSG00000045039/ENSMUSG00000061436/ENSMUSG00000021782/ENSMUSG00000027778/ENSMUSG00000028630/ENSMUSG00000001761/ENSMUSG00000024169/ENSMUSG00000034848/ENSMUSG00000050248/ENSMUSG00000029122/ENSMUSG00000064128/ENSMUSG00000034121/…	Serpine2/Ihh/Foxa1/Mosmo/Por/Kctd6/Ift27/Fkbp8/Ptch1/Megf8/Hipk2/Dlg5/Ift80/Dyrk2/Smo/Ift140/Ttc21b/Evc2/Evc/Cenpj/Mks1/Rfx4/Gli3/Gpc3	24
GO:0006399	tRNA metabolic process	BP	0.00230019	0.0331077	ENSMUSG00000038812/ENSMUSG00000051557/ENSMUSG00000060950/ENSMUSG00000028322/ENSMUSG00000048495/ENSMUSG00000024037/ENSMUSG00000035585/ENSMUSG00000044763/ENSMUSG00000027079/ENSMUSG00000021420/ENSMUSG00000054226/ENSMUSG00000022031/ENSMUSG00000007610/ENSMUSG00000050312/ENSMUSG00000037149/ENSMUSG00000024271/ENSMUSG00000026615/ENSMUSG00000031901/ENSMUSG00000038628/ENSMUSG00000024251/ENSMUSG00000042389/…	Trmt112/Pusl1/Trmt61a/Exosc3/Tyw5/Wdr4/Tsen34/Trmt10c/Clp1/Fars2/Tprkb/Elp3/Gtpbp3/Nsun3/Ddx1/Elp2/Eprs/Dus2/Polr3k/Thada/Tsen2/Pars2/Trub2/Lars/Trmt6/Mettl1/Elac1/Trmt9b/Trdmt1	29
GO:0019432	triglyceride biosynthetic process	BP	0.00230125	0.0331077	ENSMUSG00000041653/ENSMUSG00000020538/ENSMUSG00000022555/ENSMUSG00000060601/ENSMUSG00000018796/ENSMUSG00000031278/ENSMUSG00000027412/ENSMUSG00000024978/ENSMUSG00000015568/ENSMUSG00000029314	Pnpla3/Srebf1/Dgat1/Nr1h2/Acsl1/Acsl4/Lpin3/Gpam/Lpl/Gpat3	10
GO:0030490	maturation of SSU-rRNA	BP	0.00230125	0.0331077	ENSMUSG00000003848/ENSMUSG00000023988/ENSMUSG00000022204/ENSMUSG00000061024/ENSMUSG00000061458/ENSMUSG00000036376/ENSMUSG00000041438/ENSMUSG00000070697/ENSMUSG00000060679/ENSMUSG00000038335	Nob1/Bysl/Ngdn/Rrs1/Nol10/Abt1/Utp4/Utp3/Mrps9/Tsr1	10
GO:0006469	negative regulation of protein kinase activity	BP	0.00231492	0.0331077	ENSMUSG00000015312/ENSMUSG00000019960/ENSMUSG00000048878/ENSMUSG00000021948/ENSMUSG00000060803/ENSMUSG00000001774/ENSMUSG00000024986/ENSMUSG00000024190/ENSMUSG00000028458/ENSMUSG00000048379/ENSMUSG00000044813/ENSMUSG00000021326/ENSMUSG00000109511/ENSMUSG00000057531/ENSMUSG00000040525/ENSMUSG00000069135/ENSMUSG00000032475/ENSMUSG00000024212/ENSMUSG00000002985/ENSMUSG00000003518/ENSMUSG00000024913/…	Gadd45b/Dusp6/Hexim1/Prkcd/Gstp1/Chordc1/Hhex/Dusp1/Tesk1/Socs4/Shb/Trim27/Nup62/Dtnbp1/Cblc/Fgfr1op/Nck1/Mllt1/Apoe/Dusp3/Lrp5/Prkag2/Dus2/Cdk5rap3/Ptpn6/Ptprc/Trib3/Dnajc3/Tnfaip3/Cav1/Hmgcr/Ptk6/Tesc/Vps25	34
GO:0009635	response to herbicide	BP	0.00232744	0.0331077	ENSMUSG00000020396/ENSMUSG00000022556/ENSMUSG00000032348/ENSMUSG00000028393/ENSMUSG00000046434/ENSMUSG00000026822	Nefh/Hsf1/Gsta4/Alad/Hnrnpa1/Lcn2	6
GO:0044794	positive regulation by host of viral process	BP	0.00232744	0.0331077	ENSMUSG00000015656/ENSMUSG00000027465/ENSMUSG00000002985/ENSMUSG00000032231/ENSMUSG00000034653/ENSMUSG00000000058	Hspa8/Tbc1d20/Apoe/Anxa2/Ythdc2/Cav2	6
GO:0055089	fatty acid homeostasis	BP	0.00232744	0.0331077	ENSMUSG00000050697/ENSMUSG00000022555/ENSMUSG00000002985/ENSMUSG00000047638/ENSMUSG00000042429/ENSMUSG00000024978	Prkaa1/Dgat1/Apoe/Nr1h4/Adora1/Gpam	6
GO:0071360	cellular response to exogenous dsRNA	BP	0.00232744	0.0331077	ENSMUSG00000059714/ENSMUSG00000029826/ENSMUSG00000040296/ENSMUSG00000026896/ENSMUSG00000007655/ENSMUSG00000031639	Flot1/Zc3hav1/Ddx58/Ifih1/Cav1/Tlr3	6
GO:0090398	cellular senescence	BP	0.00233912	0.0331926	ENSMUSG00000049932/ENSMUSG00000035873/ENSMUSG00000021948/ENSMUSG00000020644/ENSMUSG00000042675/ENSMUSG00000001707/ENSMUSG00000025499/ENSMUSG00000003814/ENSMUSG00000054580/ENSMUSG00000022672/ENSMUSG00000036986/ENSMUSG00000019699/ENSMUSG00000007655/ENSMUSG00000021611/ENSMUSG00000027641	H2afx/Pawr/Prkcd/Id2/Ypel3/Eef1e1/Hras/Calr/Pla2r1/Prkdc/Pml/Akt3/Cav1/Tert/Rbl1	15
GO:0000280	nuclear division	BP	0.00235156	0.0332729	ENSMUSG00000090877/ENSMUSG00000002324/ENSMUSG00000002068/ENSMUSG00000021569/ENSMUSG00000026622/ENSMUSG00000034509/ENSMUSG00000034906/ENSMUSG00000021958/ENSMUSG00000059970/ENSMUSG00000018572/ENSMUSG00000022556/ENSMUSG00000039738/ENSMUSG00000033752/ENSMUSG00000024190/ENSMUSG00000022702/ENSMUSG00000040599/ENSMUSG00000109511/ENSMUSG00000034190/ENSMUSG00000061024/ENSMUSG00000038542/ENSMUSG00000018736/…	Hspa1b/Rec8/Ccne1/Trip13/Nek2/Mad2l1bp/Ncaph/Pinx1/Hspa2/Phf23/Hsf1/Slx4/Mnd1/Dusp1/Hira/Mis12/Nup62/Chmp7/Rrs1/Pcid2/Ndel1/Akap8/Vps4a/Bod1/Phf13/Ctdp1/Ccnd3/Akap8l/Spast/Chtf8/Lrp5/Cltc/Msh2/Champ1/Calr/Tubgcp5/Cav2/Prdm9/Atm/Ubxn2b/Xrcc3/Spice1/Sun1/Anapc4/Arhgef10/Mtbp/Pde3a/Tnks/Katnb1/Brca2/Esr1/Eps8/Kif23/Blm/Igf2/Ripor2/Mlh1/Fmn2	58
GO:0034250	positive regulation of cellular amide metabolic process	BP	0.00235848	0.0332729	ENSMUSG00000028680/ENSMUSG00000021948/ENSMUSG00000053175/ENSMUSG00000015839/ENSMUSG00000039810/ENSMUSG00000038848/ENSMUSG00000058558/ENSMUSG00000031167/ENSMUSG00000040028/ENSMUSG00000038398/ENSMUSG00000044763/ENSMUSG00000020743/ENSMUSG00000032475/ENSMUSG00000028756/ENSMUSG00000036781/ENSMUSG00000022037/ENSMUSG00000041632/ENSMUSG00000039607/ENSMUSG00000026483/ENSMUSG00000059456/ENSMUSG00000022136/…	Plk3/Prkcd/Bcl3/Nfe2l2/Zc3h10/Ythdf1/Rpl5/Rbm3/Elavl1/Upf3a/Trmt10c/Mif4gd/Nck1/Pink1/Rps27l/Clu/Mrps27/Rbms3/Fam129a/Ptk2b/Dnajc3/Cirbp/Trub2/Esr1/Thbs1/Smpd3	26
GO:0031058	positive regulation of histone modification	BP	0.00236727	0.0332729	ENSMUSG00000024193/ENSMUSG00000020538/ENSMUSG00000030619/ENSMUSG00000018974/ENSMUSG00000024045/ENSMUSG00000009555/ENSMUSG00000029196/ENSMUSG00000029111/ENSMUSG00000002625/ENSMUSG00000036940/ENSMUSG00000037373/ENSMUSG00000028756/ENSMUSG00000003423/ENSMUSG00000054823/ENSMUSG00000034218/ENSMUSG00000036986/ENSMUSG00000021180/ENSMUSG00000027478/ENSMUSG00000022676	Phf1/Srebf1/Eed/Sart3/Akap8/Cdk9/Tada2b/Nelfa/Akap8l/Kdm1a/Ctbp1/Pink1/Pih1d1/Nsd3/Atm/Pml/Rps6ka5/Dnmt3b/Snai2	19
GO:0070897	DNA-templated transcriptional preinitiation complex assembly	BP	0.00236765	0.0332729	ENSMUSG00000022682/ENSMUSG00000067995/ENSMUSG00000028271/ENSMUSG00000071359/ENSMUSG00000030714/ENSMUSG00000003423/ENSMUSG00000032187/ENSMUSG00000041303/ENSMUSG00000030213/ENSMUSG00000019768/ENSMUSG00000059669	Rrn3/Gtf2f2/Gtf2b/Tbpl1/Sgf29/Pih1d1/Smarca4/Gtf3c3/Atf7ip/Esr1/Taf1b	11
GO:0072330	monocarboxylic acid biosynthetic process	BP	0.00237757	0.0333318	ENSMUSG00000021214/ENSMUSG00000042010/ENSMUSG00000063524/ENSMUSG00000033307/ENSMUSG00000038028/ENSMUSG00000020538/ENSMUSG00000023963/ENSMUSG00000037622/ENSMUSG00000030869/ENSMUSG00000020889/ENSMUSG00000030695/ENSMUSG00000028937/ENSMUSG00000031708/ENSMUSG00000050697/ENSMUSG00000033065/ENSMUSG00000040564/ENSMUSG00000032079/ENSMUSG00000020532/ENSMUSG00000071072/ENSMUSG00000041237/ENSMUSG00000062070/…	Akr1c18/Acacb/Eno1/Mif/Tigar/Srebf1/Cyp39a1/Wdtc1/Ndufab1/Nr1d1/Aldoa/Acot7/Tecr/Prkaa1/Pfkm/Apoc1/Apoa5/Acaca/Ptges3/Pklr/Pgk1/Nr1h4/Nr1h2/Prkag2/Abat/Mgll/Hacd3/Scd2/Stard4/Trib3/Acsl3/Oxsm/Ddit4/Ppara/Hnf1a/Abhd2/Insig1/Lpl/Slc45a3/Gale	40
GO:0033865	nucleoside bisphosphate metabolic process	BP	0.00247677	0.0344734	ENSMUSG00000078941/ENSMUSG00000028937/ENSMUSG00000029269/ENSMUSG00000018846/ENSMUSG00000028032/ENSMUSG00000003623/ENSMUSG00000021670	Ak6/Acot7/Sult1b1/Pank3/Papss1/Crot/Hmgcr	7
GO:0033875	ribonucleoside bisphosphate metabolic process	BP	0.00247677	0.0344734	ENSMUSG00000078941/ENSMUSG00000028937/ENSMUSG00000029269/ENSMUSG00000018846/ENSMUSG00000028032/ENSMUSG00000003623/ENSMUSG00000021670	Ak6/Acot7/Sult1b1/Pank3/Papss1/Crot/Hmgcr	7
GO:0034032	purine nucleoside bisphosphate metabolic process	BP	0.00247677	0.0344734	ENSMUSG00000078941/ENSMUSG00000028937/ENSMUSG00000029269/ENSMUSG00000018846/ENSMUSG00000028032/ENSMUSG00000003623/ENSMUSG00000021670	Ak6/Acot7/Sult1b1/Pank3/Papss1/Crot/Hmgcr	7
GO:0060491	regulation of cell projection assembly	BP	0.00249925	0.0347017	ENSMUSG00000021948/ENSMUSG00000020669/ENSMUSG00000029581/ENSMUSG00000026927/ENSMUSG00000018736/ENSMUSG00000073982/ENSMUSG00000025499/ENSMUSG00000030397/ENSMUSG00000046985/ENSMUSG00000029104/ENSMUSG00000022272/ENSMUSG00000059248/ENSMUSG00000030447/ENSMUSG00000021368/ENSMUSG00000039671/ENSMUSG00000032812/ENSMUSG00000028256/ENSMUSG00000032702/ENSMUSG00000024169/ENSMUSG00000024109/ENSMUSG00000007655/…	Prkcd/Sh3yl1/Fscn1/Sdccag3/Ndel1/Rhog/Hras/Mark4/Tapt1/Htt/Myo10/Sept9/Cyfip1/Tbc1d7/Zmynd8/Arap1/Odf2l/Kank1/Ift140/Nrxn1/Cav1/Pld1/Dock11/Eps8/Cntrob/Tbc1d30/Cenpj/Bbs4/Ripor2/Mns1/Stap1	31
GO:0045017	glycerolipid biosynthetic process	BP	0.00250511	0.0347017	ENSMUSG00000041653/ENSMUSG00000023791/ENSMUSG00000020669/ENSMUSG00000020538/ENSMUSG00000017715/ENSMUSG00000021518/ENSMUSG00000022555/ENSMUSG00000047638/ENSMUSG00000060601/ENSMUSG00000005681/ENSMUSG00000025137/ENSMUSG00000018796/ENSMUSG00000031278/ENSMUSG00000032083/ENSMUSG00000025178/ENSMUSG00000032883/ENSMUSG00000034218/ENSMUSG00000027412/ENSMUSG00000021120/ENSMUSG00000027695/ENSMUSG00000030759/…	Pnpla3/Pigx/Sh3yl1/Srebf1/Pgs1/Ptdss1/Dgat1/Nr1h4/Nr1h2/Apoa2/Pcyt2/Acsl1/Acsl4/Apoa1/Pi4k2a/Acsl3/Atm/Lpin3/Pigh/Pld1/Far1/Gpam/Mppe1/Pdgfa/Lpl/Gpat3/Pcyt1b	27
GO:0015749	monosaccharide transmembrane transport	BP	0.00251249	0.0347212	ENSMUSG00000023571/ENSMUSG00000021948/ENSMUSG00000033307/ENSMUSG00000015839/ENSMUSG00000055980/ENSMUSG00000005089/ENSMUSG00000028893/ENSMUSG00000050697/ENSMUSG00000025220/ENSMUSG00000030087/ENSMUSG00000047638/ENSMUSG00000028645/ENSMUSG00000030168/ENSMUSG00000040760/ENSMUSG00000032715/ENSMUSG00000031616/ENSMUSG00000018166/ENSMUSG00000020546/ENSMUSG00000028976/ENSMUSG00000029556/ENSMUSG00000019768/…	C1qtnf12/Prkcd/Mif/Nfe2l2/Irs1/Slc1a2/Sesn2/Prkaa1/Mgea5/Klf15/Nr1h4/Slc2a1/Adipor2/Appl1/Trib3/Ednra/Erbb3/Stxbp4/Slc2a5/Hnf1a/Esr1/Tert/Slc2a13/Gpc3	24
GO:0051193	regulation of cofactor metabolic process	BP	0.00252543	0.0348174	ENSMUSG00000032418/ENSMUSG00000033307/ENSMUSG00000015839/ENSMUSG00000038028/ENSMUSG00000025545/ENSMUSG00000050697/ENSMUSG00000005161/ENSMUSG00000028756/ENSMUSG00000021361/ENSMUSG00000028944/ENSMUSG00000028247/ENSMUSG00000020108/ENSMUSG00000022383/ENSMUSG00000062012	Me1/Mif/Nfe2l2/Tigar/Clybl/Prkaa1/Prdx2/Pink1/Tmem14c/Prkag2/Coq3/Ddit4/Ppara/Zfp13	14
GO:1901214	regulation of neuron death	BP	0.00255389	0.0351266	ENSMUSG00000048482/ENSMUSG00000025408/ENSMUSG00000024962/ENSMUSG00000035873/ENSMUSG00000032078/ENSMUSG00000022556/ENSMUSG00000038028/ENSMUSG00000036473/ENSMUSG00000057531/ENSMUSG00000003873/ENSMUSG00000040888/ENSMUSG00000013858/ENSMUSG00000005161/ENSMUSG00000025499/ENSMUSG00000028416/ENSMUSG00000004054/ENSMUSG00000024959/ENSMUSG00000042406/ENSMUSG00000058709/ENSMUSG00000005575/ENSMUSG00000028756/…	Bdnf/Ddit3/Vegfb/Pawr/Zpr1/Hsf1/Tigar/Tbc1d24/Dtnbp1/Bax/Gfer/Tmem259/Prdx2/Hras/Bag1/Map3k11/Bad/Atf4/Egln2/Ube2m/Pink1/Apoe/Clu/Lrp1/Stambp/Msh2/Wfs1/Parp1/Hipk2/Kdm2b/Casp2/Parp2/Itga1/Ptk2b/Atm/Erbb3/Ddit4/Tldc1/Casp9/Smo/Ppara/Kcnb1/Adora1/Bcl2/Esr1/Trim2/Tert/Bbc3/Tgfb2/Barhl1	50
GO:0070997	neuron death	BP	0.0025881	0.0354634	ENSMUSG00000048482/ENSMUSG00000004263/ENSMUSG00000025408/ENSMUSG00000024962/ENSMUSG00000035873/ENSMUSG00000032078/ENSMUSG00000022556/ENSMUSG00000038028/ENSMUSG00000036473/ENSMUSG00000059436/ENSMUSG00000057531/ENSMUSG00000003873/ENSMUSG00000040888/ENSMUSG00000013858/ENSMUSG00000005161/ENSMUSG00000025499/ENSMUSG00000028416/ENSMUSG00000004054/ENSMUSG00000024959/ENSMUSG00000042406/ENSMUSG00000058709/…	Bdnf/Atn1/Ddit3/Vegfb/Pawr/Zpr1/Hsf1/Tigar/Tbc1d24/Max/Dtnbp1/Bax/Gfer/Tmem259/Prdx2/Hras/Bag1/Map3k11/Bad/Atf4/Egln2/Ube2m/Pink1/Apoe/Clu/Lrp1/Stambp/Msh2/Wfs1/Parp1/Hipk2/Kdm2b/Casp2/Parp2/Itga1/Apaf1/Ptk2b/Atm/Erbb3/Ddit4/Tldc1/Casp9/Smo/Ppara/Kcnb1/Adora1/Bcl2/Ngfr/Esr1/Tnfrsf21/Trim2/Tert/Bbc3/Tgfb2/Barhl1	55
GO:0051402	neuron apoptotic process	BP	0.00259057	0.0354634	ENSMUSG00000048482/ENSMUSG00000004263/ENSMUSG00000025408/ENSMUSG00000024962/ENSMUSG00000035873/ENSMUSG00000032078/ENSMUSG00000059436/ENSMUSG00000003873/ENSMUSG00000005161/ENSMUSG00000025499/ENSMUSG00000028416/ENSMUSG00000004054/ENSMUSG00000042406/ENSMUSG00000058709/ENSMUSG00000005575/ENSMUSG00000028756/ENSMUSG00000002985/ENSMUSG00000040249/ENSMUSG00000006906/ENSMUSG00000024151/ENSMUSG00000039474/…	Bdnf/Atn1/Ddit3/Vegfb/Pawr/Zpr1/Max/Bax/Prdx2/Hras/Bag1/Map3k11/Atf4/Egln2/Ube2m/Pink1/Apoe/Lrp1/Stambp/Msh2/Wfs1/Parp1/Hipk2/Kdm2b/Casp2/Itga1/Apaf1/Ptk2b/Atm/Erbb3/Casp9/Smo/Kcnb1/Bcl2/Ngfr/Esr1/Tnfrsf21/Trim2/Tert/Bbc3/Tgfb2/Barhl1	42
GO:0001889	liver development	BP	0.00263932	0.0359615	ENSMUSG00000006538/ENSMUSG00000076441/ENSMUSG00000024986/ENSMUSG00000015806/ENSMUSG00000040888/ENSMUSG00000056216/ENSMUSG00000003644/ENSMUSG00000026031/ENSMUSG00000024927/ENSMUSG00000025533/ENSMUSG00000006611/ENSMUSG00000032187/ENSMUSG00000021466/ENSMUSG00000006920/ENSMUSG00000020679/ENSMUSG00000026923/ENSMUSG00000018379/ENSMUSG00000019850/ENSMUSG00000001280/ENSMUSG00000066643/ENSMUSG00000029556/…	Ihh/Ass1/Hhex/Qdpr/Gfer/Cebpg/Rps6ka1/Cflar/Rela/Asl/Hfe/Smarca4/Ptch1/Ezh1/Hnf1b/Notch1/Srsf1/Tnfaip3/Sp1/Wdr35/Hnf1a/Nphp3/Cldn1/Cad/Hgf/Gli3/Hmgcs1/Hnf4g	28
GO:0097164	ammonium ion metabolic process	BP	0.00263932	0.0359615	ENSMUSG00000021214/ENSMUSG00000075232/ENSMUSG00000021948/ENSMUSG00000005514/ENSMUSG00000009905/ENSMUSG00000026986/ENSMUSG00000025283/ENSMUSG00000026385/ENSMUSG00000030760/ENSMUSG00000040564/ENSMUSG00000032079/ENSMUSG00000028743/ENSMUSG00000005681/ENSMUSG00000024900/ENSMUSG00000057880/ENSMUSG00000057342/ENSMUSG00000031903/ENSMUSG00000024140/ENSMUSG00000032083/ENSMUSG00000032883/ENSMUSG00000022425/…	Akr1c18/Amd1/Prkcd/Por/Kdsr/Hnmt/Sat1/Dbi/Acer3/Apoc1/Apoa5/Akr7a5/Apoa2/Cpt1a/Abat/Sphk2/Pla2g15/Epas1/Apoa1/Acsl3/Enpp2/Crot/Azin1/Tgfb2/Pla2g7/Pcyt1b/Enpp6/Smpd3	28
GO:1905269	positive regulation of chromatin organization	BP	0.00268851	0.0364716	ENSMUSG00000024193/ENSMUSG00000020538/ENSMUSG00000030619/ENSMUSG00000005566/ENSMUSG00000018974/ENSMUSG00000024045/ENSMUSG00000009555/ENSMUSG00000029196/ENSMUSG00000029111/ENSMUSG00000002625/ENSMUSG00000036940/ENSMUSG00000037373/ENSMUSG00000028756/ENSMUSG00000003423/ENSMUSG00000054823/ENSMUSG00000034218/ENSMUSG00000036986/ENSMUSG00000021180/ENSMUSG00000027478/ENSMUSG00000022676	Phf1/Srebf1/Eed/Trim28/Sart3/Akap8/Cdk9/Tada2b/Nelfa/Akap8l/Kdm1a/Ctbp1/Pink1/Pih1d1/Nsd3/Atm/Pml/Rps6ka5/Dnmt3b/Snai2	20
GO:1902017	regulation of cilium assembly	BP	0.00269329	0.0364716	ENSMUSG00000026927/ENSMUSG00000030397/ENSMUSG00000046985/ENSMUSG00000029104/ENSMUSG00000059248/ENSMUSG00000021368/ENSMUSG00000028256/ENSMUSG00000024169/ENSMUSG00000032782/ENSMUSG00000052302/ENSMUSG00000064128/ENSMUSG00000025235/ENSMUSG00000032221	Sdccag3/Mark4/Tapt1/Htt/Sept9/Tbc1d7/Odf2l/Ift140/Cntrob/Tbc1d30/Cenpj/Bbs4/Mns1	13
GO:0051084	'de novo' posttranslational protein folding	BP	0.0027101	0.0364716	ENSMUSG00000090877/ENSMUSG00000005483/ENSMUSG00000059970/ENSMUSG00000015656/ENSMUSG00000034203/ENSMUSG00000028416/ENSMUSG00000071072/ENSMUSG00000014195/ENSMUSG00000074212	Hspa1b/Dnajb1/Hspa2/Hspa8/Chchd4/Bag1/Ptges3/Dnajc7/Dnajb14	9
GO:0045786	negative regulation of cell cycle	BP	0.00271494	0.0364716	ENSMUSG00000025408/ENSMUSG00000039220/ENSMUSG00000021569/ENSMUSG00000026622/ENSMUSG00000027510/ENSMUSG00000034509/ENSMUSG00000021958/ENSMUSG00000030498/ENSMUSG00000048787/ENSMUSG00000048878/ENSMUSG00000020038/ENSMUSG00000033307/ENSMUSG00000024986/ENSMUSG00000024190/ENSMUSG00000006456/ENSMUSG00000024777/ENSMUSG00000020644/ENSMUSG00000029147/ENSMUSG00000038542/ENSMUSG00000006215/ENSMUSG00000024381/…	Ddit3/Ppp1r10/Trip13/Nek2/Rbm38/Mad2l1bp/Pinx1/Gas2/Dcun1d3/Hexim1/Cry1/Mif/Hhex/Dusp1/Rbm14/Ppp2r5b/Id2/Ppm1g/Pcid2/Zbtb17/Bin1/Cdk9/Vps4a/Zfhx3/Hras/Scrib/Uhrf2/Wdr6/Rps27l/Ptprk/Msh2/Kank2/Ccar2/Atr/Irf6/Trp53inp1/Ythdc2/Calr/Cdk5rap3/Casp2/Timp2/Notch1/Atm/Tbrg1/Nle1/Zfp655/Tnfaip3/Trp53bp1/Xrcc3/Prkdc/Pml/Mtbp/Tnks/Bcl2/Hus1/Tmem67/Brca2/Esr1/Thbs1/Rbl1/Blm/Tgfb2/Ripor2	63
GO:0048285	organelle fission	BP	0.00271494	0.0364716	ENSMUSG00000090877/ENSMUSG00000002324/ENSMUSG00000002068/ENSMUSG00000021569/ENSMUSG00000026622/ENSMUSG00000034509/ENSMUSG00000034906/ENSMUSG00000021958/ENSMUSG00000059970/ENSMUSG00000018572/ENSMUSG00000022556/ENSMUSG00000039738/ENSMUSG00000033752/ENSMUSG00000024190/ENSMUSG00000022702/ENSMUSG00000040599/ENSMUSG00000109511/ENSMUSG00000034190/ENSMUSG00000061024/ENSMUSG00000038542/ENSMUSG00000018736/…	Hspa1b/Rec8/Ccne1/Trip13/Nek2/Mad2l1bp/Ncaph/Pinx1/Hspa2/Phf23/Hsf1/Slx4/Mnd1/Dusp1/Hira/Mis12/Nup62/Chmp7/Rrs1/Pcid2/Ndel1/Akap8/Vps4a/Bod1/Phf13/Ctdp1/Ccnd3/Akap8l/Pink1/Mtfp1/Spast/March5/Chtf8/Lrp5/Cltc/Msh2/Champ1/Calr/Tubgcp5/Sec16b/Cav2/Prdm9/Atm/Ubxn2b/Xrcc3/Spice1/Sun1/Anapc4/Arhgef10/Mtbp/Pde3a/Tnks/Katnb1/Mx2/Brca2/Esr1/Eps8/Kif23/Blm/Igf2/Ripor2/Mlh1/Fmn2	63
GO:0016236	macroautophagy	BP	0.00272535	0.0364716	ENSMUSG00000061815/ENSMUSG00000047963/ENSMUSG00000018572/ENSMUSG00000039201/ENSMUSG00000004798/ENSMUSG00000027602/ENSMUSG00000033909/ENSMUSG00000038028/ENSMUSG00000046404/ENSMUSG00000001750/ENSMUSG00000030161/ENSMUSG00000028893/ENSMUSG00000050732/ENSMUSG00000047260/ENSMUSG00000028879/ENSMUSG00000028756/ENSMUSG00000003131/ENSMUSG00000029104/ENSMUSG00000025241/ENSMUSG00000038332/ENSMUSG00000046879/…	Rufy4/Stbd1/Phf23/Tbc1d25/Ulk2/Map1lc3a/Usp36/Tigar/Yod1/Tcirg1/Gabarapl1/Sesn2/Vamp8/Emc6/Stx12/Pink1/Pafah1b2/Htt/Fyco1/Sesn1/Irgm1/Epg5/Snapin/Trp53inp1/Vps13c/Lgals8/Ubxn2b/Scfd1/Epm2a/Rab23/Synpo2	31
GO:0050866	negative regulation of cell activation	BP	0.00272535	0.0364716	ENSMUSG00000026249/ENSMUSG00000044244/ENSMUSG00000027387/ENSMUSG00000006538/ENSMUSG00000035873/ENSMUSG00000021948/ENSMUSG00000030342/ENSMUSG00000020644/ENSMUSG00000040423/ENSMUSG00000005161/ENSMUSG00000075376/ENSMUSG00000002985/ENSMUSG00000006611/ENSMUSG00000003518/ENSMUSG00000057880/ENSMUSG00000004266/ENSMUSG00000021782/ENSMUSG00000030748/ENSMUSG00000029231/ENSMUSG00000034218/ENSMUSG00000015217/…	Serpine2/Il20rb/Zc3h8/Ihh/Pawr/Prkcd/Cd9/Id2/Rc3h1/Prdx2/Rc3h2/Apoe/Hfe/Dusp3/Abat/Ptpn6/Dlg5/Il4ra/Pdgfra/Atm/Hmgb3/Tnfaip3/Cd24a/Tnfrsf21/Cd274/Tnfrsf14/Pdgfa/Prkg1/Ripor2/Gli3/Zfp608	31
GO:0046718	viral entry into host cell	BP	0.00272691	0.0364716	ENSMUSG00000041000/ENSMUSG00000025034/ENSMUSG00000068220/ENSMUSG00000035354/ENSMUSG00000050732/ENSMUSG00000060591/ENSMUSG00000027667/ENSMUSG00000000058/ENSMUSG00000034641/ENSMUSG00000020689/ENSMUSG00000007655/ENSMUSG00000022512/ENSMUSG00000000385/ENSMUSG00000010051/ENSMUSG00000015405	Trim62/Trim8/Lgals1/Uvrag/Vamp8/Ifitm2/Zfp639/Cav2/Cd300ld/Itgb3/Cav1/Cldn1/Tmprss2/Hyal1/Ace2	15
GO:1901987	regulation of cell cycle phase transition	BP	0.00278457	0.0369774	ENSMUSG00000002297/ENSMUSG00000035486/ENSMUSG00000021569/ENSMUSG00000027510/ENSMUSG00000034509/ENSMUSG00000021958/ENSMUSG00000059970/ENSMUSG00000048787/ENSMUSG00000029726/ENSMUSG00000024190/ENSMUSG00000025358/ENSMUSG00000020644/ENSMUSG00000050188/ENSMUSG00000038542/ENSMUSG00000031913/ENSMUSG00000022216/ENSMUSG00000034165/ENSMUSG00000078153/ENSMUSG00000022855/ENSMUSG00000036781/ENSMUSG00000020167/…	Dbf4/Plk5/Trip13/Rbm38/Mad2l1bp/Pinx1/Hspa2/Dcun1d3/Mepce/Dusp1/Cdk2/Id2/Lsm10/Pcid2/Vps4a/Psme1/Ccnd3/Psme2b/Senp2/Rps27l/Tcf3/Kank2/Cdk5rap3/Ptpn6/Casp2/Atp2b4/Atm/Zfp655/Stxbp4/Xrcc3/Prkdc/Cirbp/Pml/Lmnb1/Anapc4/Mtbp/Bcl2/Hyal1/Hus1/Tert/Rbl1/Blm/Bid	43
GO:0001765	membrane raft assembly	BP	0.00283464	0.0369774	ENSMUSG00000059714/ENSMUSG00000032231/ENSMUSG00000000058/ENSMUSG00000041959/ENSMUSG00000007655	Flot1/Anxa2/Cav2/S100a10/Cav1	5
GO:0002730	regulation of dendritic cell cytokine production	BP	0.00283464	0.0369774	ENSMUSG00000046718/ENSMUSG00000020075/ENSMUSG00000037149/ENSMUSG00000040296/ENSMUSG00000031639	Bst2/Ddx21/Ddx1/Ddx58/Tlr3	5
GO:0010872	regulation of cholesterol esterification	BP	0.00283464	0.0369774	ENSMUSG00000032079/ENSMUSG00000002985/ENSMUSG00000005681/ENSMUSG00000032083/ENSMUSG00000024378	Apoa5/Apoe/Apoa2/Apoa1/Stard4	5
GO:0010998	regulation of translational initiation by eIF2 alpha phosphorylation	BP	0.00283464	0.0369774	ENSMUSG00000040435/ENSMUSG00000046062/ENSMUSG00000032475/ENSMUSG00000024079/ENSMUSG00000022136	Ppp1r15a/Ppp1r15b/Nck1/Eif2ak2/Dnajc3	5
GO:0034115	negative regulation of heterotypic cell-cell adhesion	BP	0.00283464	0.0369774	ENSMUSG00000001034/ENSMUSG00000058444/ENSMUSG00000032083/ENSMUSG00000019850/ENSMUSG00000026981	Mapk7/Map2k5/Apoa1/Tnfaip3/Il1rn	5
GO:0043497	regulation of protein heterodimerization activity	BP	0.00283464	0.0369774	ENSMUSG00000022556/ENSMUSG00000003873/ENSMUSG00000002944/ENSMUSG00000057789/ENSMUSG00000057329	Hsf1/Bax/Cd36/Bak1/Bcl2	5
GO:0060056	mammary gland involution	BP	0.00283464	0.0369774	ENSMUSG00000003873/ENSMUSG00000004043/ENSMUSG00000036986/ENSMUSG00000007655/ENSMUSG00000026185	Bax/Stat5a/Pml/Cav1/Igfbp5	5
GO:0070587	regulation of cell-cell adhesion involved in gastrulation	BP	0.00283464	0.0369774	ENSMUSG00000001034/ENSMUSG00000058444/ENSMUSG00000032083/ENSMUSG00000019850/ENSMUSG00000026981	Mapk7/Map2k5/Apoa1/Tnfaip3/Il1rn	5
GO:1902510	regulation of apoptotic DNA fragmentation	BP	0.00283464	0.0369774	ENSMUSG00000014301/ENSMUSG00000022556/ENSMUSG00000003873/ENSMUSG00000019979/ENSMUSG00000020427	Pam16/Hsf1/Bax/Apaf1/Igfbp3	5
GO:2000628	regulation of miRNA metabolic process	BP	0.00283464	0.0369774	ENSMUSG00000040423/ENSMUSG00000025499/ENSMUSG00000024927/ENSMUSG00000075376/ENSMUSG00000007670	Rc3h1/Hras/Rela/Rc3h2/Khsrp	5
GO:1904659	glucose transmembrane transport	BP	0.00286916	0.0371467	ENSMUSG00000023571/ENSMUSG00000021948/ENSMUSG00000033307/ENSMUSG00000015839/ENSMUSG00000055980/ENSMUSG00000005089/ENSMUSG00000028893/ENSMUSG00000050697/ENSMUSG00000025220/ENSMUSG00000030087/ENSMUSG00000047638/ENSMUSG00000028645/ENSMUSG00000030168/ENSMUSG00000040760/ENSMUSG00000032715/ENSMUSG00000031616/ENSMUSG00000018166/ENSMUSG00000020546/ENSMUSG00000028976/ENSMUSG00000029556/ENSMUSG00000019768/…	C1qtnf12/Prkcd/Mif/Nfe2l2/Irs1/Slc1a2/Sesn2/Prkaa1/Mgea5/Klf15/Nr1h4/Slc2a1/Adipor2/Appl1/Trib3/Ednra/Erbb3/Stxbp4/Slc2a5/Hnf1a/Esr1/Tert/Gpc3	23
GO:0061178	regulation of insulin secretion involved in cellular response to glucose stimulus	BP	0.00287187	0.0371467	ENSMUSG00000078686/ENSMUSG00000078674/ENSMUSG00000003476/ENSMUSG00000073834/ENSMUSG00000078675/ENSMUSG00000023571/ENSMUSG00000051256/ENSMUSG00000020889/ENSMUSG00000024959/ENSMUSG00000047638/ENSMUSG00000024913/ENSMUSG00000045038/ENSMUSG00000020546/ENSMUSG00000022840/ENSMUSG00000021670/ENSMUSG00000038260	Mup9/Mup18/Crhr2/Mup11/Mup16/C1qtnf12/Jagn1/Nr1d1/Bad/Nr1h4/Lrp5/Prkce/Stxbp4/Adcy5/Hmgcr/Trpm4	16
GO:0010675	regulation of cellular carbohydrate metabolic process	BP	0.00287194	0.0371467	ENSMUSG00000078686/ENSMUSG00000078674/ENSMUSG00000073834/ENSMUSG00000078675/ENSMUSG00000023571/ENSMUSG00000042010/ENSMUSG00000043445/ENSMUSG00000055980/ENSMUSG00000038028/ENSMUSG00000002769/ENSMUSG00000020889/ENSMUSG00000028893/ENSMUSG00000024959/ENSMUSG00000045038/ENSMUSG00000029672/ENSMUSG00000059456/ENSMUSG00000020108/ENSMUSG00000028630/ENSMUSG00000046785/ENSMUSG00000022383/ENSMUSG00000020427/…	Mup9/Mup18/Mup11/Mup16/C1qtnf12/Acacb/Pgp/Irs1/Tigar/Gnmt/Nr1d1/Sesn2/Bad/Prkce/Fam3c/Ptk2b/Ddit4/Dyrk2/Epm2aip1/Ppara/Igfbp3/Pfkfb1/Slc45a3/Igf2/Prkg1/Igfbp5	26
GO:0016572	histone phosphorylation	BP	0.00287315	0.0371467	ENSMUSG00000021948/ENSMUSG00000025358/ENSMUSG00000024045/ENSMUSG00000009555/ENSMUSG00000050697/ENSMUSG00000002625/ENSMUSG00000002748/ENSMUSG00000050965/ENSMUSG00000034218/ENSMUSG00000021180	Prkcd/Cdk2/Akap8/Cdk9/Prkaa1/Akap8l/Baz1b/Prkca/Atm/Rps6ka5	10
GO:0010257	NADH dehydrogenase complex assembly	BP	0.00289661	0.0372842	ENSMUSG00000030869/ENSMUSG00000023089/ENSMUSG00000028261/ENSMUSG00000057229/ENSMUSG00000040048/ENSMUSG00000016427/ENSMUSG00000033938/ENSMUSG00000022354/ENSMUSG00000021764/ENSMUSG00000030647/ENSMUSG00000070283	Ndufab1/Ndufa5/Ndufaf4/Dmac2/Ndufb10/Ndufa1/Ndufb7/Ndufb9/Ndufs4/Ndufc2/Ndufaf3	11
GO:0032981	mitochondrial respiratory chain complex I assembly	BP	0.00289661	0.0372842	ENSMUSG00000030869/ENSMUSG00000023089/ENSMUSG00000028261/ENSMUSG00000057229/ENSMUSG00000040048/ENSMUSG00000016427/ENSMUSG00000033938/ENSMUSG00000022354/ENSMUSG00000021764/ENSMUSG00000030647/ENSMUSG00000070283	Ndufab1/Ndufa5/Ndufaf4/Dmac2/Ndufb10/Ndufa1/Ndufb7/Ndufb9/Ndufs4/Ndufc2/Ndufaf3	11
GO:1901224	positive regulation of NIK/NF-kappaB signaling	BP	0.00296526	0.0380439	ENSMUSG00000017386/ENSMUSG00000023348/ENSMUSG00000040423/ENSMUSG00000033430/ENSMUSG00000026942/ENSMUSG00000024927/ENSMUSG00000075376/ENSMUSG00000027189/ENSMUSG00000024079/ENSMUSG00000003814/ENSMUSG00000032688/ENSMUSG00000031639/ENSMUSG00000044827/ENSMUSG00000031906	Traf4/Trip6/Rc3h1/Terf2ip/Traf2/Rela/Rc3h2/Trim44/Eif2ak2/Calr/Malt1/Tlr3/Tlr1/Smpd3	14
GO:1902275	regulation of chromatin organization	BP	0.0029687	0.0380439	ENSMUSG00000039834/ENSMUSG00000024193/ENSMUSG00000022702/ENSMUSG00000020538/ENSMUSG00000030619/ENSMUSG00000005566/ENSMUSG00000018974/ENSMUSG00000024045/ENSMUSG00000009555/ENSMUSG00000029196/ENSMUSG00000029111/ENSMUSG00000047824/ENSMUSG00000002625/ENSMUSG00000036940/ENSMUSG00000037373/ENSMUSG00000049516/ENSMUSG00000028756/ENSMUSG00000020694/ENSMUSG00000003423/ENSMUSG00000054823/ENSMUSG00000033326/…	Zfp335/Phf1/Hira/Srebf1/Eed/Trim28/Sart3/Akap8/Cdk9/Tada2b/Nelfa/Pygo2/Akap8l/Kdm1a/Ctbp1/Spty2d1/Pink1/Tlk2/Pih1d1/Nsd3/Kdm4a/Atm/H1f0/Pml/Rps6ka5/Tert/Hist1h1c/Dnmt3b/Igf2/Snai2/Ctcfl	31
GO:0010634	positive regulation of epithelial cell migration	BP	0.00298386	0.038154	ENSMUSG00000015839/ENSMUSG00000029470/ENSMUSG00000021340/ENSMUSG00000004043/ENSMUSG00000058325/ENSMUSG00000045038/ENSMUSG00000050965/ENSMUSG00000003814/ENSMUSG00000041688/ENSMUSG00000031486/ENSMUSG00000013076/ENSMUSG00000059456/ENSMUSG00000031565/ENSMUSG00000020689/ENSMUSG00000022425/ENSMUSG00000001280/ENSMUSG00000033960/ENSMUSG00000019699/ENSMUSG00000036585/ENSMUSG00000010051/ENSMUSG00000040152/…	Nfe2l2/P2rx4/Gpld1/Stat5a/Dock1/Prkce/Prkca/Calr/Amot/Adgra2/Amotl1/Ptk2b/Fgfr1/Itgb3/Enpp2/Sp1/Jcad/Akt3/Fgf1/Hyal1/Thbs1/Tgfb2/Igf2/Hbegf/Snai2	25
GO:0010876	lipid localization	BP	0.00299474	0.0382092	ENSMUSG00000078686/ENSMUSG00000078674/ENSMUSG00000073834/ENSMUSG00000078675/ENSMUSG00000024924/ENSMUSG00000020038/ENSMUSG00000042010/ENSMUSG00000027999/ENSMUSG00000021948/ENSMUSG00000033307/ENSMUSG00000005225/ENSMUSG00000021025/ENSMUSG00000023045/ENSMUSG00000018167/ENSMUSG00000031913/ENSMUSG00000040564/ENSMUSG00000028879/ENSMUSG00000032079/ENSMUSG00000022555/ENSMUSG00000002985/ENSMUSG00000060601/…	Mup9/Mup18/Mup11/Mup16/Vldlr/Cry1/Acacb/Pla2g12a/Prkcd/Mif/Plekha8/Nfkbia/Soat2/Stard3/Vps4a/Apoc1/Stx12/Apoa5/Dgat1/Apoe/Nr1h2/Apoa2/Hdlbp/Ptch1/4932438A13Rik/Esyt1/Abca2/Stra6l/Stat5a/Anxa2/Apob/Eprs/Acsl1/Cd36/Atp8a1/Acsl4/Apoa1/Abca1/Stard4/Pla2r1/Acsl3/Itgb3/Crot/Ppara/Dysf/Cav1/Hnf1a/Igfbp3/Srebf2/Syt7/Apobr/Atp11a/Osbp2/Lpl/Thbs1/Spns2/Ikbke	57
GO:0061640	cytoskeleton-dependent cytokinesis	BP	0.00302064	0.0384553	ENSMUSG00000028832/ENSMUSG00000002058/ENSMUSG00000109511/ENSMUSG00000034190/ENSMUSG00000027937/ENSMUSG00000029518/ENSMUSG00000024068/ENSMUSG00000066440/ENSMUSG00000006906/ENSMUSG00000059248/ENSMUSG00000020315/ENSMUSG00000058013/ENSMUSG00000041147/ENSMUSG00000069601/ENSMUSG00000032782/ENSMUSG00000032254/ENSMUSG00000025235/ENSMUSG00000028354	Stmn1/Unc119/Nup62/Chmp7/Jtb/Rab35/Spast/Zfyve26/Stambp/Sept9/Sptbn1/Sept11/Brca2/Ank3/Cntrob/Kif23/Bbs4/Fmn2	18
GO:0099003	vesicle-mediated transport in synapse	BP	0.00302908	0.0384785	ENSMUSG00000037386/ENSMUSG00000028456/ENSMUSG00000061601/ENSMUSG00000060708/ENSMUSG00000057531/ENSMUSG00000024381/ENSMUSG00000035392/ENSMUSG00000022568/ENSMUSG00000028879/ENSMUSG00000024480/ENSMUSG00000021824/ENSMUSG00000047126/ENSMUSG00000037270/ENSMUSG00000001018/ENSMUSG00000045038/ENSMUSG00000024983/ENSMUSG00000009894/ENSMUSG00000019906/ENSMUSG00000026470/ENSMUSG00000045875/ENSMUSG00000047139/…	Rims2/Unc13b/Pclo/Bloc1s4/Dtnbp1/Bin1/Dennd1a/Scrib/Stx12/Ap3s1/Ap3m1/Cltc/4932438A13Rik/Snapin/Prkce/Vti1a/Snap47/Lin7a/Stx6/Adra1a/Cd24a/Stx1b/Syt7/Ston2/Syt11/Trim46/P2ry4	27
GO:0033014	tetrapyrrole biosynthetic process	BP	0.00310449	0.0391799	ENSMUSG00000032786/ENSMUSG00000028393/ENSMUSG00000021361/ENSMUSG00000030979/ENSMUSG00000040018/ENSMUSG00000022742/ENSMUSG00000029575/ENSMUSG00000029556	Alas1/Alad/Tmem14c/Uros/Cox15/Cpox/Mmab/Hnf1a	8
GO:0045724	positive regulation of cilium assembly	BP	0.00310449	0.0391799	ENSMUSG00000026927/ENSMUSG00000030397/ENSMUSG00000046985/ENSMUSG00000029104/ENSMUSG00000059248/ENSMUSG00000064128/ENSMUSG00000025235/ENSMUSG00000032221	Sdccag3/Mark4/Tapt1/Htt/Sept9/Cenpj/Bbs4/Mns1	8
GO:1904357	negative regulation of telomere maintenance via telomere lengthening	BP	0.00310449	0.0391799	ENSMUSG00000021958/ENSMUSG00000039738/ENSMUSG00000007589/ENSMUSG00000025266/ENSMUSG00000046434/ENSMUSG00000036986/ENSMUSG00000031529/ENSMUSG00000029676	Pinx1/Slx4/Tinf2/Gnl3l/Hnrnpa1/Pml/Tnks/Pot1a	8
GO:0006403	RNA localization	BP	0.0031314	0.039434	ENSMUSG00000074102/ENSMUSG00000022556/ENSMUSG00000024986/ENSMUSG00000000552/ENSMUSG00000028322/ENSMUSG00000036992/ENSMUSG00000109511/ENSMUSG00000061024/ENSMUSG00000038542/ENSMUSG00000055531/ENSMUSG00000059714/ENSMUSG00000027509/ENSMUSG00000002625/ENSMUSG00000026020/ENSMUSG00000022855/ENSMUSG00000007670/ENSMUSG00000003423/ENSMUSG00000058355/ENSMUSG00000032409/ENSMUSG00000037475/ENSMUSG00000052595/…	Rbm15b/Hsf1/Hhex/Zfp385a/Exosc3/Nxt1/Nup62/Rrs1/Pcid2/Cpsf6/Flot1/Rae1/Akap8l/Nop58/Senp2/Khsrp/Pih1d1/Abce1/Atr/Thoc2/A1cf/Atm/Srsf1/BC005561/Hnrnpa1/Nup210/Snupn/Tnks/Xpo1/Srsf3	30
GO:0010828	positive regulation of glucose transmembrane transport	BP	0.00319002	0.0400854	ENSMUSG00000023571/ENSMUSG00000021948/ENSMUSG00000033307/ENSMUSG00000015839/ENSMUSG00000055980/ENSMUSG00000005089/ENSMUSG00000025220/ENSMUSG00000030087/ENSMUSG00000047638/ENSMUSG00000030168/ENSMUSG00000018166/ENSMUSG00000021611/ENSMUSG00000055653	C1qtnf12/Prkcd/Mif/Nfe2l2/Irs1/Slc1a2/Mgea5/Klf15/Nr1h4/Adipor2/Erbb3/Tert/Gpc3	13
GO:0001655	urogenital system development	BP	0.00323458	0.0405578	ENSMUSG00000035112/ENSMUSG00000048482/ENSMUSG00000007872/ENSMUSG00000027796/ENSMUSG00000076441/ENSMUSG00000035451/ENSMUSG00000020644/ENSMUSG00000020364/ENSMUSG00000003873/ENSMUSG00000047824/ENSMUSG00000056962/ENSMUSG00000026031/ENSMUSG00000030087/ENSMUSG00000025934/ENSMUSG00000020097/ENSMUSG00000020592/ENSMUSG00000021466/ENSMUSG00000026104/ENSMUSG00000004043/ENSMUSG00000020679/ENSMUSG00000032194/…	Wnk4/Bdnf/Id3/Smad9/Ass1/Foxa1/Id2/Zfp354a/Bax/Pygo2/Jmjd6/Cflar/Klf15/Gsta3/Sgpl1/Sdc1/Ptch1/Stat1/Stat5a/Hnf1b/Kank2/Wfs1/Col4a1/Nid1/Dlg5/Apaf1/Ednra/Rarg/Notch1/Pdgfra/Fgfr1/Nle1/Itgb3/Fbn1/Casp9/Smo/Ift140/Cd24a/Fgf1/Nphp3/Bcl2/Esr1/Itga6/Pdgfa/Fmn1/Tgfb2/Sulf1/Col4a4/Gli3/Gpc3/Col4a3	51
GO:0071559	response to transforming growth factor beta	BP	0.00325141	0.0406811	ENSMUSG00000021214/ENSMUSG00000071192/ENSMUSG00000092035/ENSMUSG00000039646/ENSMUSG00000027796/ENSMUSG00000004637/ENSMUSG00000001034/ENSMUSG00000030417/ENSMUSG00000021360/ENSMUSG00000022521/ENSMUSG00000085795/ENSMUSG00000038872/ENSMUSG00000026031/ENSMUSG00000019889/ENSMUSG00000039615/ENSMUSG00000021096/ENSMUSG00000003316/ENSMUSG00000031010/ENSMUSG00000031503/ENSMUSG00000026496/ENSMUSG00000061436/…	Akr1c18/Wfikkn1/Peg10/Vasn/Smad9/Wwox/Mapk7/Pdcd5/Gcnt2/Crebbp/Zfp703/Zfhx3/Cflar/Ptprk/Stub1/Ppm1a/Glg1/Usp9x/Col4a2/Parp1/Hipk2/Tab1/Cav2/Apaf1/Postn/Arap1/Fbn1/Lrg1/Pml/Cav1/Cldn1/Acvr1b/Pde3a/Thbs1/Tgfb2	35
GO:0007098	centrosome cycle	BP	0.0032755	0.040807	ENSMUSG00000026622/ENSMUSG00000001774/ENSMUSG00000006456/ENSMUSG00000025358/ENSMUSG00000109511/ENSMUSG00000022177/ENSMUSG00000018736/ENSMUSG00000035354/ENSMUSG00000030397/ENSMUSG00000040549/ENSMUSG00000021068/ENSMUSG00000028243/ENSMUSG00000021287/ENSMUSG00000043065/ENSMUSG00000071176/ENSMUSG00000049488/ENSMUSG00000041147/ENSMUSG00000020290/ENSMUSG00000032782/ENSMUSG00000064128/ENSMUSG00000025235/…	Nek2/Chordc1/Rbm14/Cdk2/Nup62/Haus4/Ndel1/Uvrag/Mark4/Ckap5/Nin/Ubxn2b/Xrcc3/Spice1/Arhgef10/Tmem67/Brca2/Xpo1/Cntrob/Cenpj/Bbs4/Hepacam2	22
GO:0010906	regulation of glucose metabolic process	BP	0.0032755	0.040807	ENSMUSG00000078686/ENSMUSG00000078674/ENSMUSG00000073834/ENSMUSG00000078675/ENSMUSG00000023571/ENSMUSG00000042010/ENSMUSG00000043445/ENSMUSG00000055980/ENSMUSG00000038028/ENSMUSG00000002769/ENSMUSG00000020889/ENSMUSG00000028893/ENSMUSG00000024959/ENSMUSG00000029672/ENSMUSG00000028630/ENSMUSG00000046785/ENSMUSG00000022383/ENSMUSG00000020427/ENSMUSG00000025271/ENSMUSG00000026435/ENSMUSG00000048583/…	Mup9/Mup18/Mup11/Mup16/C1qtnf12/Acacb/Pgp/Irs1/Tigar/Gnmt/Nr1d1/Sesn2/Bad/Fam3c/Dyrk2/Epm2aip1/Ppara/Igfbp3/Pfkfb1/Slc45a3/Igf2/Igfbp5	22
GO:2001251	negative regulation of chromosome organization	BP	0.00329291	0.0409362	ENSMUSG00000021569/ENSMUSG00000034509/ENSMUSG00000021958/ENSMUSG00000039738/ENSMUSG00000024193/ENSMUSG00000024190/ENSMUSG00000038542/ENSMUSG00000033430/ENSMUSG00000007589/ENSMUSG00000036940/ENSMUSG00000037373/ENSMUSG00000003423/ENSMUSG00000033326/ENSMUSG00000026187/ENSMUSG00000025266/ENSMUSG00000016559/ENSMUSG00000034218/ENSMUSG00000096210/ENSMUSG00000046434/ENSMUSG00000021287/ENSMUSG00000036986/…	Trip13/Mad2l1bp/Pinx1/Slx4/Phf1/Dusp1/Pcid2/Terf2ip/Tinf2/Kdm1a/Ctbp1/Pih1d1/Kdm4a/Xrcc5/Gnl3l/H3f3b/Atm/H1f0/Hnrnpa1/Xrcc3/Pml/Tnks/Pot1a/Hist1h1c/Dnmt3b	25
GO:1903362	regulation of cellular protein catabolic process	BP	0.00333518	0.0409798	ENSMUSG00000090877/ENSMUSG00000028680/ENSMUSG00000050440/ENSMUSG00000078941/ENSMUSG00000060579/ENSMUSG00000048379/ENSMUSG00000074247/ENSMUSG00000058558/ENSMUSG00000018189/ENSMUSG00000046404/ENSMUSG00000064145/ENSMUSG00000028393/ENSMUSG00000022216/ENSMUSG00000013858/ENSMUSG00000029397/ENSMUSG00000078153/ENSMUSG00000020694/ENSMUSG00000032127/ENSMUSG00000039615/ENSMUSG00000002985/ENSMUSG00000006611/…	Hspa1b/Plk3/Hamp/Ak6/Fhit/Socs4/Dda1/Rpl5/Uchl5/Yod1/Arih2/Alad/Psme1/Tmem259/Rchy1/Psme2b/Tlk2/Vps11/Stub1/Apoe/Hfe/Clu/Nub1/Lrp1/Anxa2/Msn/Ufl1/Ccar2/Hipk2/Cdk5rap3/Gm10031/Trib3/Det1/Mylip/Ptk2b/Tnfaip3/Pml	37
GO:0002062	chondrocyte differentiation	BP	0.00334775	0.0409798	ENSMUSG00000006538/ENSMUSG00000049295/ENSMUSG00000037253/ENSMUSG00000024247/ENSMUSG00000005514/ENSMUSG00000001419/ENSMUSG00000024927/ENSMUSG00000024863/ENSMUSG00000031993/ENSMUSG00000032231/ENSMUSG00000003316/ENSMUSG00000022371/ENSMUSG00000027778/ENSMUSG00000001288/ENSMUSG00000031565/ENSMUSG00000034205/ENSMUSG00000016356/ENSMUSG00000016918/ENSMUSG00000032332/ENSMUSG00000021318/ENSMUSG00000022676	Ihh/Zfp219/Mex3c/Pkdcc/Por/Mef2d/Rela/Mbl2/Snx19/Anxa2/Glg1/Col14a1/Ift80/Rarg/Fgfr1/Loxl2/Col20a1/Sulf1/Col12a1/Gli3/Snai2	21
GO:0007059	chromosome segregation	BP	0.00337138	0.0409798	ENSMUSG00000002324/ENSMUSG00000002068/ENSMUSG00000021569/ENSMUSG00000026622/ENSMUSG00000034509/ENSMUSG00000034906/ENSMUSG00000021958/ENSMUSG00000018572/ENSMUSG00000039738/ENSMUSG00000028066/ENSMUSG00000024190/ENSMUSG00000022702/ENSMUSG00000028820/ENSMUSG00000040599/ENSMUSG00000109511/ENSMUSG00000034190/ENSMUSG00000061024/ENSMUSG00000038542/ENSMUSG00000018736/ENSMUSG00000035354/ENSMUSG00000024045/…	Rec8/Ccne1/Trip13/Nek2/Mad2l1bp/Ncaph/Pinx1/Phf23/Slx4/Pmf1/Dusp1/Hira/Sfpq/Mis12/Nup62/Chmp7/Rrs1/Pcid2/Ndel1/Uvrag/Akap8/Vps4a/Bod1/Phf13/Akap8l/Dync1h1/Tlk2/Naa60/Chtf8/Champ1/Trappc12/Gm10031/Atm/Xrcc3/Spice1/Sun1/Anapc4/Tnks/Katnb1/Brca2/Ska2/Kif23/Blm/Mlh1/Knl1/Fmn2	46
GO:0099518	vesicle cytoskeletal trafficking	BP	0.0033828	0.0409798	ENSMUSG00000060708/ENSMUSG00000057531/ENSMUSG00000018736/ENSMUSG00000024480/ENSMUSG00000018707/ENSMUSG00000021824/ENSMUSG00000029104/ENSMUSG00000025241/ENSMUSG00000001018/ENSMUSG00000021375/ENSMUSG00000032254/ENSMUSG00000042766	Bloc1s4/Dtnbp1/Ndel1/Ap3s1/Dync1h1/Ap3m1/Htt/Fyco1/Snapin/Kif13a/Kif23/Trim46	12
GO:0090174	organelle membrane fusion	BP	0.00338876	0.0409798	ENSMUSG00000031504/ENSMUSG00000035354/ENSMUSG00000031913/ENSMUSG00000028879/ENSMUSG00000032127/ENSMUSG00000020946/ENSMUSG00000032231/ENSMUSG00000001018/ENSMUSG00000024983/ENSMUSG00000009894/ENSMUSG00000029407/ENSMUSG00000046314/ENSMUSG00000000058/ENSMUSG00000026470/ENSMUSG00000033788/ENSMUSG00000030806/ENSMUSG00000024743	Rab20/Uvrag/Vps4a/Stx12/Vps11/Gosr2/Anxa2/Snapin/Vti1a/Snap47/Uso1/Stxbp6/Cav2/Stx6/Dysf/Stx1b/Syt7	17
GO:1900182	positive regulation of protein localization to nucleus	BP	0.00338876	0.0409798	ENSMUSG00000030847/ENSMUSG00000021958/ENSMUSG00000025034/ENSMUSG00000032078/ENSMUSG00000021948/ENSMUSG00000005566/ENSMUSG00000028893/ENSMUSG00000022906/ENSMUSG00000026496/ENSMUSG00000018669/ENSMUSG00000000058/ENSMUSG00000049502/ENSMUSG00000001761/ENSMUSG00000000120/ENSMUSG00000021611/ENSMUSG00000039239/ENSMUSG00000021318	Bag3/Pinx1/Trim8/Zpr1/Prkcd/Trim28/Sesn2/Parp9/Parp1/Cdk5rap3/Cav2/Dtx3l/Smo/Ngfr/Tert/Tgfb2/Gli3	17
GO:0019320	hexose catabolic process	BP	0.00339563	0.0409798	ENSMUSG00000038028/ENSMUSG00000033065/ENSMUSG00000024959/ENSMUSG00000024913/ENSMUSG00000045594/ENSMUSG00000041731/ENSMUSG00000028671	Tigar/Pfkm/Bad/Lrp5/Glb1/Pgm5/Gale	7
GO:0032332	positive regulation of chondrocyte differentiation	BP	0.00339563	0.0409798	ENSMUSG00000049295/ENSMUSG00000024247/ENSMUSG00000005514/ENSMUSG00000024927/ENSMUSG00000032231/ENSMUSG00000034205/ENSMUSG00000021318	Zfp219/Pkdcc/Por/Rela/Anxa2/Loxl2/Gli3	7
GO:0050995	negative regulation of lipid catabolic process	BP	0.00339563	0.0409798	ENSMUSG00000039958/ENSMUSG00000042010/ENSMUSG00000026385/ENSMUSG00000050697/ENSMUSG00000040564/ENSMUSG00000005681/ENSMUSG00000042429	Etfbkmt/Acacb/Dbi/Prkaa1/Apoc1/Apoa2/Adora1	7
GO:0071379	cellular response to prostaglandin stimulus	BP	0.00339563	0.0409798	ENSMUSG00000021214/ENSMUSG00000024045/ENSMUSG00000050697/ENSMUSG00000020532/ENSMUSG00000045038/ENSMUSG00000020609/ENSMUSG00000044359	Akr1c18/Akap8/Prkaa1/Acaca/Prkce/Apob/P2ry4	7
GO:1900101	regulation of endoplasmic reticulum unfolded protein response	BP	0.00339563	0.0409798	ENSMUSG00000014905/ENSMUSG00000053334/ENSMUSG00000003873/ENSMUSG00000032475/ENSMUSG00000039474/ENSMUSG00000015461/ENSMUSG00000057789	Dnajb9/Ficd/Bax/Nck1/Wfs1/Atf6b/Bak1	7
GO:1901798	positive regulation of signal transduction by p53 class mediator	BP	0.00339563	0.0409798	ENSMUSG00000048878/ENSMUSG00000000552/ENSMUSG00000001707/ENSMUSG00000032409/ENSMUSG00000018669/ENSMUSG00000054580/ENSMUSG00000034218	Hexim1/Zfp385a/Eef1e1/Atr/Cdk5rap3/Pla2r1/Atm	7
GO:0016055	Wnt signaling pathway	BP	0.00340173	0.0409798	ENSMUSG00000049580/ENSMUSG00000002068/ENSMUSG00000047604/ENSMUSG00000025408/ENSMUSG00000004637/ENSMUSG00000024642/ENSMUSG00000040158/ENSMUSG00000036432/ENSMUSG00000014039/ENSMUSG00000024986/ENSMUSG00000008305/ENSMUSG00000024182/ENSMUSG00000031661/ENSMUSG00000029681/ENSMUSG00000085795/ENSMUSG00000047824/ENSMUSG00000050697/ENSMUSG00000054452/ENSMUSG00000032531/ENSMUSG00000022855/ENSMUSG00000038876/…	Tsku/Ccne1/Frat2/Ddit3/Wwox/Tle4/Tax1bp3/Siah2/Prdm15/Hhex/Tle1/Axin1/Nkd1/Bcl7b/Zfp703/Pygo2/Prkaa1/Aes/Amotl2/Senp2/Rnf146/Apoe/Ppm1a/Lrp5/Smarca4/Sdc1/Hnf1b/Ccar2/Tbl1xr1/Rbms3/Zeb2/Amotl1/Gm10031/Ift80/Invs/Notch1/Nle1/Reck/Tnfaip3/Kank1/Bcl9/Cav1/Hnf1a/Jrk/Nphp3/Rnf213/Tnks/Bicc1/Tert/Trpm4/Mks1/Rbpj/Sulf1/Gli3/Snai2/Gpc3	56
GO:0009310	amine catabolic process	BP	0.00340912	0.0409798	ENSMUSG00000026986/ENSMUSG00000025283/ENSMUSG00000000673/ENSMUSG00000031549/ENSMUSG00000026463/ENSMUSG00000028011	Hnmt/Sat1/Haao/Ido2/Atp2b4/Tdo2	6
GO:0043691	reverse cholesterol transport	BP	0.00340912	0.0409798	ENSMUSG00000032079/ENSMUSG00000002985/ENSMUSG00000005681/ENSMUSG00000032083/ENSMUSG00000015243/ENSMUSG00000029556	Apoa5/Apoe/Apoa2/Apoa1/Abca1/Hnf1a	6
GO:0061081	positive regulation of myeloid leukocyte cytokine production involved in immune response	BP	0.00340912	0.0409798	ENSMUSG00000033307/ENSMUSG00000020075/ENSMUSG00000037149/ENSMUSG00000002944/ENSMUSG00000040296/ENSMUSG00000037379	Mif/Ddx21/Ddx1/Cd36/Ddx58/Spon2	6
GO:0048525	negative regulation of viral process	BP	0.00342784	0.0409943	ENSMUSG00000041000/ENSMUSG00000025034/ENSMUSG00000046718/ENSMUSG00000021326/ENSMUSG00000005566/ENSMUSG00000060591/ENSMUSG00000027667/ENSMUSG00000024863/ENSMUSG00000041459/ENSMUSG00000029826/ENSMUSG00000026104/ENSMUSG00000024079/ENSMUSG00000062604/ENSMUSG00000036986/ENSMUSG00000023341/ENSMUSG00000020641/ENSMUSG00000039853/ENSMUSG00000041827	Trim62/Trim8/Bst2/Trim27/Trim28/Ifitm2/Zfp639/Mbl2/Tardbp/Zc3hav1/Stat1/Eif2ak2/Srpk2/Pml/Mx2/Rsad2/Trim14/Oasl1	18
GO:0010827	regulation of glucose transmembrane transport	BP	0.00342953	0.0409943	ENSMUSG00000023571/ENSMUSG00000021948/ENSMUSG00000033307/ENSMUSG00000015839/ENSMUSG00000055980/ENSMUSG00000005089/ENSMUSG00000050697/ENSMUSG00000025220/ENSMUSG00000030087/ENSMUSG00000047638/ENSMUSG00000030168/ENSMUSG00000040760/ENSMUSG00000032715/ENSMUSG00000031616/ENSMUSG00000018166/ENSMUSG00000020546/ENSMUSG00000019768/ENSMUSG00000021611/ENSMUSG00000055653	C1qtnf12/Prkcd/Mif/Nfe2l2/Irs1/Slc1a2/Prkaa1/Mgea5/Klf15/Nr1h4/Adipor2/Appl1/Trib3/Ednra/Erbb3/Stxbp4/Esr1/Tert/Gpc3	19
GO:0006458	'de novo' protein folding	BP	0.00343851	0.0409943	ENSMUSG00000090877/ENSMUSG00000005483/ENSMUSG00000059970/ENSMUSG00000015656/ENSMUSG00000034203/ENSMUSG00000028416/ENSMUSG00000071072/ENSMUSG00000014195/ENSMUSG00000074212	Hspa1b/Dnajb1/Hspa2/Hspa8/Chchd4/Bag1/Ptges3/Dnajc7/Dnajb14	9
GO:0043516	regulation of DNA damage response, signal transduction by p53 class mediator	BP	0.00343851	0.0409943	ENSMUSG00000033307/ENSMUSG00000000552/ENSMUSG00000049327/ENSMUSG00000001707/ENSMUSG00000036940/ENSMUSG00000032409/ENSMUSG00000054580/ENSMUSG00000034218/ENSMUSG00000022676	Mif/Zfp385a/Kmt5a/Eef1e1/Kdm1a/Atr/Pla2r1/Atm/Snai2	9
GO:0010656	negative regulation of muscle cell apoptotic process	BP	0.00346592	0.0412366	ENSMUSG00000030847/ENSMUSG00000039220/ENSMUSG00000036854/ENSMUSG00000015656/ENSMUSG00000019487/ENSMUSG00000045414/ENSMUSG00000022556/ENSMUSG00000015839/ENSMUSG00000026031/ENSMUSG00000059456/ENSMUSG00000007655/ENSMUSG00000057329/ENSMUSG00000021670/ENSMUSG00000039191	Bag3/Ppp1r10/Hspb6/Hspa8/Trip10/1190002N15Rik/Hsf1/Nfe2l2/Cflar/Ptk2b/Cav1/Bcl2/Hmgcr/Rbpj	14
GO:0016925	protein sumoylation	BP	0.00351664	0.0417547	ENSMUSG00000042354/ENSMUSG00000021326/ENSMUSG00000005566/ENSMUSG00000020232/ENSMUSG00000024927/ENSMUSG00000024817/ENSMUSG00000015522/ENSMUSG00000025266/ENSMUSG00000026896/ENSMUSG00000036986/ENSMUSG00000038260	Gnl3/Trim27/Trim28/Hmg20b/Rela/Uhrf2/Arnt/Gnl3l/Ifih1/Pml/Trpm4	11
GO:0035458	cellular response to interferon-beta	BP	0.00355297	0.0419293	ENSMUSG00000054072/ENSMUSG00000026104/ENSMUSG00000046879/ENSMUSG00000073555/ENSMUSG00000074896/ENSMUSG00000090942/ENSMUSG00000031639/ENSMUSG00000034459/ENSMUSG00000069892/ENSMUSG00000026535	Iigp1/Stat1/Irgm1/Gm4951/Ifit3/F830016B08Rik/Tlr3/Ifit1/9930111J21Rik2/Ifi202b	10
GO:0046460	neutral lipid biosynthetic process	BP	0.00355297	0.0419293	ENSMUSG00000041653/ENSMUSG00000020538/ENSMUSG00000022555/ENSMUSG00000060601/ENSMUSG00000018796/ENSMUSG00000031278/ENSMUSG00000027412/ENSMUSG00000024978/ENSMUSG00000015568/ENSMUSG00000029314	Pnpla3/Srebf1/Dgat1/Nr1h2/Acsl1/Acsl4/Lpin3/Gpam/Lpl/Gpat3	10
GO:0046463	acylglycerol biosynthetic process	BP	0.00355297	0.0419293	ENSMUSG00000041653/ENSMUSG00000020538/ENSMUSG00000022555/ENSMUSG00000060601/ENSMUSG00000018796/ENSMUSG00000031278/ENSMUSG00000027412/ENSMUSG00000024978/ENSMUSG00000015568/ENSMUSG00000029314	Pnpla3/Srebf1/Dgat1/Nr1h2/Acsl1/Acsl4/Lpin3/Gpam/Lpl/Gpat3	10
GO:0071331	cellular response to hexose stimulus	BP	0.00364313	0.0428391	ENSMUSG00000078686/ENSMUSG00000078674/ENSMUSG00000003476/ENSMUSG00000073834/ENSMUSG00000028456/ENSMUSG00000078675/ENSMUSG00000023571/ENSMUSG00000068220/ENSMUSG00000051256/ENSMUSG00000020889/ENSMUSG00000050697/ENSMUSG00000024959/ENSMUSG00000000441/ENSMUSG00000003423/ENSMUSG00000047638/ENSMUSG00000024913/ENSMUSG00000032187/ENSMUSG00000045038/ENSMUSG00000030516/ENSMUSG00000040022/ENSMUSG00000020546/…	Mup9/Mup18/Crhr2/Mup11/Unc13b/Mup16/C1qtnf12/Lgals1/Jagn1/Nr1d1/Prkaa1/Bad/Raf1/Pih1d1/Nr1h4/Lrp5/Smarca4/Prkce/Tjp1/Rab11fip2/Stxbp4/Slc2a5/Wdr35/Kcnb1/Adcy5/Hmgcr/Trpm4	27
GO:0006754	ATP biosynthetic process	BP	0.00364478	0.0428391	ENSMUSG00000063524/ENSMUSG00000033307/ENSMUSG00000038028/ENSMUSG00000050856/ENSMUSG00000030695/ENSMUSG00000050697/ENSMUSG00000033065/ENSMUSG00000006057/ENSMUSG00000022551/ENSMUSG00000003072/ENSMUSG00000041237/ENSMUSG00000049422/ENSMUSG00000016252/ENSMUSG00000062070/ENSMUSG00000022956/ENSMUSG00000030647/ENSMUSG00000038690/ENSMUSG00000028944/ENSMUSG00000026496/ENSMUSG00000020108/ENSMUSG00000022383/…	Eno1/Mif/Tigar/Atp5k/Aldoa/Prkaa1/Pfkm/Atp5g1/Cyc1/Atp5d/Pklr/Chchd10/Atp5e/Pgk1/Atp5o/Ndufc2/Atp5j2/Prkag2/Parp1/Ddit4/Ppara/Gale	22
GO:0038034	signal transduction in absence of ligand	BP	0.00378929	0.0442692	ENSMUSG00000030847/ENSMUSG00000004637/ENSMUSG00000001034/ENSMUSG00000058444/ENSMUSG00000003873/ENSMUSG00000005161/ENSMUSG00000024959/ENSMUSG00000029863/ENSMUSG00000031565/ENSMUSG00000018166/ENSMUSG00000057789/ENSMUSG00000057329/ENSMUSG00000021611/ENSMUSG00000039239/ENSMUSG00000026822/ENSMUSG00000022676	Bag3/Wwox/Mapk7/Map2k5/Bax/Prdx2/Bad/Casp2/Fgfr1/Erbb3/Bak1/Bcl2/Tert/Tgfb2/Lcn2/Snai2	16
GO:0046324	regulation of glucose import	BP	0.00378929	0.0442692	ENSMUSG00000023571/ENSMUSG00000021948/ENSMUSG00000033307/ENSMUSG00000015839/ENSMUSG00000055980/ENSMUSG00000005089/ENSMUSG00000050697/ENSMUSG00000025220/ENSMUSG00000030087/ENSMUSG00000047638/ENSMUSG00000030168/ENSMUSG00000040760/ENSMUSG00000018166/ENSMUSG00000019768/ENSMUSG00000021611/ENSMUSG00000055653	C1qtnf12/Prkcd/Mif/Nfe2l2/Irs1/Slc1a2/Prkaa1/Mgea5/Klf15/Nr1h4/Adipor2/Appl1/Erbb3/Esr1/Tert/Gpc3	16
GO:0097192	extrinsic apoptotic signaling pathway in absence of ligand	BP	0.00378929	0.0442692	ENSMUSG00000030847/ENSMUSG00000004637/ENSMUSG00000001034/ENSMUSG00000058444/ENSMUSG00000003873/ENSMUSG00000005161/ENSMUSG00000024959/ENSMUSG00000029863/ENSMUSG00000031565/ENSMUSG00000018166/ENSMUSG00000057789/ENSMUSG00000057329/ENSMUSG00000021611/ENSMUSG00000039239/ENSMUSG00000026822/ENSMUSG00000022676	Bag3/Wwox/Mapk7/Map2k5/Bax/Prdx2/Bad/Casp2/Fgfr1/Erbb3/Bak1/Bcl2/Tert/Tgfb2/Lcn2/Snai2	16
GO:0198738	cell-cell signaling by wnt	BP	0.00380194	0.044328	ENSMUSG00000049580/ENSMUSG00000002068/ENSMUSG00000047604/ENSMUSG00000025408/ENSMUSG00000004637/ENSMUSG00000024642/ENSMUSG00000040158/ENSMUSG00000036432/ENSMUSG00000014039/ENSMUSG00000024986/ENSMUSG00000008305/ENSMUSG00000024182/ENSMUSG00000031661/ENSMUSG00000029681/ENSMUSG00000085795/ENSMUSG00000047824/ENSMUSG00000050697/ENSMUSG00000054452/ENSMUSG00000032531/ENSMUSG00000022855/ENSMUSG00000038876/…	Tsku/Ccne1/Frat2/Ddit3/Wwox/Tle4/Tax1bp3/Siah2/Prdm15/Hhex/Tle1/Axin1/Nkd1/Bcl7b/Zfp703/Pygo2/Prkaa1/Aes/Amotl2/Senp2/Rnf146/Apoe/Ppm1a/Lrp5/Smarca4/Sdc1/Hnf1b/Ccar2/Tbl1xr1/Rbms3/Zeb2/Amotl1/Gm10031/Ift80/Invs/Notch1/Nle1/Reck/Tnfaip3/Kank1/Bcl9/Cav1/Hnf1a/Jrk/Nphp3/Rnf213/Tnks/Bicc1/Tert/Trpm4/Mks1/Rbpj/Sulf1/Gli3/Snai2/Gpc3	56
GO:0010595	positive regulation of endothelial cell migration	BP	0.00386149	0.0449323	ENSMUSG00000015839/ENSMUSG00000029470/ENSMUSG00000021340/ENSMUSG00000004043/ENSMUSG00000050965/ENSMUSG00000003814/ENSMUSG00000041688/ENSMUSG00000031486/ENSMUSG00000013076/ENSMUSG00000059456/ENSMUSG00000031565/ENSMUSG00000020689/ENSMUSG00000001280/ENSMUSG00000033960/ENSMUSG00000019699/ENSMUSG00000036585/ENSMUSG00000040152/ENSMUSG00000048583/ENSMUSG00000022676	Nfe2l2/P2rx4/Gpld1/Stat5a/Prkca/Calr/Amot/Adgra2/Amotl1/Ptk2b/Fgfr1/Itgb3/Sp1/Jcad/Akt3/Fgf1/Thbs1/Igf2/Snai2	19
GO:0007041	lysosomal transport	BP	0.0038795	0.044962	ENSMUSG00000052566/ENSMUSG00000015656/ENSMUSG00000027534/ENSMUSG00000038195/ENSMUSG00000024381/ENSMUSG00000031913/ENSMUSG00000028756/ENSMUSG00000032127/ENSMUSG00000024065/ENSMUSG00000028572/ENSMUSG00000001018/ENSMUSG00000038039/ENSMUSG00000049502/ENSMUSG00000036661/ENSMUSG00000021375/ENSMUSG00000024493/ENSMUSG00000056234/ENSMUSG00000019726	Hook2/Hspa8/Snx16/Rilp/Bin1/Vps4a/Pink1/Vps11/Ehd3/Hook1/Snapin/Gcc2/Dtx3l/Dennd3/Kif13a/Lars/Ncoa4/Lyst	18
GO:0007173	epidermal growth factor receptor signaling pathway	BP	0.0038795	0.044962	ENSMUSG00000048379/ENSMUSG00000109511/ENSMUSG00000021501/ENSMUSG00000035890/ENSMUSG00000040525/ENSMUSG00000000915/ENSMUSG00000003518/ENSMUSG00000039959/ENSMUSG00000026417/ENSMUSG00000042284/ENSMUSG00000059456/ENSMUSG00000018166/ENSMUSG00000042429/ENSMUSG00000019768/ENSMUSG00000032915/ENSMUSG00000024486/ENSMUSG00000064330/ENSMUSG00000078656	Socs4/Nup62/Caml/Rnf126/Cblc/Hip1r/Dusp3/Hip1/Pigr/Itga1/Ptk2b/Erbb3/Adora1/Esr1/Adgre4/Hbegf/Pde6h/Vps25	18
GO:0071236	cellular response to antibiotic	BP	0.00398758	0.0457832	ENSMUSG00000021214/ENSMUSG00000007872/ENSMUSG00000035873/ENSMUSG00000022556/ENSMUSG00000021948/ENSMUSG00000001034/ENSMUSG00000015839/ENSMUSG00000027602/ENSMUSG00000051256/ENSMUSG00000050697/ENSMUSG00000025584/ENSMUSG00000024927/ENSMUSG00000028756/ENSMUSG00000038876/ENSMUSG00000022037/ENSMUSG00000045038/ENSMUSG00000043535/ENSMUSG00000028211/ENSMUSG00000020661/ENSMUSG00000026199/ENSMUSG00000032410/…	Akr1c18/Id3/Pawr/Hsf1/Prkcd/Mapk7/Nfe2l2/Map1lc3a/Jagn1/Prkaa1/Pde8a/Rela/Pink1/Rnf146/Clu/Prkce/Setx/Trp53inp1/Dnmt3a/Ankzf1/Xrn1/Cybb/Tnfaip3/Hnrnpa1/Adcy5/Hgf/Lcn2	27
GO:0009127	purine nucleoside monophosphate biosynthetic process	BP	0.00399244	0.0457832	ENSMUSG00000063524/ENSMUSG00000033307/ENSMUSG00000038028/ENSMUSG00000050856/ENSMUSG00000030695/ENSMUSG00000050697/ENSMUSG00000033065/ENSMUSG00000006057/ENSMUSG00000022551/ENSMUSG00000028792/ENSMUSG00000003072/ENSMUSG00000041237/ENSMUSG00000049422/ENSMUSG00000016252/ENSMUSG00000062070/ENSMUSG00000022956/ENSMUSG00000030647/ENSMUSG00000038690/ENSMUSG00000028944/ENSMUSG00000026192/ENSMUSG00000026496/…	Eno1/Mif/Tigar/Atp5k/Aldoa/Prkaa1/Pfkm/Atp5g1/Cyc1/Ak2/Atp5d/Pklr/Chchd10/Atp5e/Pgk1/Atp5o/Ndufc2/Atp5j2/Prkag2/Atic/Parp1/Ddit4/Ppara/Ampd3/Gale	25
GO:0009168	purine ribonucleoside monophosphate biosynthetic process	BP	0.00399244	0.0457832	ENSMUSG00000063524/ENSMUSG00000033307/ENSMUSG00000038028/ENSMUSG00000050856/ENSMUSG00000030695/ENSMUSG00000050697/ENSMUSG00000033065/ENSMUSG00000006057/ENSMUSG00000022551/ENSMUSG00000028792/ENSMUSG00000003072/ENSMUSG00000041237/ENSMUSG00000049422/ENSMUSG00000016252/ENSMUSG00000062070/ENSMUSG00000022956/ENSMUSG00000030647/ENSMUSG00000038690/ENSMUSG00000028944/ENSMUSG00000026192/ENSMUSG00000026496/…	Eno1/Mif/Tigar/Atp5k/Aldoa/Prkaa1/Pfkm/Atp5g1/Cyc1/Ak2/Atp5d/Pklr/Chchd10/Atp5e/Pgk1/Atp5o/Ndufc2/Atp5j2/Prkag2/Atic/Parp1/Ddit4/Ppara/Ampd3/Gale	25
GO:0050684	regulation of mRNA processing	BP	0.00399244	0.0457832	ENSMUSG00000048109/ENSMUSG00000032212/ENSMUSG00000074102/ENSMUSG00000025500/ENSMUSG00000015656/ENSMUSG00000022556/ENSMUSG00000039810/ENSMUSG00000071054/ENSMUSG00000031167/ENSMUSG00000018974/ENSMUSG00000037070/ENSMUSG00000028911/ENSMUSG00000037958/ENSMUSG00000009555/ENSMUSG00000042625/ENSMUSG00000056962/ENSMUSG00000029538/ENSMUSG00000028676/ENSMUSG00000061479/ENSMUSG00000018379/ENSMUSG00000046434/…	Rbm15/Sltm/Rbm15b/Lmntd2/Hspa8/Hsf1/Zc3h10/Safb/Rbm3/Sart3/Rbmxl1/Srsf4/Nsrp1/Cdk9/Safb2/Jmjd6/Srsf9/Srsf10/Snrpa/Srsf1/Hnrnpa1/Cirbp/Mbnl2/Srsf3/Gm12355	25
GO:0032720	negative regulation of tumor necrosis factor production	BP	0.0040258	0.0457832	ENSMUSG00000022556/ENSMUSG00000060803/ENSMUSG00000053175/ENSMUSG00000021326/ENSMUSG00000024045/ENSMUSG00000042419/ENSMUSG00000001348/ENSMUSG00000047638/ENSMUSG00000004266/ENSMUSG00000019850/ENSMUSG00000047139/ENSMUSG00000068923	Hsf1/Gstp1/Bcl3/Trim27/Akap8/Nfkbil1/Acp5/Nr1h4/Ptpn6/Tnfaip3/Cd24a/Syt11	12
GO:0060761	negative regulation of response to cytokine stimulus	BP	0.0040258	0.0457832	ENSMUSG00000001034/ENSMUSG00000058444/ENSMUSG00000054452/ENSMUSG00000031601/ENSMUSG00000047638/ENSMUSG00000034422/ENSMUSG00000032083/ENSMUSG00000026395/ENSMUSG00000007655/ENSMUSG00000068854/ENSMUSG00000026981/ENSMUSG00000029254	Mapk7/Map2k5/Aes/Cnot7/Nr1h4/Parp14/Apoa1/Ptprc/Cav1/Hist2h2be/Il1rn/Stap1	12
GO:0045577	regulation of B cell differentiation	BP	0.00402756	0.0457832	ENSMUSG00000020644/ENSMUSG00000038542/ENSMUSG00000024959/ENSMUSG00000004043/ENSMUSG00000004266/ENSMUSG00000026395/ENSMUSG00000015217/ENSMUSG00000047139	Id2/Pcid2/Bad/Stat5a/Ptpn6/Ptprc/Hmgb3/Cd24a	8
GO:0050869	negative regulation of B cell activation	BP	0.00402756	0.0457832	ENSMUSG00000035873/ENSMUSG00000020644/ENSMUSG00000040423/ENSMUSG00000034218/ENSMUSG00000015217/ENSMUSG00000019850/ENSMUSG00000047139/ENSMUSG00000023915	Pawr/Id2/Rc3h1/Atm/Hmgb3/Tnfaip3/Cd24a/Tnfrsf21	8
GO:0051085	chaperone cofactor-dependent protein refolding	BP	0.00402756	0.0457832	ENSMUSG00000090877/ENSMUSG00000005483/ENSMUSG00000059970/ENSMUSG00000015656/ENSMUSG00000028416/ENSMUSG00000071072/ENSMUSG00000014195/ENSMUSG00000074212	Hspa1b/Dnajb1/Hspa2/Hspa8/Bag1/Ptges3/Dnajc7/Dnajb14	8
GO:0007004	telomere maintenance via telomerase	BP	0.00403343	0.0457832	ENSMUSG00000026622/ENSMUSG00000021958/ENSMUSG00000007589/ENSMUSG00000001415/ENSMUSG00000071072/ENSMUSG00000001416/ENSMUSG00000026187/ENSMUSG00000025266/ENSMUSG00000034218/ENSMUSG00000046434/ENSMUSG00000036986/ENSMUSG00000031529/ENSMUSG00000029676/ENSMUSG00000021611	Nek2/Pinx1/Tinf2/Smg5/Ptges3/Cct3/Xrcc5/Gnl3l/Atm/Hnrnpa1/Pml/Tnks/Pot1a/Tert	14
GO:0006364	rRNA processing	BP	0.00403692	0.0457832	ENSMUSG00000062647/ENSMUSG00000038812/ENSMUSG00000030521/ENSMUSG00000003848/ENSMUSG00000063785/ENSMUSG00000028322/ENSMUSG00000038279/ENSMUSG00000033909/ENSMUSG00000028948/ENSMUSG00000023988/ENSMUSG00000022204/ENSMUSG00000058558/ENSMUSG00000032288/ENSMUSG00000061024/ENSMUSG00000025337/ENSMUSG00000061458/ENSMUSG00000036376/ENSMUSG00000042729/ENSMUSG00000041438/ENSMUSG00000025995/ENSMUSG00000070697/…	Rpl7a/Trmt112/Mphosph10/Nob1/Utp14a/Exosc3/Nop2/Usp36/Nol9/Bysl/Ngdn/Rpl5/Imp3/Rrs1/Sbds/Nol10/Abt1/Wdr74/Utp4/Wdr75/Utp3/Mrps9/Ddx27/Wdr43/Tsr1/Pih1d1/Ddx21/Nsun3/Mettl15/Utp14b	30
GO:2000116	regulation of cysteine-type endopeptidase activity	BP	0.00411931	0.0466267	ENSMUSG00000090877/ENSMUSG00000035873/ENSMUSG00000022556/ENSMUSG00000030417/ENSMUSG00000036432/ENSMUSG00000005514/ENSMUSG00000058444/ENSMUSG00000038542/ENSMUSG00000003873/ENSMUSG00000003644/ENSMUSG00000000915/ENSMUSG00000026031/ENSMUSG00000014771/ENSMUSG00000024959/ENSMUSG00000003423/ENSMUSG00000036781/ENSMUSG00000039959/ENSMUSG00000057367/ENSMUSG00000031309/ENSMUSG00000101523/ENSMUSG00000019979/…	Hspa1b/Pawr/Hsf1/Pdcd5/Siah2/Por/Map2k5/Pcid2/Bax/Rps6ka1/Hip1r/Cflar/Pdcd2/Bad/Pih1d1/Rps27l/Hip1/Birc2/Rps6ka3/Gm10031/Apaf1/Nle1/Bak1/Casp9/Wdr35/Pml/Asph/Ifi27l2b/Ngfr/Tnfsf10/Hgf/Bbc3/Thbs1/Bid/Col4a3/Ifi202b	36
GO:2001235	positive regulation of apoptotic signaling pathway	BP	0.00413788	0.046746	ENSMUSG00000023905/ENSMUSG00000004637/ENSMUSG00000009633/ENSMUSG00000021948/ENSMUSG00000030417/ENSMUSG00000028820/ENSMUSG00000001707/ENSMUSG00000003873/ENSMUSG00000026942/ENSMUSG00000000915/ENSMUSG00000032475/ENSMUSG00000024959/ENSMUSG00000028756/ENSMUSG00000022037/ENSMUSG00000027248/ENSMUSG00000029863/ENSMUSG00000026395/ENSMUSG00000019979/ENSMUSG00000057789/ENSMUSG00000066643/ENSMUSG00000036986/…	Tnfrsf12a/Wwox/G0s2/Prkcd/Pdcd5/Sfpq/Eef1e1/Bax/Traf2/Hip1r/Nck1/Bad/Pink1/Clu/Pdia3/Casp2/Ptprc/Apaf1/Bak1/Wdr35/Pml/Cav1/Tnfsf10/Bbc3/Thbs1/Tgfb2/Bid/Zfp13	28
GO:0001822	kidney development	BP	0.00415091	0.0468023	ENSMUSG00000035112/ENSMUSG00000048482/ENSMUSG00000007872/ENSMUSG00000027796/ENSMUSG00000076441/ENSMUSG00000020644/ENSMUSG00000020364/ENSMUSG00000003873/ENSMUSG00000047824/ENSMUSG00000056962/ENSMUSG00000026031/ENSMUSG00000030087/ENSMUSG00000025934/ENSMUSG00000020097/ENSMUSG00000020592/ENSMUSG00000021466/ENSMUSG00000020679/ENSMUSG00000032194/ENSMUSG00000039474/ENSMUSG00000005397/ENSMUSG00000021782/…	Wnk4/Bdnf/Id3/Smad9/Ass1/Id2/Zfp354a/Bax/Pygo2/Jmjd6/Cflar/Klf15/Gsta3/Sgpl1/Sdc1/Ptch1/Hnf1b/Kank2/Wfs1/Nid1/Dlg5/Apaf1/Ednra/Notch1/Pdgfra/Fgfr1/Nle1/Itgb3/Fbn1/Casp9/Smo/Cd24a/Fgf1/Nphp3/Bcl2/Pdgfa/Fmn1/Tgfb2/Sulf1/Col4a4/Gli3/Gpc3/Col4a3	43
GO:0098813	nuclear chromosome segregation	BP	0.00417828	0.0468511	ENSMUSG00000002324/ENSMUSG00000002068/ENSMUSG00000021569/ENSMUSG00000026622/ENSMUSG00000034509/ENSMUSG00000034906/ENSMUSG00000021958/ENSMUSG00000018572/ENSMUSG00000039738/ENSMUSG00000024190/ENSMUSG00000022702/ENSMUSG00000028820/ENSMUSG00000040599/ENSMUSG00000109511/ENSMUSG00000034190/ENSMUSG00000061024/ENSMUSG00000038542/ENSMUSG00000024045/ENSMUSG00000031913/ENSMUSG00000044502/ENSMUSG00000047777/…	Rec8/Ccne1/Trip13/Nek2/Mad2l1bp/Ncaph/Pinx1/Phf23/Slx4/Dusp1/Hira/Sfpq/Mis12/Nup62/Chmp7/Rrs1/Pcid2/Akap8/Vps4a/Bod1/Phf13/Akap8l/Dync1h1/Chtf8/Champ1/Trappc12/Atm/Xrcc3/Spice1/Sun1/Anapc4/Tnks/Katnb1/Brca2/Kif23/Blm/Mlh1/Knl1/Fmn2	39
GO:0000910	cytokinesis	BP	0.00418654	0.0468511	ENSMUSG00000028832/ENSMUSG00000028680/ENSMUSG00000002058/ENSMUSG00000109511/ENSMUSG00000034190/ENSMUSG00000026927/ENSMUSG00000035354/ENSMUSG00000031913/ENSMUSG00000027937/ENSMUSG00000029518/ENSMUSG00000024068/ENSMUSG00000066440/ENSMUSG00000006906/ENSMUSG00000059248/ENSMUSG00000022443/ENSMUSG00000045038/ENSMUSG00000020315/ENSMUSG00000024236/ENSMUSG00000021375/ENSMUSG00000058013/ENSMUSG00000041147/…	Stmn1/Plk3/Unc119/Nup62/Chmp7/Sdccag3/Uvrag/Vps4a/Jtb/Rab35/Spast/Zfyve26/Stambp/Sept9/Myh9/Prkce/Sptbn1/Svil/Kif13a/Sept11/Brca2/Ank3/Cntrob/Kif23/Bbs4/Fmn2	26
GO:0048871	multicellular organismal homeostasis	BP	0.00419809	0.0468511	ENSMUSG00000078686/ENSMUSG00000078674/ENSMUSG00000031489/ENSMUSG00000073834/ENSMUSG00000028832/ENSMUSG00000078675/ENSMUSG00000044244/ENSMUSG00000050440/ENSMUSG00000006538/ENSMUSG00000037493/ENSMUSG00000042010/ENSMUSG00000040734/ENSMUSG00000033933/ENSMUSG00000037253/ENSMUSG00000021360/ENSMUSG00000020889/ENSMUSG00000003873/ENSMUSG00000001348/ENSMUSG00000028833/ENSMUSG00000050697/ENSMUSG00000020532/…	Mup9/Mup18/Adrb3/Mup11/Stmn1/Mup16/Il20rb/Hamp/Ihh/Cib2/Acacb/Ppp1r13l/Vhl/Mex3c/Gcnt2/Nr1d1/Bax/Acp5/Ncdn/Prkaa1/Acaca/Hfe/Ildr2/Abat/Wfs1/Col14a1/Epas1/Cd36/Ednrb/Notch1/Ptk2b/Itgb3/Smo/Akt3/Hnf1a/Nphp3/Cldn1/Adora1/Bcl2/Ampd3/Spata7/Bbs10/Bbs12/Ppargc1b/Il1rn/Mks1/Bbs4/Ccdc66/Aqp4	49
GO:0010822	positive regulation of mitochondrion organization	BP	0.00421966	0.0468511	ENSMUSG00000030417/ENSMUSG00000003873/ENSMUSG00000000915/ENSMUSG00000050697/ENSMUSG00000024959/ENSMUSG00000028756/ENSMUSG00000023307/ENSMUSG00000029104/ENSMUSG00000035284/ENSMUSG00000057789/ENSMUSG00000066643/ENSMUSG00000039304/ENSMUSG00000002083/ENSMUSG00000004446/ENSMUSG00000062012	Pdcd5/Bax/Hip1r/Prkaa1/Bad/Pink1/March5/Htt/Vps13c/Bak1/Wdr35/Tnfsf10/Bbc3/Bid/Zfp13	15
GO:0030260	entry into host cell	BP	0.00421966	0.0468511	ENSMUSG00000041000/ENSMUSG00000025034/ENSMUSG00000068220/ENSMUSG00000035354/ENSMUSG00000050732/ENSMUSG00000060591/ENSMUSG00000027667/ENSMUSG00000000058/ENSMUSG00000034641/ENSMUSG00000020689/ENSMUSG00000007655/ENSMUSG00000022512/ENSMUSG00000000385/ENSMUSG00000010051/ENSMUSG00000015405	Trim62/Trim8/Lgals1/Uvrag/Vamp8/Ifitm2/Zfp639/Cav2/Cd300ld/Itgb3/Cav1/Cldn1/Tmprss2/Hyal1/Ace2	15
GO:0044409	entry into host	BP	0.00421966	0.0468511	ENSMUSG00000041000/ENSMUSG00000025034/ENSMUSG00000068220/ENSMUSG00000035354/ENSMUSG00000050732/ENSMUSG00000060591/ENSMUSG00000027667/ENSMUSG00000000058/ENSMUSG00000034641/ENSMUSG00000020689/ENSMUSG00000007655/ENSMUSG00000022512/ENSMUSG00000000385/ENSMUSG00000010051/ENSMUSG00000015405	Trim62/Trim8/Lgals1/Uvrag/Vamp8/Ifitm2/Zfp639/Cav2/Cd300ld/Itgb3/Cav1/Cldn1/Tmprss2/Hyal1/Ace2	15
GO:0051806	entry into cell of other organism involved in symbiotic interaction	BP	0.00421966	0.0468511	ENSMUSG00000041000/ENSMUSG00000025034/ENSMUSG00000068220/ENSMUSG00000035354/ENSMUSG00000050732/ENSMUSG00000060591/ENSMUSG00000027667/ENSMUSG00000000058/ENSMUSG00000034641/ENSMUSG00000020689/ENSMUSG00000007655/ENSMUSG00000022512/ENSMUSG00000000385/ENSMUSG00000010051/ENSMUSG00000015405	Trim62/Trim8/Lgals1/Uvrag/Vamp8/Ifitm2/Zfp639/Cav2/Cd300ld/Itgb3/Cav1/Cldn1/Tmprss2/Hyal1/Ace2	15
GO:0051828	entry into other organism involved in symbiotic interaction	BP	0.00421966	0.0468511	ENSMUSG00000041000/ENSMUSG00000025034/ENSMUSG00000068220/ENSMUSG00000035354/ENSMUSG00000050732/ENSMUSG00000060591/ENSMUSG00000027667/ENSMUSG00000000058/ENSMUSG00000034641/ENSMUSG00000020689/ENSMUSG00000007655/ENSMUSG00000022512/ENSMUSG00000000385/ENSMUSG00000010051/ENSMUSG00000015405	Trim62/Trim8/Lgals1/Uvrag/Vamp8/Ifitm2/Zfp639/Cav2/Cd300ld/Itgb3/Cav1/Cldn1/Tmprss2/Hyal1/Ace2	15
GO:0090207	regulation of triglyceride metabolic process	BP	0.00423844	0.04697	ENSMUSG00000029635/ENSMUSG00000020538/ENSMUSG00000032079/ENSMUSG00000022555/ENSMUSG00000002985/ENSMUSG00000060601/ENSMUSG00000027630/ENSMUSG00000002944/ENSMUSG00000028252/ENSMUSG00000024978/ENSMUSG00000019768	Cdk8/Srebf1/Apoa5/Dgat1/Apoe/Nr1h2/Tbl1xr1/Cd36/Ccnc/Gpam/Esr1	11
GO:0048284	organelle fusion	BP	0.00426393	0.0471627	ENSMUSG00000031504/ENSMUSG00000003873/ENSMUSG00000035354/ENSMUSG00000031913/ENSMUSG00000028879/ENSMUSG00000032127/ENSMUSG00000020946/ENSMUSG00000032231/ENSMUSG00000001018/ENSMUSG00000024983/ENSMUSG00000009894/ENSMUSG00000029407/ENSMUSG00000026858/ENSMUSG00000046314/ENSMUSG00000000058/ENSMUSG00000026470/ENSMUSG00000057789/ENSMUSG00000033788/ENSMUSG00000030806/ENSMUSG00000024743	Rab20/Bax/Uvrag/Vps4a/Stx12/Vps11/Gosr2/Anxa2/Snapin/Vti1a/Snap47/Uso1/Miga2/Stxbp6/Cav2/Stx6/Bak1/Dysf/Stx1b/Syt7	20
GO:0031346	positive regulation of cell projection organization	BP	0.00429193	0.0473823	ENSMUSG00000037386/ENSMUSG00000026249/ENSMUSG00000048482/ENSMUSG00000023905/ENSMUSG00000024924/ENSMUSG00000035486/ENSMUSG00000050947/ENSMUSG00000022682/ENSMUSG00000033307/ENSMUSG00000015839/ENSMUSG00000029581/ENSMUSG00000030272/ENSMUSG00000024777/ENSMUSG00000036473/ENSMUSG00000026927/ENSMUSG00000030731/ENSMUSG00000018736/ENSMUSG00000038188/ENSMUSG00000032475/ENSMUSG00000025499/ENSMUSG00000026031/…	Rims2/Serpine2/Bdnf/Tnfrsf12a/Vldlr/Plk5/Amigo1/Rrn3/Mif/Nfe2l2/Fscn1/Camk1/Ppp2r5b/Tbc1d24/Sdccag3/Syt3/Ndel1/Scarf1/Nck1/Hras/Cflar/Mob2/Kdm1a/Parp6/Atf1/Mark4/Apoe/Tapt1/Reln/Htt/Fn1/Sept9/Shank2/Cyfip1/Megf8/Ntn1/Setx/Map3k13/Dlg5/Zeb2/Plxnc1/Nin/Zmynd8/Bmp5/Ptk2b/Fgfr1/Arap1/Enpp2/Cd24a/Dock11/Katnb1/Plxna4/Eps8/Plxna2/Hgf/Cenpj/Bbs4/Lcn2/Ripor2/Mns1/Ptk6	61
GO:0001782	B cell homeostasis	BP	0.00431213	0.0474253	ENSMUSG00000033307/ENSMUSG00000003873/ENSMUSG00000040423/ENSMUSG00000075376/ENSMUSG00000057789/ENSMUSG00000019850/ENSMUSG00000031093/ENSMUSG00000057329/ENSMUSG00000040447	Mif/Bax/Rc3h1/Rc3h2/Bak1/Tnfaip3/Dock11/Bcl2/Spns2	9
GO:0000956	nuclear-transcribed mRNA catabolic process	BP	0.00433756	0.0474253	ENSMUSG00000042275/ENSMUSG00000028322/ENSMUSG00000031848/ENSMUSG00000038542/ENSMUSG00000040423/ENSMUSG00000038398/ENSMUSG00000043702/ENSMUSG00000020495/ENSMUSG00000001415/ENSMUSG00000031601/ENSMUSG00000052707/ENSMUSG00000027580/ENSMUSG00000036550/ENSMUSG00000032410/ENSMUSG00000034218/ENSMUSG00000006019/ENSMUSG00000020576/ENSMUSG00000041477/ENSMUSG00000032498	Pelo/Exosc3/Lsm4/Pcid2/Rc3h1/Upf3a/Pde12/Smg8/Smg5/Cnot7/Tnrc6a/Helz2/Cnot1/Xrn1/Atm/Dhx34/Nbas/Dcp1b/Mlh1	19
GO:0071560	cellular response to transforming growth factor beta stimulus	BP	0.00434875	0.0474253	ENSMUSG00000021214/ENSMUSG00000071192/ENSMUSG00000092035/ENSMUSG00000039646/ENSMUSG00000027796/ENSMUSG00000004637/ENSMUSG00000001034/ENSMUSG00000030417/ENSMUSG00000021360/ENSMUSG00000022521/ENSMUSG00000085795/ENSMUSG00000026031/ENSMUSG00000019889/ENSMUSG00000039615/ENSMUSG00000021096/ENSMUSG00000003316/ENSMUSG00000031010/ENSMUSG00000031503/ENSMUSG00000026496/ENSMUSG00000061436/ENSMUSG00000022414/…	Akr1c18/Wfikkn1/Peg10/Vasn/Smad9/Wwox/Mapk7/Pdcd5/Gcnt2/Crebbp/Zfp703/Cflar/Ptprk/Stub1/Ppm1a/Glg1/Usp9x/Col4a2/Parp1/Hipk2/Tab1/Cav2/Apaf1/Postn/Arap1/Fbn1/Lrg1/Pml/Cav1/Cldn1/Acvr1b/Pde3a/Thbs1/Tgfb2	34
GO:0006890	retrograde vesicle-mediated transport, Golgi to ER	BP	0.00435428	0.0474253	ENSMUSG00000020440/ENSMUSG00000035354/ENSMUSG00000010045/ENSMUSG00000005881/ENSMUSG00000029104/ENSMUSG00000032458/ENSMUSG00000025224/ENSMUSG00000039763/ENSMUSG00000020952/ENSMUSG00000020576	Arf5/Uvrag/Tmem115/Ergic3/Htt/Copb2/Gbf1/Dnajc28/Scfd1/Nbas	10
GO:0071326	cellular response to monosaccharide stimulus	BP	0.00435902	0.0474253	ENSMUSG00000078686/ENSMUSG00000078674/ENSMUSG00000003476/ENSMUSG00000073834/ENSMUSG00000028456/ENSMUSG00000078675/ENSMUSG00000023571/ENSMUSG00000068220/ENSMUSG00000051256/ENSMUSG00000020889/ENSMUSG00000050697/ENSMUSG00000024959/ENSMUSG00000000441/ENSMUSG00000003423/ENSMUSG00000047638/ENSMUSG00000024913/ENSMUSG00000032187/ENSMUSG00000045038/ENSMUSG00000030516/ENSMUSG00000040022/ENSMUSG00000020546/…	Mup9/Mup18/Crhr2/Mup11/Unc13b/Mup16/C1qtnf12/Lgals1/Jagn1/Nr1d1/Prkaa1/Bad/Raf1/Pih1d1/Nr1h4/Lrp5/Smarca4/Prkce/Tjp1/Rab11fip2/Stxbp4/Slc2a5/Wdr35/Kcnb1/Adcy5/Hmgcr/Trpm4	27
GO:0002224	toll-like receptor signaling pathway	BP	0.00437921	0.0474253	ENSMUSG00000070056/ENSMUSG00000021025/ENSMUSG00000020889/ENSMUSG00000059714/ENSMUSG00000042419/ENSMUSG00000032508/ENSMUSG00000047638/ENSMUSG00000045038/ENSMUSG00000002944/ENSMUSG00000031309/ENSMUSG00000019850/ENSMUSG00000007655/ENSMUSG00000031639/ENSMUSG00000079164/ENSMUSG00000019768/ENSMUSG00000020641/ENSMUSG00000021356/ENSMUSG00000044827	Mfhas1/Nfkbia/Nr1d1/Flot1/Nfkbil1/Myd88/Nr1h4/Prkce/Cd36/Rps6ka3/Tnfaip3/Cav1/Tlr3/Tlr5/Esr1/Rsad2/Irf4/Tlr1	18
GO:0006402	mRNA catabolic process	BP	0.00438411	0.0474253	ENSMUSG00000042275/ENSMUSG00000027510/ENSMUSG00000028322/ENSMUSG00000031848/ENSMUSG00000040028/ENSMUSG00000038542/ENSMUSG00000040423/ENSMUSG00000038398/ENSMUSG00000043702/ENSMUSG00000071757/ENSMUSG00000020495/ENSMUSG00000007050/ENSMUSG00000001415/ENSMUSG00000032508/ENSMUSG00000007670/ENSMUSG00000031601/ENSMUSG00000041459/ENSMUSG00000029826/ENSMUSG00000052707/ENSMUSG00000027580/ENSMUSG00000036550/…	Pelo/Rbm38/Exosc3/Lsm4/Elavl1/Pcid2/Rc3h1/Upf3a/Pde12/Zhx2/Smg8/Lsm2/Smg5/Myd88/Khsrp/Cnot7/Tardbp/Zc3hav1/Tnrc6a/Helz2/Cnot1/Xrn1/Atm/Tent5c/Hnrnpr/Dhx34/Cirbp/Nbas/Dcp1b/Mlh1	30
GO:0010506	regulation of autophagy	BP	0.00439456	0.0474253	ENSMUSG00000061815/ENSMUSG00000028680/ENSMUSG00000018572/ENSMUSG00000025034/ENSMUSG00000039201/ENSMUSG00000004798/ENSMUSG00000033909/ENSMUSG00000038028/ENSMUSG00000020538/ENSMUSG00000031826/ENSMUSG00000028893/ENSMUSG00000023990/ENSMUSG00000050697/ENSMUSG00000030801/ENSMUSG00000066357/ENSMUSG00000028756/ENSMUSG00000028646/ENSMUSG00000003131/ENSMUSG00000033326/ENSMUSG00000029104/ENSMUSG00000054072/…	Rufy4/Plk3/Phf23/Trim8/Tbc1d25/Ulk2/Usp36/Tigar/Srebf1/Usp10/Sesn2/Tfeb/Prkaa1/Kat8/Wdr6/Pink1/Rragc/Pafah1b2/Kdm4a/Htt/Iigp1/Fyco1/Sesn1/Irgm1/Trp53inp1/Vps13c/Tpcn1/Atm/Tnfaip3/Mtmr9/Adra1a/Scfd1/Epm2a/Lars/Bcl2	35
GO:0022618	ribonucleoprotein complex assembly	BP	0.00439456	0.0474253	ENSMUSG00000078941/ENSMUSG00000028134/ENSMUSG00000008682/ENSMUSG00000027905/ENSMUSG00000058558/ENSMUSG00000018974/ENSMUSG00000061024/ENSMUSG00000025337/ENSMUSG00000037070/ENSMUSG00000055531/ENSMUSG00000040423/ENSMUSG00000036376/ENSMUSG00000028060/ENSMUSG00000027079/ENSMUSG00000004100/ENSMUSG00000024188/ENSMUSG00000007050/ENSMUSG00000071072/ENSMUSG00000044709/ENSMUSG00000018707/ENSMUSG00000003423/…	Ak6/Ptbp2/Rpl10/Ddx20/Rpl5/Sart3/Rrs1/Sbds/Rbmxl1/Cpsf6/Rc3h1/Abt1/Khdc4/Clp1/Ppan/Luc7l/Lsm2/Ptges3/Gemin7/Dync1h1/Pih1d1/Rps27l/Srsf10/Cnot7/Rps2/Cnot1/Atr/Setx/Snrnp200/Srpk2/Atm/Nle1/Rpl38/Srsf1/Cirbp	35
GO:0042274	ribosomal small subunit biogenesis	BP	0.00440681	0.0474253	ENSMUSG00000003848/ENSMUSG00000023988/ENSMUSG00000022204/ENSMUSG00000061024/ENSMUSG00000061458/ENSMUSG00000036376/ENSMUSG00000041438/ENSMUSG00000070697/ENSMUSG00000060679/ENSMUSG00000038335/ENSMUSG00000036781/ENSMUSG00000044533/ENSMUSG00000057322	Nob1/Bysl/Ngdn/Rrs1/Nol10/Abt1/Utp4/Utp3/Mrps9/Tsr1/Rps27l/Rps2/Rpl38	13
GO:0051310	metaphase plate congression	BP	0.00440681	0.0474253	ENSMUSG00000021958/ENSMUSG00000040599/ENSMUSG00000109511/ENSMUSG00000034190/ENSMUSG00000061024/ENSMUSG00000031913/ENSMUSG00000044502/ENSMUSG00000018707/ENSMUSG00000047710/ENSMUSG00000020628/ENSMUSG00000043065/ENSMUSG00000041147/ENSMUSG00000032498	Pinx1/Mis12/Nup62/Chmp7/Rrs1/Vps4a/Bod1/Dync1h1/Champ1/Trappc12/Spice1/Brca2/Mlh1	13
GO:1903902	positive regulation of viral life cycle	BP	0.00440681	0.0474253	ENSMUSG00000015656/ENSMUSG00000027465/ENSMUSG00000068220/ENSMUSG00000031913/ENSMUSG00000043702/ENSMUSG00000031601/ENSMUSG00000033629/ENSMUSG00000032231/ENSMUSG00000062604/ENSMUSG00000034653/ENSMUSG00000000058/ENSMUSG00000026923/ENSMUSG00000000385	Hspa8/Tbc1d20/Lgals1/Vps4a/Pde12/Cnot7/Hacd3/Anxa2/Srpk2/Ythdc2/Cav2/Notch1/Tmprss2	13
GO:0002371	dendritic cell cytokine production	BP	0.00445886	0.0474253	ENSMUSG00000046718/ENSMUSG00000020075/ENSMUSG00000037149/ENSMUSG00000040296/ENSMUSG00000031639	Bst2/Ddx21/Ddx1/Ddx58/Tlr3	5
GO:0006361	transcription initiation from RNA polymerase I promoter	BP	0.00445886	0.0474253	ENSMUSG00000022682/ENSMUSG00000003423/ENSMUSG00000032187/ENSMUSG00000059669/ENSMUSG00000003123	Rrn3/Pih1d1/Smarca4/Taf1b/Lipe	5
GO:0043517	positive regulation of DNA damage response, signal transduction by p53 class mediator	BP	0.00445886	0.0474253	ENSMUSG00000000552/ENSMUSG00000001707/ENSMUSG00000032409/ENSMUSG00000054580/ENSMUSG00000034218	Zfp385a/Eef1e1/Atr/Pla2r1/Atm	5
GO:0043558	regulation of translational initiation in response to stress	BP	0.00445886	0.0474253	ENSMUSG00000040435/ENSMUSG00000046062/ENSMUSG00000032475/ENSMUSG00000024079/ENSMUSG00000022136	Ppp1r15a/Ppp1r15b/Nck1/Eif2ak2/Dnajc3	5
GO:0070586	cell-cell adhesion involved in gastrulation	BP	0.00445886	0.0474253	ENSMUSG00000001034/ENSMUSG00000058444/ENSMUSG00000032083/ENSMUSG00000019850/ENSMUSG00000026981	Mapk7/Map2k5/Apoa1/Tnfaip3/Il1rn	5
GO:0071941	nitrogen cycle metabolic process	BP	0.00445886	0.0474253	ENSMUSG00000076441/ENSMUSG00000025533/ENSMUSG00000047638/ENSMUSG00000043190/ENSMUSG00000013629	Ass1/Asl/Nr1h4/Rfesd/Cad	5
GO:0072672	neutrophil extravasation	BP	0.00445886	0.0474253	ENSMUSG00000035873/ENSMUSG00000026072/ENSMUSG00000048534/ENSMUSG00000036006/ENSMUSG00000057729	Pawr/Il1r1/Jaml/Ripor2/Prtn3	5
GO:0090331	negative regulation of platelet aggregation	BP	0.00445886	0.0474253	ENSMUSG00000026249/ENSMUSG00000021948/ENSMUSG00000030342/ENSMUSG00000057880/ENSMUSG00000052920	Serpine2/Prkcd/Cd9/Abat/Prkg1	5
GO:0030336	negative regulation of cell migration	BP	0.00447329	0.047492	ENSMUSG00000044768/ENSMUSG00000033307/ENSMUSG00000046718/ENSMUSG00000015839/ENSMUSG00000024190/ENSMUSG00000051615/ENSMUSG00000058444/ENSMUSG00000038387/ENSMUSG00000001666/ENSMUSG00000019889/ENSMUSG00000002985/ENSMUSG00000041957/ENSMUSG00000027200/ENSMUSG00000068036/ENSMUSG00000028211/ENSMUSG00000033149/ENSMUSG00000003814/ENSMUSG00000021782/ENSMUSG00000039671/ENSMUSG00000026923/ENSMUSG00000035236/…	D1Ertd622e/Mif/Bst2/Nfe2l2/Dusp1/Rap2a/Map2k5/Rras/Ddt/Ptprk/Apoe/Pkp2/Sema6d/Afdn/Trp53inp1/Phldb2/Calr/Dlg5/Zmynd8/Notch1/Scai/Arpin/Stard13/Reck/Ptprm/Kank1/Igfbp3/Adora1/Bcl2/Abhd2/Il1rn/Thbs1/Rbpj/Sulf1/Prkg1/Ripor2/Igfbp5/Nbl1/Limch1/Stap1	40
GO:1903038	negative regulation of leukocyte cell-cell adhesion	BP	0.00448824	0.0475639	ENSMUSG00000044244/ENSMUSG00000027387/ENSMUSG00000006538/ENSMUSG00000076441/ENSMUSG00000035873/ENSMUSG00000060803/ENSMUSG00000040423/ENSMUSG00000005161/ENSMUSG00000075376/ENSMUSG00000006611/ENSMUSG00000003518/ENSMUSG00000004266/ENSMUSG00000021782/ENSMUSG00000030748/ENSMUSG00000022383/ENSMUSG00000047139/ENSMUSG00000023915/ENSMUSG00000016496/ENSMUSG00000042333/ENSMUSG00000036006/ENSMUSG00000021318/…	Il20rb/Zc3h8/Ihh/Ass1/Pawr/Gstp1/Rc3h1/Prdx2/Rc3h2/Hfe/Dusp3/Ptpn6/Dlg5/Il4ra/Ppara/Cd24a/Tnfrsf21/Cd274/Tnfrsf14/Ripor2/Gli3/Zfp608	22
GO:0043902	positive regulation of multi-organism process	BP	0.00451075	0.0477155	ENSMUSG00000028456/ENSMUSG00000015656/ENSMUSG00000033307/ENSMUSG00000027465/ENSMUSG00000068220/ENSMUSG00000028271/ENSMUSG00000031913/ENSMUSG00000043702/ENSMUSG00000033323/ENSMUSG00000024959/ENSMUSG00000027667/ENSMUSG00000031601/ENSMUSG00000002985/ENSMUSG00000029826/ENSMUSG00000032187/ENSMUSG00000033629/ENSMUSG00000032231/ENSMUSG00000050965/ENSMUSG00000062604/ENSMUSG00000034653/ENSMUSG00000000058/…	Unc13b/Hspa8/Mif/Tbc1d20/Lgals1/Gtf2b/Vps4a/Pde12/Ctdp1/Bad/Zfp639/Cnot7/Apoe/Zc3hav1/Smarca4/Hacd3/Anxa2/Prkca/Srpk2/Ythdc2/Cav2/Ednrb/Notch1/Sp1/Tmprss2/Acvr1b/Pde3a/Ddx60	28
GO:0002335	mature B cell differentiation	BP	0.00455274	0.0477747	ENSMUSG00000053175/ENSMUSG00000068220/ENSMUSG00000032688/ENSMUSG00000059456/ENSMUSG00000019850/ENSMUSG00000057554/ENSMUSG00000031093	Bcl3/Lgals1/Malt1/Ptk2b/Tnfaip3/Lgals8/Dock11	7
GO:0010884	positive regulation of lipid storage	BP	0.00455274	0.0477747	ENSMUSG00000042010/ENSMUSG00000060601/ENSMUSG00000020609/ENSMUSG00000002944/ENSMUSG00000022463/ENSMUSG00000015568/ENSMUSG00000042349	Acacb/Nr1h2/Apob/Cd36/Srebf2/Lpl/Ikbke	7
GO:0045943	positive regulation of transcription by RNA polymerase I	BP	0.00455274	0.0477747	ENSMUSG00000040435/ENSMUSG00000021385/ENSMUSG00000025995/ENSMUSG00000042406/ENSMUSG00000041057/ENSMUSG00000003423/ENSMUSG00000032187	Ppp1r15a/Ippk/Wdr75/Atf4/Wdr43/Pih1d1/Smarca4	7
GO:0061179	negative regulation of insulin secretion involved in cellular response to glucose stimulus	BP	0.00455274	0.0477747	ENSMUSG00000078686/ENSMUSG00000078674/ENSMUSG00000003476/ENSMUSG00000073834/ENSMUSG00000078675/ENSMUSG00000051256/ENSMUSG00000021670	Mup9/Mup18/Crhr2/Mup11/Mup16/Jagn1/Hmgcr	7
GO:0007178	transmembrane receptor protein serine/threonine kinase signaling pathway	BP	0.0045574	0.0477747	ENSMUSG00000071192/ENSMUSG00000092035/ENSMUSG00000039646/ENSMUSG00000042275/ENSMUSG00000027796/ENSMUSG00000059022/ENSMUSG00000006456/ENSMUSG00000021360/ENSMUSG00000022521/ENSMUSG00000085795/ENSMUSG00000032387/ENSMUSG00000019428/ENSMUSG00000032508/ENSMUSG00000019889/ENSMUSG00000039615/ENSMUSG00000006611/ENSMUSG00000021096/ENSMUSG00000003316/ENSMUSG00000031010/ENSMUSG00000045039/ENSMUSG00000020315/…	Wfikkn1/Peg10/Vasn/Pelo/Smad9/Kcp/Rbm14/Gcnt2/Crebbp/Zfp703/Rbpms2/Fkbp8/Myd88/Ptprk/Stub1/Hfe/Ppm1a/Glg1/Usp9x/Megf8/Sptbn1/Parp1/Hipk2/Tab1/Cav2/Bmp5/Slc33a1/Notch1/Arap1/Fbn1/Lrg1/Pml/Cav1/Hnf1a/Acvr1b/Hfe2/Afp/Grem2/Jade2/Lnpep/Thbs1/Rbpj/Tgfb2/Sulf1/Gpc3/Nbl1/Lrp2	47
GO:0007623	circadian rhythm	BP	0.00463214	0.0483909	ENSMUSG00000078686/ENSMUSG00000078674/ENSMUSG00000032010/ENSMUSG00000073834/ENSMUSG00000078675/ENSMUSG00000048482/ENSMUSG00000007872/ENSMUSG00000002983/ENSMUSG00000071076/ENSMUSG00000063889/ENSMUSG00000076441/ENSMUSG00000020038/ENSMUSG00000028820/ENSMUSG00000020538/ENSMUSG00000020644/ENSMUSG00000020889/ENSMUSG00000027597/ENSMUSG00000050697/ENSMUSG00000042406/ENSMUSG00000048087/ENSMUSG00000020679/…	Mup9/Mup18/Usp2/Mup11/Mup16/Bdnf/Id3/Relb/Jund/Crem/Ass1/Cry1/Sfpq/Srebf1/Id2/Nr1d1/Ahcy/Prkaa1/Atf4/Gm4737/Hnf1b/Ccar2/Setx/Hnrnpr/Gpr157/Prkdc/Ppara/Pml/Adora1/Kcna2/Pspc1/Prkg1/Prok1	33
GO:0072329	monocarboxylic acid catabolic process	BP	0.00463282	0.0483909	ENSMUSG00000039958/ENSMUSG00000042010/ENSMUSG00000010651/ENSMUSG00000055980/ENSMUSG00000023963/ENSMUSG00000056973/ENSMUSG00000028893/ENSMUSG00000028937/ENSMUSG00000026385/ENSMUSG00000027332/ENSMUSG00000050002/ENSMUSG00000053898/ENSMUSG00000021751/ENSMUSG00000024900/ENSMUSG00000057880/ENSMUSG00000028607/ENSMUSG00000063929/ENSMUSG00000027412/ENSMUSG00000003623/ENSMUSG00000039202/ENSMUSG00000003123	Etfbkmt/Acacb/Acaa1b/Irs1/Cyp39a1/Ces1d/Sesn2/Acot7/Dbi/Ivd/Idnk/Ech1/Acox2/Cpt1a/Abat/Cpt2/Cyp4a32/Lpin3/Crot/Abhd2/Lipe	21
GO:0048146	positive regulation of fibroblast proliferation	BP	0.0046741	0.0487347	ENSMUSG00000033307/ENSMUSG00000042423/ENSMUSG00000021764/ENSMUSG00000026193/ENSMUSG00000032231/ENSMUSG00000026674/ENSMUSG00000007817/ENSMUSG00000029231/ENSMUSG00000020689/ENSMUSG00000033373/ENSMUSG00000022672/ENSMUSG00000036986/ENSMUSG00000019768/ENSMUSG00000025856	Mif/Fbrs/Ndufs4/Fn1/Anxa2/Ddr2/Zmiz1/Pdgfra/Itgb3/Fntb/Prkdc/Pml/Esr1/Pdgfa	14
GO:0042593	glucose homeostasis	BP	0.00476752	0.0496197	ENSMUSG00000078686/ENSMUSG00000078674/ENSMUSG00000003476/ENSMUSG00000073834/ENSMUSG00000028456/ENSMUSG00000078675/ENSMUSG00000023571/ENSMUSG00000020038/ENSMUSG00000035451/ENSMUSG00000020847/ENSMUSG00000068220/ENSMUSG00000036792/ENSMUSG00000051256/ENSMUSG00000020889/ENSMUSG00000028893/ENSMUSG00000050697/ENSMUSG00000033065/ENSMUSG00000024959/ENSMUSG00000000441/ENSMUSG00000003423/ENSMUSG00000047638/…	Mup9/Mup18/Crhr2/Mup11/Unc13b/Mup16/C1qtnf12/Cry1/Foxa1/Rph3al/Lgals1/Mbd5/Jagn1/Nr1d1/Sesn2/Prkaa1/Pfkm/Bad/Raf1/Pih1d1/Nr1h4/Lrp5/Smarca4/Ptch1/Wfs1/Prkce/Tjp1/Adipor2/Cd36/Gk/Rab11fip2/Alms1/Stxbp4/Wdr35/Kcnb1/Adcy5/Hnf1a/Hmgcr/Trpm4/Sucnr1/Igfbp5	41
GO:0034349	glial cell apoptotic process	BP	0.00482428	0.0499425	ENSMUSG00000021948/ENSMUSG00000026942/ENSMUSG00000050965/ENSMUSG00000028914/ENSMUSG00000023915/ENSMUSG00000004446	Prkcd/Traf2/Prkca/Casp9/Tnfrsf21/Bid	6
GO:0036315	cellular response to sterol	BP	0.00482428	0.0499425	ENSMUSG00000021340/ENSMUSG00000021466/ENSMUSG00000015243/ENSMUSG00000001761/ENSMUSG00000045294/ENSMUSG00000093930	Gpld1/Ptch1/Abca1/Smo/Insig1/Hmgcs1	6
GO:0048268	clathrin coat assembly	BP	0.00482428	0.0499425	ENSMUSG00000000915/ENSMUSG00000035203/ENSMUSG00000028478/ENSMUSG00000047126/ENSMUSG00000009090/ENSMUSG00000039959	Hip1r/Epn1/Clta/Cltc/Ap1b1/Hip1	6
GO:0098800	inner mitochondrial membrane protein complex	CC	3.73069e-07	0.000181752	ENSMUSG00000014301/ENSMUSG00000050856/ENSMUSG00000030869/ENSMUSG00000023089/ENSMUSG00000042670/ENSMUSG00000022450/ENSMUSG00000000088/ENSMUSG00000022452/ENSMUSG00000000171/ENSMUSG00000006057/ENSMUSG00000022551/ENSMUSG00000024038/ENSMUSG00000003072/ENSMUSG00000057229/ENSMUSG00000041697/ENSMUSG00000040048/ENSMUSG00000016252/ENSMUSG00000056899/ENSMUSG00000016427/ENSMUSG00000033938/ENSMUSG00000009863/…	Pam16/Atp5k/Ndufab1/Ndufa5/Immp1l/Ndufa6/Cox5a/Smdt1/Sdhd/Atp5g1/Cyc1/Ndufv3/Atp5d/Dmac2/Cox6a1/Ndufb10/Atp5e/Immp2l/Ndufa1/Ndufb7/Sdhb/Usmg5/Cox4i1/Ndufb9/Ndufs6/Ndufs4/Atp5o/Ndufc2/Uqcrq/Uqcrb/Uqcr10/Atp5j2/mt-Nd5/Ndufa4l2	34
GO:0098803	respiratory chain complex	CC	5.01386e-07	0.000181752	ENSMUSG00000030869/ENSMUSG00000035885/ENSMUSG00000023089/ENSMUSG00000022450/ENSMUSG00000000088/ENSMUSG00000000171/ENSMUSG00000022551/ENSMUSG00000024038/ENSMUSG00000057229/ENSMUSG00000041697/ENSMUSG00000040048/ENSMUSG00000016427/ENSMUSG00000033938/ENSMUSG00000009863/ENSMUSG00000031818/ENSMUSG00000022354/ENSMUSG00000021606/ENSMUSG00000021764/ENSMUSG00000030647/ENSMUSG00000044894/ENSMUSG00000021520/…	Ndufab1/Cox8a/Ndufa5/Ndufa6/Cox5a/Sdhd/Cyc1/Ndufv3/Dmac2/Cox6a1/Ndufb10/Ndufa1/Ndufb7/Sdhb/Cox4i1/Ndufb9/Ndufs6/Ndufs4/Ndufc2/Uqcrq/Uqcrb/Uqcr10/mt-Nd5/Ndufa4l2	24
GO:0005746	mitochondrial respiratory chain	CC	1.5404e-06	0.000372265	ENSMUSG00000030869/ENSMUSG00000023089/ENSMUSG00000022450/ENSMUSG00000000088/ENSMUSG00000000171/ENSMUSG00000022551/ENSMUSG00000024038/ENSMUSG00000057229/ENSMUSG00000041697/ENSMUSG00000040048/ENSMUSG00000016427/ENSMUSG00000033938/ENSMUSG00000009863/ENSMUSG00000031818/ENSMUSG00000022354/ENSMUSG00000021606/ENSMUSG00000021764/ENSMUSG00000030647/ENSMUSG00000044894/ENSMUSG00000021520/ENSMUSG00000059534/…	Ndufab1/Ndufa5/Ndufa6/Cox5a/Sdhd/Cyc1/Ndufv3/Dmac2/Cox6a1/Ndufb10/Ndufa1/Ndufb7/Sdhb/Cox4i1/Ndufb9/Ndufs6/Ndufs4/Ndufc2/Uqcrq/Uqcrb/Uqcr10/mt-Nd5/Ndufa4l2	23
GO:0098798	mitochondrial protein complex	CC	4.6338e-06	0.000761987	ENSMUSG00000014301/ENSMUSG00000032263/ENSMUSG00000021079/ENSMUSG00000050856/ENSMUSG00000000168/ENSMUSG00000030869/ENSMUSG00000003873/ENSMUSG00000023089/ENSMUSG00000044763/ENSMUSG00000042670/ENSMUSG00000022450/ENSMUSG00000029815/ENSMUSG00000000088/ENSMUSG00000022452/ENSMUSG00000000171/ENSMUSG00000006057/ENSMUSG00000022551/ENSMUSG00000030611/ENSMUSG00000060679/ENSMUSG00000024038/ENSMUSG00000003072/…	Pam16/Bckdhb/Timm9/Atp5k/Dlat/Ndufab1/Bax/Ndufa5/Trmt10c/Immp1l/Ndufa6/Malsu1/Cox5a/Smdt1/Sdhd/Atp5g1/Cyc1/Mrps11/Mrps9/Ndufv3/Atp5d/Dmac2/Cox6a1/Mrps10/Ndufb10/Atp5e/Immp2l/Ndufa1/Pink1/Ndufb7/Sdhb/Usmg5/Cox4i1/Mrpl9/Ndufb9/Ndufs6/Mrps12/Ndufs4/Atp5o/Mrpl52/Mrpl38/Ndufc2/Uqcrq/Uqcrb/Uqcr10/Atp5j2/Mrps27/Nsun3/mt-Nd5/Clpx/Ndufa4l2	51
GO:0070469	respiratory chain	CC	5.25508e-06	0.000761987	ENSMUSG00000030869/ENSMUSG00000035885/ENSMUSG00000023089/ENSMUSG00000022450/ENSMUSG00000000088/ENSMUSG00000000171/ENSMUSG00000022551/ENSMUSG00000024038/ENSMUSG00000057229/ENSMUSG00000041697/ENSMUSG00000040048/ENSMUSG00000016427/ENSMUSG00000033938/ENSMUSG00000009863/ENSMUSG00000031818/ENSMUSG00000022354/ENSMUSG00000021606/ENSMUSG00000021764/ENSMUSG00000030647/ENSMUSG00000044894/ENSMUSG00000021520/…	Ndufab1/Cox8a/Ndufa5/Ndufa6/Cox5a/Sdhd/Cyc1/Ndufv3/Dmac2/Cox6a1/Ndufb10/Ndufa1/Ndufb7/Sdhb/Cox4i1/Ndufb9/Ndufs6/Ndufs4/Ndufc2/Uqcrq/Uqcrb/Uqcr10/mt-Nd5/Ndufa4l2	24
GO:0005667	transcription factor complex	CC	7.30702e-06	0.000882932	ENSMUSG00000025408/ENSMUSG00000027796/ENSMUSG00000078941/ENSMUSG00000004637/ENSMUSG00000071076/ENSMUSG00000024642/ENSMUSG00000049577/ENSMUSG00000063889/ENSMUSG00000067995/ENSMUSG00000028271/ENSMUSG00000006456/ENSMUSG00000025358/ENSMUSG00000008305/ENSMUSG00000028820/ENSMUSG00000058886/ENSMUSG00000059436/ENSMUSG00000058440/ENSMUSG00000025049/ENSMUSG00000005566/ENSMUSG00000071359/ENSMUSG00000020889/…	Ddit3/Smad9/Ak6/Wwox/Jund/Tle4/Zfpm1/Crem/Gtf2f2/Gtf2b/Rbm14/Cdk2/Tle1/Sfpq/Deaf1/Max/Nrf1/Taf5/Trim28/Tbpl1/Nr1d1/Lmo4/Zfhx3/Abt1/Pygo2/Tfeb/Aes/Med4/Hax1/Kdm1a/Elob/Ctbp1/Atf1/Atf4/Gtf2h1/Rela/Edf1/Trrap/Nr1h4/Nr1h2/Tcf3/Hnf1b/Arnt/Gtf3c3/Riox2/Pknox1/Parp1/Hipk2/Epas1/Atf6b/Hivep2/Tcf4/Pdlim1/Rcor3/Rarg/Atf7ip/Bcl9/Prkdc/Ppara/Elmsan1/Hnf1a/Taf1b/Rbpj/Rbl1/Pou2f1/Npas2	66
GO:0005743	mitochondrial inner membrane	CC	1.20074e-05	0.00119652	ENSMUSG00000014301/ENSMUSG00000048482/ENSMUSG00000032263/ENSMUSG00000022763/ENSMUSG00000029153/ENSMUSG00000043284/ENSMUSG00000028145/ENSMUSG00000003526/ENSMUSG00000021079/ENSMUSG00000050856/ENSMUSG00000030869/ENSMUSG00000035885/ENSMUSG00000023089/ENSMUSG00000042670/ENSMUSG00000022450/ENSMUSG00000000088/ENSMUSG00000020744/ENSMUSG00000022452/ENSMUSG00000000171/ENSMUSG00000006057/ENSMUSG00000022551/…	Pam16/Bdnf/Bckdhb/Aifm3/Ociad2/Tmem11/Them4/Prodh/Timm9/Atp5k/Ndufab1/Cox8a/Ndufa5/Immp1l/Ndufa6/Cox5a/Slc25a19/Smdt1/Sdhd/Atp5g1/Cyc1/Cyb5b/Ak2/Ndufv3/Atp5d/Dmac2/Cox6a1/Ndufb10/Atp5e/Immp2l/Ndufa1/Pink1/Ndufb7/Sdhb/Usmg5/Cyb5r3/Cox4i1/Ndufb9/Mtfp1/Ndufs6/Ndufs4/Atp5o/Cox6c/Tmem14c/Ndufc2/Uqcrq/Uqcrb/Uqcr10/Gcat/Prodh2/Slc25a1/Atp5j2/Slc25a15/Cpt1a/Coq3/Cpt2/Cnp/Hmgcs2/Ndufaf3/Fpgs/Cox15/Cpox/mt…	70
GO:0019866	organelle inner membrane	CC	1.3203e-05	0.00119652	ENSMUSG00000014301/ENSMUSG00000048482/ENSMUSG00000043671/ENSMUSG00000032263/ENSMUSG00000022763/ENSMUSG00000029153/ENSMUSG00000043284/ENSMUSG00000028145/ENSMUSG00000003526/ENSMUSG00000021079/ENSMUSG00000050856/ENSMUSG00000030869/ENSMUSG00000035885/ENSMUSG00000023089/ENSMUSG00000042670/ENSMUSG00000022450/ENSMUSG00000000088/ENSMUSG00000020744/ENSMUSG00000022452/ENSMUSG00000000171/ENSMUSG00000006057/…	Pam16/Bdnf/Dpy19l3/Bckdhb/Aifm3/Ociad2/Tmem11/Them4/Prodh/Timm9/Atp5k/Ndufab1/Cox8a/Ndufa5/Immp1l/Ndufa6/Cox5a/Slc25a19/Smdt1/Sdhd/Atp5g1/Cyc1/Cyb5b/Ak2/Ndufv3/Atp5d/Dmac2/Cox6a1/Ndufb10/Atp5e/Immp2l/Ndufa1/Pink1/Ndufb7/Sdhb/Usmg5/Cyb5r3/Cox4i1/Ndufb9/Mtfp1/Ndufs6/Ndufs4/Atp5o/Cox6c/Tmem14c/Ndufc2/Uqcrq/Uqcrb/Uqcr10/Gcat/Prodh2/Slc25a1/Atp5j2/Slc25a15/Cpt1a/Coq3/Cpt2/Cnp/Hmgcs2/Ndufaf3/Fpgs/Cav2/…	77
GO:0098687	chromosomal region	CC	1.62508e-05	0.00122149	ENSMUSG00000002324/ENSMUSG00000049932/ENSMUSG00000039220/ENSMUSG00000026622/ENSMUSG00000021958/ENSMUSG00000022556/ENSMUSG00000039738/ENSMUSG00000028066/ENSMUSG00000022702/ENSMUSG00000036792/ENSMUSG00000025358/ENSMUSG00000040599/ENSMUSG00000022204/ENSMUSG00000018736/ENSMUSG00000035354/ENSMUSG00000033430/ENSMUSG00000044502/ENSMUSG00000007589/ENSMUSG00000009630/ENSMUSG00000070520/ENSMUSG00000047539/…	Rec8/H2afx/Ppp1r10/Nek2/Pinx1/Hsf1/Slx4/Pmf1/Hira/Mbd5/Cdk2/Mis12/Ngdn/Ndel1/Uvrag/Terf2ip/Bod1/Tinf2/Ppp2cb/Nsmce3/Fbxo28/Kdm1a/Baz1b/Kat8/Kdm4a/Xrcc5/Wrn/H3f3b/Thoc2/Champ1/Setx/Dnmt3a/Ckap5/Trappc12/Sun2/Atm/Cenpm/Gpatch11/Trp53bp1/Pml/Phf6/Mtbp/Tnks/Pot1a/Brca2/Xpo1/Tert/Ska2/Dnmt3b/Blm/Recql4/Knl1	52
GO:0044455	mitochondrial membrane part	CC	1.68482e-05	0.00122149	ENSMUSG00000014301/ENSMUSG00000048482/ENSMUSG00000043284/ENSMUSG00000050856/ENSMUSG00000030869/ENSMUSG00000023089/ENSMUSG00000042670/ENSMUSG00000022450/ENSMUSG00000000088/ENSMUSG00000020744/ENSMUSG00000022452/ENSMUSG00000000171/ENSMUSG00000006057/ENSMUSG00000022551/ENSMUSG00000024038/ENSMUSG00000003072/ENSMUSG00000057229/ENSMUSG00000041697/ENSMUSG00000040048/ENSMUSG00000016252/ENSMUSG00000056899/…	Pam16/Bdnf/Tmem11/Atp5k/Ndufab1/Ndufa5/Immp1l/Ndufa6/Cox5a/Slc25a19/Smdt1/Sdhd/Atp5g1/Cyc1/Ndufv3/Atp5d/Dmac2/Cox6a1/Ndufb10/Atp5e/Immp2l/Ndufa1/Pink1/Ndufb7/Sdhb/Usmg5/Cox4i1/Ndufb9/Ndufs6/Ndufs4/Atp5o/Ndufc2/Uqcrq/Uqcrb/Uqcr10/Atp5j2/Cpt1a/Coq3/Armcx3/Bak1/mt-Nd5/Fundc2/Ndufa4l2/Bid	44
GO:0032994	protein-lipid complex	CC	1.8885e-05	0.00123696	ENSMUSG00000024924/ENSMUSG00000024381/ENSMUSG00000040564/ENSMUSG00000032079/ENSMUSG00000002985/ENSMUSG00000022037/ENSMUSG00000005681/ENSMUSG00000034088/ENSMUSG00000020609/ENSMUSG00000032083/ENSMUSG00000042759/ENSMUSG00000015568/ENSMUSG00000023913	Vldlr/Bin1/Apoc1/Apoa5/Apoe/Clu/Apoa2/Hdlbp/Apob/Apoa1/Apobr/Lpl/Pla2g7	13
GO:0034361	very-low-density lipoprotein particle	CC	2.218e-05	0.00123696	ENSMUSG00000024924/ENSMUSG00000040564/ENSMUSG00000032079/ENSMUSG00000002985/ENSMUSG00000005681/ENSMUSG00000020609/ENSMUSG00000032083/ENSMUSG00000042759/ENSMUSG00000015568	Vldlr/Apoc1/Apoa5/Apoe/Apoa2/Apob/Apoa1/Apobr/Lpl	9
GO:0034385	triglyceride-rich plasma lipoprotein particle	CC	2.218e-05	0.00123696	ENSMUSG00000024924/ENSMUSG00000040564/ENSMUSG00000032079/ENSMUSG00000002985/ENSMUSG00000005681/ENSMUSG00000020609/ENSMUSG00000032083/ENSMUSG00000042759/ENSMUSG00000015568	Vldlr/Apoc1/Apoa5/Apoe/Apoa2/Apob/Apoa1/Apobr/Lpl	9
GO:0034358	plasma lipoprotein particle	CC	5.04884e-05	0.00234241	ENSMUSG00000024924/ENSMUSG00000040564/ENSMUSG00000032079/ENSMUSG00000002985/ENSMUSG00000022037/ENSMUSG00000005681/ENSMUSG00000034088/ENSMUSG00000020609/ENSMUSG00000032083/ENSMUSG00000042759/ENSMUSG00000015568/ENSMUSG00000023913	Vldlr/Apoc1/Apoa5/Apoe/Clu/Apoa2/Hdlbp/Apob/Apoa1/Apobr/Lpl/Pla2g7	12
GO:1990777	lipoprotein particle	CC	5.04884e-05	0.00234241	ENSMUSG00000024924/ENSMUSG00000040564/ENSMUSG00000032079/ENSMUSG00000002985/ENSMUSG00000022037/ENSMUSG00000005681/ENSMUSG00000034088/ENSMUSG00000020609/ENSMUSG00000032083/ENSMUSG00000042759/ENSMUSG00000015568/ENSMUSG00000023913	Vldlr/Apoc1/Apoa5/Apoe/Clu/Apoa2/Hdlbp/Apob/Apoa1/Apobr/Lpl/Pla2g7	12
GO:0042627	chylomicron	CC	5.2784e-05	0.00234241	ENSMUSG00000032079/ENSMUSG00000002985/ENSMUSG00000005681/ENSMUSG00000020609/ENSMUSG00000032083/ENSMUSG00000042759/ENSMUSG00000015568	Apoa5/Apoe/Apoa2/Apob/Apoa1/Apobr/Lpl	7
GO:0030684	preribosome	CC	5.49255e-05	0.00234241	ENSMUSG00000030521/ENSMUSG00000031578/ENSMUSG00000027405/ENSMUSG00000003848/ENSMUSG00000063785/ENSMUSG00000023988/ENSMUSG00000022204/ENSMUSG00000032288/ENSMUSG00000061024/ENSMUSG00000061458/ENSMUSG00000052253/ENSMUSG00000042729/ENSMUSG00000004100/ENSMUSG00000041438/ENSMUSG00000070697/ENSMUSG00000026020/ENSMUSG00000033285/ENSMUSG00000038335/ENSMUSG00000079470	Mphosph10/Mak16/Nop56/Nob1/Utp14a/Bysl/Ngdn/Imp3/Rrs1/Nol10/Zfp622/Wdr74/Ppan/Utp4/Utp3/Nop58/Wdr3/Tsr1/Utp14b	19
GO:1990204	oxidoreductase complex	CC	7.22889e-05	0.00291164	ENSMUSG00000032263/ENSMUSG00000000168/ENSMUSG00000030869/ENSMUSG00000023089/ENSMUSG00000022450/ENSMUSG00000000171/ENSMUSG00000022551/ENSMUSG00000024038/ENSMUSG00000057229/ENSMUSG00000040048/ENSMUSG00000016427/ENSMUSG00000033938/ENSMUSG00000009863/ENSMUSG00000022354/ENSMUSG00000021606/ENSMUSG00000021764/ENSMUSG00000030647/ENSMUSG00000044894/ENSMUSG00000021520/ENSMUSG00000059534/ENSMUSG00000021748/…	Bckdhb/Dlat/Ndufab1/Ndufa5/Ndufa6/Sdhd/Cyc1/Ndufv3/Dmac2/Ndufb10/Ndufa1/Ndufb7/Sdhb/Ndufb9/Ndufs6/Ndufs4/Ndufc2/Uqcrq/Uqcrb/Uqcr10/Pdhb/Gldc/Cybb/mt-Nd5	24
GO:0090575	RNA polymerase II transcription factor complex	CC	8.46491e-05	0.00323003	ENSMUSG00000025408/ENSMUSG00000078941/ENSMUSG00000004637/ENSMUSG00000071076/ENSMUSG00000024642/ENSMUSG00000067995/ENSMUSG00000028271/ENSMUSG00000008305/ENSMUSG00000028820/ENSMUSG00000059436/ENSMUSG00000025049/ENSMUSG00000005566/ENSMUSG00000071359/ENSMUSG00000020889/ENSMUSG00000047824/ENSMUSG00000022109/ENSMUSG00000023027/ENSMUSG00000042406/ENSMUSG00000006599/ENSMUSG00000015092/ENSMUSG00000045482/…	Ddit3/Ak6/Wwox/Jund/Tle4/Gtf2f2/Gtf2b/Tle1/Sfpq/Max/Taf5/Trim28/Tbpl1/Nr1d1/Pygo2/Med4/Atf1/Atf4/Gtf2h1/Edf1/Trrap/Nr1h4/Nr1h2/Tcf3/Arnt/Hipk2/Atf6b/Tcf4/Rarg/Bcl9/Ppara/Pou2f1	32
GO:0030662	coated vesicle membrane	CC	0.000120751	0.00437723	ENSMUSG00000040701/ENSMUSG00000045414/ENSMUSG00000020538/ENSMUSG00000051232/ENSMUSG00000000915/ENSMUSG00000035392/ENSMUSG00000028478/ENSMUSG00000020946/ENSMUSG00000047126/ENSMUSG00000026924/ENSMUSG00000009090/ENSMUSG00000024983/ENSMUSG00000032458/ENSMUSG00000039959/ENSMUSG00000029407/ENSMUSG00000039367/ENSMUSG00000026589/ENSMUSG00000030058/ENSMUSG00000022463/ENSMUSG00000039234	Ap1g2/1190002N15Rik/Srebf1/Tmem199/Hip1r/Dennd1a/Clta/Gosr2/Cltc/Sec16a/Ap1b1/Vti1a/Copb2/Hip1/Uso1/Sec24c/Sec16b/Copg1/Srebf2/Sec24d	20
GO:0000781	chromosome, telomeric region	CC	0.000136561	0.00471459	ENSMUSG00000049932/ENSMUSG00000039220/ENSMUSG00000021958/ENSMUSG00000039738/ENSMUSG00000025358/ENSMUSG00000033430/ENSMUSG00000007589/ENSMUSG00000070520/ENSMUSG00000036940/ENSMUSG00000026187/ENSMUSG00000031583/ENSMUSG00000016559/ENSMUSG00000037475/ENSMUSG00000043535/ENSMUSG00000042524/ENSMUSG00000034218/ENSMUSG00000043909/ENSMUSG00000036986/ENSMUSG00000031529/ENSMUSG00000029676/ENSMUSG00000041147/…	H2afx/Ppp1r10/Pinx1/Slx4/Cdk2/Terf2ip/Tinf2/Nsmce3/Kdm1a/Xrcc5/Wrn/H3f3b/Thoc2/Setx/Sun2/Atm/Trp53bp1/Pml/Tnks/Pot1a/Brca2/Tert/Blm/Recql4	24
GO:0005912	adherens junction	CC	0.000149421	0.0048623	ENSMUSG00000079550/ENSMUSG00000021493/ENSMUSG00000037493/ENSMUSG00000018387/ENSMUSG00000023348/ENSMUSG00000042178/ENSMUSG00000059714/ENSMUSG00000003269/ENSMUSG00000026571/ENSMUSG00000022568/ENSMUSG00000020422/ENSMUSG00000026131/ENSMUSG00000031626/ENSMUSG00000021286/ENSMUSG00000041957/ENSMUSG00000031207/ENSMUSG00000038368/ENSMUSG00000022443/ENSMUSG00000068036/ENSMUSG00000038366/ENSMUSG00000021823/…	Mpp4/Pdlim7/Cib2/Shroom1/Trip6/Armc5/Flot1/Cyth2/Dcaf6/Scrib/Tns3/Dst/Sorbs2/Zfyve21/Pkp2/Msn/Focad/Myh9/Afdn/Lasp1/Vcl/Lin7a/Tjp1/Phldb2/Dlg5/Cav2/Ptprc/Lmo7/Dsp/Itga1/Arhgap26/Notch1/Ptk2b/Itgb3/Klhl24/Ptprm/Frmd4b/Lims1/Plekha7/Jcad/Sorbs1/Cav1/Hmcn1/Pgm5/Itga6/Ndrg1/Fam129b/Flrt2/Fmn1/Synpo2	50
GO:0012506	vesicle membrane	CC	0.000154252	0.0048623	ENSMUSG00000022129/ENSMUSG00000028456/ENSMUSG00000040701/ENSMUSG00000060550/ENSMUSG00000031504/ENSMUSG00000045414/ENSMUSG00000020847/ENSMUSG00000033545/ENSMUSG00000004798/ENSMUSG00000020538/ENSMUSG00000045107/ENSMUSG00000038195/ENSMUSG00000057531/ENSMUSG00000030161/ENSMUSG00000024381/ENSMUSG00000051232/ENSMUSG00000073002/ENSMUSG00000026942/ENSMUSG00000000915/ENSMUSG00000050732/ENSMUSG00000032475/…	Dct/Unc13b/Ap1g2/H2-Q7/Rab20/1190002N15Rik/Rph3al/Znrf1/Ulk2/Srebf1/Saysd1/Rilp/Dtnbp1/Gabarapl1/Bin1/Tmem199/Vamp5/Traf2/Hip1r/Vamp8/Nck1/Dennd1a/Stx12/Ap3s1/Clta/Rab35/Ap3m1/Gosr2/Cltc/Snx19/Sec16a/Htt/Irgm1/Ap1b1/Msn/Snapin/Wfs1/Vti1a/Copb2/Snap47/Apob/Hip1/Uso1/Sec24c/Atp8a1/Appl1/Sec16b/Copg1/Cav2/Tap1/Pi4k2a/Stx6/Sgsm1/Ocrl/Smo/Sntb2/Dysf/Cav1/March1/Sun1/Srebf2/Abhd2/Syt7/Tmem67/Ap1s3/Sec2…	70
GO:0005635	nuclear envelope	CC	0.000165039	0.00498555	ENSMUSG00000072944/ENSMUSG00000043671/ENSMUSG00000048109/ENSMUSG00000034509/ENSMUSG00000074102/ENSMUSG00000071652/ENSMUSG00000004947/ENSMUSG00000057130/ENSMUSG00000027465/ENSMUSG00000026688/ENSMUSG00000091144/ENSMUSG00000036992/ENSMUSG00000021326/ENSMUSG00000046679/ENSMUSG00000109511/ENSMUSG00000034190/ENSMUSG00000046814/ENSMUSG00000002372/ENSMUSG00000023075/ENSMUSG00000018736/ENSMUSG00000003873/…	Nup62cl/Dpy19l3/Rbm15/Mad2l1bp/Rbm15b/Ints5/Dtx2/Txnl4a/Tbc1d20/Mgst3/Phf11c/Nxt1/Trim27/C87436/Nup62/Chmp7/Gchfr/Ranbp3/Akirin1/Ndel1/Bax/Maco1/Terf2ip/Bin1/Rae1/Hax1/Wdr3/Senp2/Dync1h1/Ccar1/Apoe/Spast/Dst/Iigp1/Hacd3/Dnajc1/Gtf3c3/Parp1/Dnajb14/Calr/Ipo11/Cav2/Lmo7/Ednrb/Dpy19l4/Trib3/Lrrc59/Ednra/Sun2/Cybb/Scai/Nemp1/Pde4d/Cep70/Adra1a/Nupl2/Nup210/Pml/Dhcr7/Nrxn1/Lmnb1/Xpo4/Sun1/Prickle2/Tnk…	70
GO:0030139	endocytic vesicle	CC	0.000175975	0.00510327	ENSMUSG00000031861/ENSMUSG00000028456/ENSMUSG00000060550/ENSMUSG00000031504/ENSMUSG00000038195/ENSMUSG00000035354/ENSMUSG00000028879/ENSMUSG00000029518/ENSMUSG00000032127/ENSMUSG00000047126/ENSMUSG00000024065/ENSMUSG00000037533/ENSMUSG00000046879/ENSMUSG00000039959/ENSMUSG00000003814/ENSMUSG00000041688/ENSMUSG00000032083/ENSMUSG00000037321/ENSMUSG00000015243/ENSMUSG00000015340/ENSMUSG00000021638/…	Lpar2/Unc13b/H2-Q7/Rab20/Rilp/Uvrag/Stx12/Rab35/Vps11/Cltc/Ehd3/Rapgef6/Irgm1/Hip1/Calr/Amot/Apoa1/Tap1/Abca1/Cybb/Ocln/Stx6/Ocrl/Stxbp4/Smo/Nrxn1/Dysf/Pld1/Syt7/Rab23/Syt11/Tlr1/Lrp2	33
GO:0000790	nuclear chromatin	CC	0.000241926	0.00674601	ENSMUSG00000069306/ENSMUSG00000049932/ENSMUSG00000039220/ENSMUSG00000031609/ENSMUSG00000071076/ENSMUSG00000035021/ENSMUSG00000035873/ENSMUSG00000039738/ENSMUSG00000000552/ENSMUSG00000022702/ENSMUSG00000022521/ENSMUSG00000030689/ENSMUSG00000028693/ENSMUSG00000030619/ENSMUSG00000025066/ENSMUSG00000059436/ENSMUSG00000018189/ENSMUSG00000025049/ENSMUSG00000005566/ENSMUSG00000020889/ENSMUSG00000066900/…	Hist1h4m/H2afx/Ppp1r10/Sap30/Jund/Baz1a/Pawr/Slx4/Zfp385a/Hira/Crebbp/Ino80e/Nasp/Eed/Sfr1/Max/Uchl5/Taf5/Trim28/Nr1d1/Suds3/Rbmxl1/Cpsf6/Akap8/Aldoa/Phf10/Cdk9/Usp3/H2afv/Mbd3/Kdm1a/Kat8/Mef2d/Rela/Uhrf2/Gatad2a/Trrap/Nr1h4/Smarca4/Tcf3/Stat1/Ccar2/H3f3b/Dnmt3a/Tcf4/Appl1/Zeb2/Gm10031/Rarg/A1cf/H1f0/Sp1/Ttc21b/Igfbp3/Esr1/Hmgxb4/Anp32e/Hist1h1c/Dnmt3b/Irf4/Snai2/Hist1h4i/Dpf1	63
GO:0030659	cytoplasmic vesicle membrane	CC	0.000280328	0.00752734	ENSMUSG00000022129/ENSMUSG00000028456/ENSMUSG00000040701/ENSMUSG00000060550/ENSMUSG00000031504/ENSMUSG00000045414/ENSMUSG00000020847/ENSMUSG00000033545/ENSMUSG00000004798/ENSMUSG00000020538/ENSMUSG00000045107/ENSMUSG00000038195/ENSMUSG00000057531/ENSMUSG00000030161/ENSMUSG00000024381/ENSMUSG00000051232/ENSMUSG00000073002/ENSMUSG00000000915/ENSMUSG00000050732/ENSMUSG00000035392/ENSMUSG00000028879/…	Dct/Unc13b/Ap1g2/H2-Q7/Rab20/1190002N15Rik/Rph3al/Znrf1/Ulk2/Srebf1/Saysd1/Rilp/Dtnbp1/Gabarapl1/Bin1/Tmem199/Vamp5/Hip1r/Vamp8/Dennd1a/Stx12/Ap3s1/Clta/Rab35/Ap3m1/Gosr2/Cltc/Snx19/Sec16a/Htt/Irgm1/Ap1b1/Msn/Snapin/Wfs1/Vti1a/Copb2/Snap47/Hip1/Uso1/Sec24c/Atp8a1/Sec16b/Copg1/Cav2/Tap1/Pi4k2a/Stx6/Sgsm1/Ocrl/Smo/Sntb2/Dysf/Cav1/March1/Sun1/Srebf2/Abhd2/Syt7/Tmem67/Ap1s3/Sec24d/Lnpep/Syt11/Tlr1/Fm…	66
GO:0032040	small-subunit processome	CC	0.000452085	0.0117058	ENSMUSG00000030521/ENSMUSG00000027405/ENSMUSG00000063785/ENSMUSG00000022204/ENSMUSG00000032288/ENSMUSG00000061458/ENSMUSG00000041438/ENSMUSG00000070697/ENSMUSG00000026020/ENSMUSG00000033285/ENSMUSG00000079470	Mphosph10/Nop56/Utp14a/Ngdn/Imp3/Nol10/Utp4/Utp3/Nop58/Wdr3/Utp14b	11
GO:0030660	Golgi-associated vesicle membrane	CC	0.000482167	0.0120542	ENSMUSG00000040701/ENSMUSG00000045414/ENSMUSG00000020538/ENSMUSG00000051232/ENSMUSG00000028478/ENSMUSG00000020946/ENSMUSG00000047126/ENSMUSG00000026924/ENSMUSG00000024983/ENSMUSG00000032458/ENSMUSG00000029407/ENSMUSG00000039367/ENSMUSG00000026589/ENSMUSG00000030058/ENSMUSG00000022463/ENSMUSG00000039234	Ap1g2/1190002N15Rik/Srebf1/Tmem199/Clta/Gosr2/Cltc/Sec16a/Vti1a/Copb2/Uso1/Sec24c/Sec16b/Copg1/Srebf2/Sec24d	16
GO:0070161	anchoring junction	CC	0.000502094	0.0121339	ENSMUSG00000079550/ENSMUSG00000021493/ENSMUSG00000037493/ENSMUSG00000018387/ENSMUSG00000023348/ENSMUSG00000042178/ENSMUSG00000059714/ENSMUSG00000003269/ENSMUSG00000026571/ENSMUSG00000022568/ENSMUSG00000020422/ENSMUSG00000026131/ENSMUSG00000031626/ENSMUSG00000021286/ENSMUSG00000041957/ENSMUSG00000031207/ENSMUSG00000038368/ENSMUSG00000022443/ENSMUSG00000068036/ENSMUSG00000038366/ENSMUSG00000021823/…	Mpp4/Pdlim7/Cib2/Shroom1/Trip6/Armc5/Flot1/Cyth2/Dcaf6/Scrib/Tns3/Dst/Sorbs2/Zfyve21/Pkp2/Msn/Focad/Myh9/Afdn/Lasp1/Vcl/Lin7a/Tjp1/Phldb2/Dlg5/Cav2/Ptprc/Lmo7/Dsp/Itga1/Arhgap26/Notch1/Ptk2b/Itgb3/Klhl24/Ptprm/Frmd4b/Lims1/Plekha7/Jcad/Sorbs1/Cav1/Hmcn1/Pgm5/Itga6/Ndrg1/Fam129b/Flrt2/Fmn1/Synpo2	50
GO:0005747	mitochondrial respiratory chain complex I	CC	0.000567525	0.0124684	ENSMUSG00000030869/ENSMUSG00000023089/ENSMUSG00000022450/ENSMUSG00000024038/ENSMUSG00000057229/ENSMUSG00000040048/ENSMUSG00000016427/ENSMUSG00000033938/ENSMUSG00000022354/ENSMUSG00000021606/ENSMUSG00000021764/ENSMUSG00000030647/ENSMUSG00000064367	Ndufab1/Ndufa5/Ndufa6/Ndufv3/Dmac2/Ndufb10/Ndufa1/Ndufb7/Ndufb9/Ndufs6/Ndufs4/Ndufc2/mt-Nd5	13
GO:0030964	NADH dehydrogenase complex	CC	0.000567525	0.0124684	ENSMUSG00000030869/ENSMUSG00000023089/ENSMUSG00000022450/ENSMUSG00000024038/ENSMUSG00000057229/ENSMUSG00000040048/ENSMUSG00000016427/ENSMUSG00000033938/ENSMUSG00000022354/ENSMUSG00000021606/ENSMUSG00000021764/ENSMUSG00000030647/ENSMUSG00000064367	Ndufab1/Ndufa5/Ndufa6/Ndufv3/Dmac2/Ndufb10/Ndufa1/Ndufb7/Ndufb9/Ndufs6/Ndufs4/Ndufc2/mt-Nd5	13
GO:0045271	respiratory chain complex I	CC	0.000567525	0.0124684	ENSMUSG00000030869/ENSMUSG00000023089/ENSMUSG00000022450/ENSMUSG00000024038/ENSMUSG00000057229/ENSMUSG00000040048/ENSMUSG00000016427/ENSMUSG00000033938/ENSMUSG00000022354/ENSMUSG00000021606/ENSMUSG00000021764/ENSMUSG00000030647/ENSMUSG00000064367	Ndufab1/Ndufa5/Ndufa6/Ndufv3/Dmac2/Ndufb10/Ndufa1/Ndufb7/Ndufb9/Ndufs6/Ndufs4/Ndufc2/mt-Nd5	13
GO:0042383	sarcolemma	CC	0.000621862	0.0132603	ENSMUSG00000022462/ENSMUSG00000004631/ENSMUSG00000037493/ENSMUSG00000047963/ENSMUSG00000048920/ENSMUSG00000057531/ENSMUSG00000024381/ENSMUSG00000059714/ENSMUSG00000036570/ENSMUSG00000047126/ENSMUSG00000026131/ENSMUSG00000030249/ENSMUSG00000032231/ENSMUSG00000031207/ENSMUSG00000045038/ENSMUSG00000021823/ENSMUSG00000060429/ENSMUSG00000028645/ENSMUSG00000002944/ENSMUSG00000026463/ENSMUSG00000031616/…	Slc38a2/Sgce/Cib2/Stbd1/Fkrp/Dtnbp1/Bin1/Flot1/Fxyd1/Cltc/Dst/Abcc9/Anxa2/Msn/Prkce/Vcl/Sntb1/Slc2a1/Cd36/Atp2b4/Ednra/Adra1a/Slc2a5/Sgcb/Dysf/Kcnb1/Adcy5/Pgm5/Esr1/Ank3	30
GO:0070069	cytochrome complex	CC	0.000648369	0.0134305	ENSMUSG00000035885/ENSMUSG00000000088/ENSMUSG00000022551/ENSMUSG00000041697/ENSMUSG00000031818/ENSMUSG00000044894/ENSMUSG00000021520/ENSMUSG00000059534/ENSMUSG00000040018/ENSMUSG00000040280	Cox8a/Cox5a/Cyc1/Cox6a1/Cox4i1/Uqcrq/Uqcrb/Uqcr10/Cox15/Ndufa4l2	10
GO:0005764	lysosome	CC	0.000796197	0.0160345	ENSMUSG00000095687/ENSMUSG00000015656/ENSMUSG00000019487/ENSMUSG00000076441/ENSMUSG00000015027/ENSMUSG00000033545/ENSMUSG00000027534/ENSMUSG00000047843/ENSMUSG00000022620/ENSMUSG00000027602/ENSMUSG00000038195/ENSMUSG00000042111/ENSMUSG00000035354/ENSMUSG00000031913/ENSMUSG00000036110/ENSMUSG00000051232/ENSMUSG00000001348/ENSMUSG00000050732/ENSMUSG00000050552/ENSMUSG00000026411/ENSMUSG00000035104/…	Rnaset2a/Hspa8/Trip10/Ass1/Galns/Znrf1/Snx16/Bri3/Arsa/Map1lc3a/Rilp/Ccdc115/Uvrag/Vps4a/Slc17a2/Tmem199/Acp5/Vamp8/Lamtor4/Tmem9/Eva1a/Rragc/Vps11/Apoe/Snx2/Litaf/Cltc/Ifnar1/Abca2/Fyco1/Sphk2/Irgm1/Anxa2/Snapin/Vps36/Asah1/Pla2g15/Slc17a3/Szt2/Glb1/Acp2/Trim23/Tpcn1/Slc36a1/Naaa/Hps4/Dtx3l/Hpse/Tnfaip3/Slc29a3/Sgsh/Lars/March1/Hyal1/Syt7/Ncoa4/Ank3/Arsg/Bbc3/Syt11/Gpc3/Prtn3	62
GO:0000323	lytic vacuole	CC	0.000847462	0.0166057	ENSMUSG00000095687/ENSMUSG00000015656/ENSMUSG00000019487/ENSMUSG00000076441/ENSMUSG00000015027/ENSMUSG00000033545/ENSMUSG00000027534/ENSMUSG00000047843/ENSMUSG00000022620/ENSMUSG00000027602/ENSMUSG00000038195/ENSMUSG00000042111/ENSMUSG00000035354/ENSMUSG00000031913/ENSMUSG00000036110/ENSMUSG00000051232/ENSMUSG00000001348/ENSMUSG00000050732/ENSMUSG00000050552/ENSMUSG00000026411/ENSMUSG00000035104/…	Rnaset2a/Hspa8/Trip10/Ass1/Galns/Znrf1/Snx16/Bri3/Arsa/Map1lc3a/Rilp/Ccdc115/Uvrag/Vps4a/Slc17a2/Tmem199/Acp5/Vamp8/Lamtor4/Tmem9/Eva1a/Rragc/Vps11/Apoe/Snx2/Litaf/Cltc/Ifnar1/Abca2/Fyco1/Sphk2/Irgm1/Anxa2/Snapin/Vps36/Asah1/Pla2g15/Slc17a3/Szt2/Glb1/Acp2/Trim23/Tpcn1/Slc36a1/Naaa/Hps4/Dtx3l/Hpse/Tnfaip3/Slc29a3/Sgsh/Lars/March1/Hyal1/Syt7/Ncoa4/Ank3/Arsg/Bbc3/Syt11/Gpc3/Prtn3	62
GO:0012507	ER to Golgi transport vesicle membrane	CC	0.000922108	0.0175929	ENSMUSG00000020538/ENSMUSG00000020946/ENSMUSG00000026924/ENSMUSG00000024983/ENSMUSG00000029407/ENSMUSG00000039367/ENSMUSG00000026589/ENSMUSG00000022463/ENSMUSG00000039234	Srebf1/Gosr2/Sec16a/Vti1a/Uso1/Sec24c/Sec16b/Srebf2/Sec24d	9
GO:0044798	nuclear transcription factor complex	CC	0.000991163	0.0184255	ENSMUSG00000025408/ENSMUSG00000078941/ENSMUSG00000004637/ENSMUSG00000071076/ENSMUSG00000024642/ENSMUSG00000067995/ENSMUSG00000028271/ENSMUSG00000008305/ENSMUSG00000028820/ENSMUSG00000059436/ENSMUSG00000025049/ENSMUSG00000005566/ENSMUSG00000071359/ENSMUSG00000020889/ENSMUSG00000047824/ENSMUSG00000022109/ENSMUSG00000023027/ENSMUSG00000042406/ENSMUSG00000006599/ENSMUSG00000015092/ENSMUSG00000045482/…	Ddit3/Ak6/Wwox/Jund/Tle4/Gtf2f2/Gtf2b/Tle1/Sfpq/Max/Taf5/Trim28/Tbpl1/Nr1d1/Pygo2/Med4/Atf1/Atf4/Gtf2h1/Edf1/Trrap/Nr1h4/Nr1h2/Tcf3/Arnt/Gtf3c3/Hipk2/Atf6b/Tcf4/Rarg/Bcl9/Ppara/Taf1b/Pou2f1	34
GO:0001650	fibrillar center	CC	0.0013083	0.0236418	ENSMUSG00000040158/ENSMUSG00000060579/ENSMUSG00000015176/ENSMUSG00000035451/ENSMUSG00000027405/ENSMUSG00000021326/ENSMUSG00000058886/ENSMUSG00000068874/ENSMUSG00000047030/ENSMUSG00000061024/ENSMUSG00000027509/ENSMUSG00000041438/ENSMUSG00000024212/ENSMUSG00000020532/ENSMUSG00000026020/ENSMUSG00000041057/ENSMUSG00000003131/ENSMUSG00000033326/ENSMUSG00000038332/ENSMUSG00000029407/ENSMUSG00000042590/…	Tax1bp3/Fhit/Nolc1/Foxa1/Nop56/Trim27/Deaf1/Selenbp1/Spata2/Rrs1/Rae1/Utp4/Mllt1/Acaca/Nop58/Wdr43/Pafah1b2/Kdm4a/Sesn1/Uso1/Ipo11/Malt1/Ick/Rsad2/Pspc1	25
GO:0001725	stress fiber	CC	0.00136959	0.0236418	ENSMUSG00000021493/ENSMUSG00000029581/ENSMUSG00000070462/ENSMUSG00000022836/ENSMUSG00000059248/ENSMUSG00000022443/ENSMUSG00000021823/ENSMUSG00000025085/ENSMUSG00000030739/ENSMUSG00000041688/ENSMUSG00000030583/ENSMUSG00000043079/ENSMUSG00000058013/ENSMUSG00000041731/ENSMUSG00000050315/ENSMUSG00000037736	Pdlim7/Fscn1/Tlnrd1/Mylk/Sept9/Myh9/Vcl/Ablim1/Myh14/Amot/Sipa1l3/Synpo/Sept11/Pgm5/Synpo2/Limch1	16
GO:0097517	contractile actin filament bundle	CC	0.00136959	0.0236418	ENSMUSG00000021493/ENSMUSG00000029581/ENSMUSG00000070462/ENSMUSG00000022836/ENSMUSG00000059248/ENSMUSG00000022443/ENSMUSG00000021823/ENSMUSG00000025085/ENSMUSG00000030739/ENSMUSG00000041688/ENSMUSG00000030583/ENSMUSG00000043079/ENSMUSG00000058013/ENSMUSG00000041731/ENSMUSG00000050315/ENSMUSG00000037736	Pdlim7/Fscn1/Tlnrd1/Mylk/Sept9/Myh9/Vcl/Ablim1/Myh14/Amot/Sipa1l3/Synpo/Sept11/Pgm5/Synpo2/Limch1	16
GO:0032432	actin filament bundle	CC	0.00198673	0.0334971	ENSMUSG00000021493/ENSMUSG00000029581/ENSMUSG00000070462/ENSMUSG00000022836/ENSMUSG00000059248/ENSMUSG00000022443/ENSMUSG00000021823/ENSMUSG00000025085/ENSMUSG00000030739/ENSMUSG00000041688/ENSMUSG00000030583/ENSMUSG00000043079/ENSMUSG00000058013/ENSMUSG00000041731/ENSMUSG00000049493/ENSMUSG00000050315/ENSMUSG00000037736	Pdlim7/Fscn1/Tlnrd1/Mylk/Sept9/Myh9/Vcl/Ablim1/Myh14/Amot/Sipa1l3/Synpo/Sept11/Pgm5/Pls1/Synpo2/Limch1	17
GO:0031965	nuclear membrane	CC	0.0020479	0.0337438	ENSMUSG00000043671/ENSMUSG00000048109/ENSMUSG00000034509/ENSMUSG00000071652/ENSMUSG00000004947/ENSMUSG00000057130/ENSMUSG00000027465/ENSMUSG00000091144/ENSMUSG00000021326/ENSMUSG00000046679/ENSMUSG00000109511/ENSMUSG00000046814/ENSMUSG00000023075/ENSMUSG00000028826/ENSMUSG00000027944/ENSMUSG00000033285/ENSMUSG00000022855/ENSMUSG00000024068/ENSMUSG00000054072/ENSMUSG00000033629/ENSMUSG00000026740/…	Dpy19l3/Rbm15/Mad2l1bp/Ints5/Dtx2/Txnl4a/Tbc1d20/Phf11c/Trim27/C87436/Nup62/Gchfr/Akirin1/Maco1/Hax1/Wdr3/Senp2/Spast/Iigp1/Hacd3/Dnajc1/Gtf3c3/Dnajb14/Cav2/Ednrb/Dpy19l4/Trib3/Ednra/Sun2/Scai/Nemp1/Pde4d/Cep70/Adra1a/Nup210/Pml/Dhcr7/Nrxn1/Lmnb1/Sun1/Prickle2/Tnks/Bcl2/Xpo1/Ackr2/Nat8f7	46
GO:0044452	nucleolar part	CC	0.00214434	0.0338614	ENSMUSG00000030521/ENSMUSG00000040158/ENSMUSG00000060579/ENSMUSG00000015176/ENSMUSG00000035451/ENSMUSG00000027405/ENSMUSG00000029642/ENSMUSG00000021326/ENSMUSG00000058886/ENSMUSG00000068874/ENSMUSG00000032288/ENSMUSG00000047030/ENSMUSG00000061024/ENSMUSG00000021385/ENSMUSG00000027509/ENSMUSG00000041438/ENSMUSG00000024212/ENSMUSG00000020532/ENSMUSG00000026020/ENSMUSG00000033285/ENSMUSG00000041057/…	Mphosph10/Tax1bp3/Fhit/Nolc1/Foxa1/Nop56/Polr1d/Trim27/Deaf1/Selenbp1/Imp3/Spata2/Rrs1/Ippk/Rae1/Utp4/Mllt1/Acaca/Nop58/Wdr3/Wdr43/Pafah1b2/Kdm4a/Sesn1/Uso1/Ipo11/Malt1/Ick/Rsad2/Taf1b/Pspc1	31
GO:0031902	late endosome membrane	CC	0.00214845	0.0338614	ENSMUSG00000091512/ENSMUSG00000048832/ENSMUSG00000027534/ENSMUSG00000018167/ENSMUSG00000038195/ENSMUSG00000031913/ENSMUSG00000050732/ENSMUSG00000050552/ENSMUSG00000033039/ENSMUSG00000026411/ENSMUSG00000032127/ENSMUSG00000020946/ENSMUSG00000022500/ENSMUSG00000031242/ENSMUSG00000046879/ENSMUSG00000032231/ENSMUSG00000024983/ENSMUSG00000031479/ENSMUSG00000003062/ENSMUSG00000020100/ENSMUSG00000036469	Lamtor3/Vps37c/Snx16/Stard3/Rilp/Vps4a/Vamp8/Lamtor4/Micall1/Tmem9/Vps11/Gosr2/Litaf/2610002M06Rik/Irgm1/Anxa2/Vti1a/Vps36/Stard3nl/Slc29a3/March1	21
GO:0030135	coated vesicle	CC	0.00222861	0.0343775	ENSMUSG00000040701/ENSMUSG00000045414/ENSMUSG00000015653/ENSMUSG00000020538/ENSMUSG00000042111/ENSMUSG00000051232/ENSMUSG00000000915/ENSMUSG00000035392/ENSMUSG00000028478/ENSMUSG00000027944/ENSMUSG00000029518/ENSMUSG00000032127/ENSMUSG00000005881/ENSMUSG00000020946/ENSMUSG00000040249/ENSMUSG00000047126/ENSMUSG00000026924/ENSMUSG00000009090/ENSMUSG00000041891/ENSMUSG00000024983/ENSMUSG00000032458/…	Ap1g2/1190002N15Rik/Steap2/Srebf1/Ccdc115/Tmem199/Hip1r/Dennd1a/Clta/Hax1/Rab35/Vps11/Ergic3/Gosr2/Lrp1/Cltc/Sec16a/Ap1b1/Lman1/Vti1a/Copb2/Hip1/Vwf/Uso1/Sec24c/Sec16b/Copg1/Ocrl/Tmed7/Srebf2/Ston2/Sec24d	32
GO:1990391	DNA repair complex	CC	0.00232699	0.0347021	ENSMUSG00000039738/ENSMUSG00000036940/ENSMUSG00000026187/ENSMUSG00000024151/ENSMUSG00000031583/ENSMUSG00000034218/ENSMUSG00000043909/ENSMUSG00000022672/ENSMUSG00000051238/ENSMUSG00000032498	Slx4/Kdm1a/Xrcc5/Msh2/Wrn/Atm/Trp53bp1/Prkdc/Swsap1/Mlh1	10
GO:0031083	BLOC-1 complex	CC	0.00234538	0.0347021	ENSMUSG00000060708/ENSMUSG00000057531/ENSMUSG00000028879/ENSMUSG00000001018/ENSMUSG00000009894/ENSMUSG00000025178	Bloc1s4/Dtnbp1/Stx12/Snapin/Snap47/Pi4k2a	6
GO:0031082	BLOC complex	CC	0.00249814	0.0358983	ENSMUSG00000060708/ENSMUSG00000057531/ENSMUSG00000028879/ENSMUSG00000001018/ENSMUSG00000009894/ENSMUSG00000042328/ENSMUSG00000025178	Bloc1s4/Dtnbp1/Stx12/Snapin/Snap47/Hps4/Pi4k2a	7
GO:0000784	nuclear chromosome, telomeric region	CC	0.00252526	0.0358983	ENSMUSG00000039220/ENSMUSG00000021958/ENSMUSG00000039738/ENSMUSG00000033430/ENSMUSG00000007589/ENSMUSG00000036940/ENSMUSG00000026187/ENSMUSG00000016559/ENSMUSG00000037475/ENSMUSG00000042524/ENSMUSG00000043909/ENSMUSG00000036986/ENSMUSG00000031529/ENSMUSG00000029676/ENSMUSG00000041147/ENSMUSG00000021611	Ppp1r10/Pinx1/Slx4/Terf2ip/Tinf2/Kdm1a/Xrcc5/H3f3b/Thoc2/Sun2/Trp53bp1/Pml/Tnks/Pot1a/Brca2/Tert	16
GO:1990907	beta-catenin-TCF complex	CC	0.00285347	0.0396887	ENSMUSG00000024642/ENSMUSG00000008305/ENSMUSG00000047824/ENSMUSG00000053477/ENSMUSG00000038256	Tle4/Tle1/Pygo2/Tcf4/Bcl9	5
GO:0036064	ciliary basal body	CC	0.00292403	0.0396887	ENSMUSG00000038195/ENSMUSG00000026927/ENSMUSG00000030397/ENSMUSG00000046985/ENSMUSG00000021368/ENSMUSG00000021782/ENSMUSG00000060090/ENSMUSG00000009828/ENSMUSG00000027778/ENSMUSG00000063810/ENSMUSG00000075273/ENSMUSG00000028256/ENSMUSG00000066643/ENSMUSG00000024169/ENSMUSG00000029790/ENSMUSG00000021007/ENSMUSG00000041491/ENSMUSG00000029122/ENSMUSG00000052302/ENSMUSG00000064128/ENSMUSG00000034121/…	Rilp/Sdccag3/Mark4/Tapt1/Tbc1d7/Dlg5/Rp2/Ick/Ift80/Alms1/Ttc30b/Odf2l/Wdr35/Ift140/Cep41/Spata7/Cep78/Evc/Tbc1d30/Cenpj/Mks1/Bbs4/Ccdc66	23
GO:0010008	endosome membrane	CC	0.00295612	0.0396887	ENSMUSG00000039470/ENSMUSG00000026123/ENSMUSG00000040701/ENSMUSG00000091512/ENSMUSG00000048832/ENSMUSG00000027534/ENSMUSG00000015653/ENSMUSG00000034190/ENSMUSG00000018167/ENSMUSG00000038195/ENSMUSG00000057531/ENSMUSG00000051615/ENSMUSG00000031913/ENSMUSG00000050732/ENSMUSG00000050552/ENSMUSG00000028879/ENSMUSG00000033039/ENSMUSG00000026411/ENSMUSG00000029518/ENSMUSG00000032127/ENSMUSG00000034484/…	Zdhhc2/Plekhb2/Ap1g2/Lamtor3/Vps37c/Snx16/Steap2/Chmp7/Stard3/Rilp/Dtnbp1/Rap2a/Vps4a/Vamp8/Lamtor4/Stx12/Micall1/Tmem9/Rab35/Vps11/Snx2/Gosr2/Litaf/Snx19/2610002M06Rik/Ehd3/Irgm1/Anxa2/Vti1a/Vps36/Pigr/Stard3nl/Plin3/Tpcn1/Appl1/Pi4k2a/Sun2/Dtx3l/Ehd2/Ocrl/Rab11fip2/Slc29a3/Ehd4/Kif13a/Pml/Tlr3/March1/Steap4/Cd274/Ndrg1/Vps25	51
GO:0042470	melanosome	CC	0.00308974	0.0400011	ENSMUSG00000022129/ENSMUSG00000015656/ENSMUSG00000057531/ENSMUSG00000046814/ENSMUSG00000027597/ENSMUSG00000059714/ENSMUSG00000029518/ENSMUSG00000048087/ENSMUSG00000047126/ENSMUSG00000029767/ENSMUSG00000027248/ENSMUSG00000032231/ENSMUSG00000030062/ENSMUSG00000006782/ENSMUSG00000028645/ENSMUSG00000020048/ENSMUSG00000042328/ENSMUSG00000020689/ENSMUSG00000001424	Dct/Hspa8/Dtnbp1/Gchfr/Ahcy/Flot1/Rab35/Gm4737/Cltc/Calu/Pdia3/Anxa2/Rpn1/Cnp/Slc2a1/Hsp90b1/Hps4/Itgb3/Snd1	19
GO:0048770	pigment granule	CC	0.00308974	0.0400011	ENSMUSG00000022129/ENSMUSG00000015656/ENSMUSG00000057531/ENSMUSG00000046814/ENSMUSG00000027597/ENSMUSG00000059714/ENSMUSG00000029518/ENSMUSG00000048087/ENSMUSG00000047126/ENSMUSG00000029767/ENSMUSG00000027248/ENSMUSG00000032231/ENSMUSG00000030062/ENSMUSG00000006782/ENSMUSG00000028645/ENSMUSG00000020048/ENSMUSG00000042328/ENSMUSG00000020689/ENSMUSG00000001424	Dct/Hspa8/Dtnbp1/Gchfr/Ahcy/Flot1/Rab35/Gm4737/Cltc/Calu/Pdia3/Anxa2/Rpn1/Cnp/Slc2a1/Hsp90b1/Hps4/Itgb3/Snd1	19
GO:0044440	endosomal part	CC	0.00366307	0.0465917	ENSMUSG00000039470/ENSMUSG00000026123/ENSMUSG00000040701/ENSMUSG00000091512/ENSMUSG00000048832/ENSMUSG00000027534/ENSMUSG00000015653/ENSMUSG00000034190/ENSMUSG00000018167/ENSMUSG00000038195/ENSMUSG00000057531/ENSMUSG00000051615/ENSMUSG00000031913/ENSMUSG00000050732/ENSMUSG00000050552/ENSMUSG00000028879/ENSMUSG00000033039/ENSMUSG00000026411/ENSMUSG00000029518/ENSMUSG00000028646/ENSMUSG00000032127/…	Zdhhc2/Plekhb2/Ap1g2/Lamtor3/Vps37c/Snx16/Steap2/Chmp7/Stard3/Rilp/Dtnbp1/Rap2a/Vps4a/Vamp8/Lamtor4/Stx12/Micall1/Tmem9/Rab35/Rragc/Vps11/Snx2/Gosr2/Litaf/Snx19/2610002M06Rik/Ehd3/Irgm1/Anxa2/Vti1a/Vps36/Pigr/Stard3nl/Plin3/Tpcn1/Appl1/Pi4k2a/Sun2/Dtx3l/Ehd2/Ocrl/Rab11fip2/Slc29a3/Ehd4/Kif13a/Pml/Tlr3/March1/Steap4/Cd274/Ndrg1/Lrp2/Vps25	53
GO:0008047	enzyme activator activity	MF	5.89791e-07	0.000529655	ENSMUSG00000002297/ENSMUSG00000030257/ENSMUSG00000026475/ENSMUSG00000005483/ENSMUSG00000034906/ENSMUSG00000030727/ENSMUSG00000003134/ENSMUSG00000028044/ENSMUSG00000039046/ENSMUSG00000091512/ENSMUSG00000039738/ENSMUSG00000021948/ENSMUSG00000030417/ENSMUSG00000039201/ENSMUSG00000027465/ENSMUSG00000035620/ENSMUSG00000024777/ENSMUSG00000036473/ENSMUSG00000035007/ENSMUSG00000023353/ENSMUSG00000036246/…	Dbf4/Srgap3/Rgs16/Dnajb1/Ncaph/Rabep2/Tbc1d8/Cks1b/Usp6nl/Lamtor3/Slx4/Prkcd/Pdcd5/Tbc1d25/Tbc1d20/Ric8b/Ppp2r5b/Tbc1d24/Rundc1/Agap3/Gmip/Psme1/Sod3/Cflar/Fam13b/Apoa5/Cyb5b/Bad/Psme2b/Raf1/Rps27l/Apoe/Apoa2/Prkag2/Fn1/Dock1/Adap2/Elmod2/Prkce/Chm/Elp2/Tbc1d7/Rasgrp3/Sh3pxd2a/Tab1/Malt1/Rp2/Adprh/Apoa1/Ralgapa1/Apaf1/Arhgap26/Myo9a/Sipa1l3/Tbc1d8b/Dtx3l/Erbb3/Arap1/Rgs12/Stard13/Rgs5/Rasa3/Sgsm1…	78
GO:0000988	transcription factor activity, protein binding	MF	1.69932e-06	0.000529655	ENSMUSG00000004263/ENSMUSG00000055491/ENSMUSG00000005483/ENSMUSG00000031609/ENSMUSG00000078941/ENSMUSG00000004637/ENSMUSG00000046229/ENSMUSG00000071076/ENSMUSG00000024642/ENSMUSG00000022682/ENSMUSG00000049577/ENSMUSG00000028066/ENSMUSG00000035877/ENSMUSG00000022702/ENSMUSG00000006456/ENSMUSG00000008305/ENSMUSG00000022521/ENSMUSG00000049327/ENSMUSG00000022634/ENSMUSG00000025066/ENSMUSG00000005566/…	Atn1/Pprc1/Dnajb1/Sap30/Ak6/Wwox/Scand1/Jund/Tle4/Rrn3/Zfpm1/Pmf1/Zhx3/Hira/Rbm14/Tle1/Crebbp/Kmt5a/Yaf2/Sfr1/Trim28/Nr1d1/Med20/Tada2b/Sgf29/Zhx2/Drap1/Aes/Jmjd6/Dcaf6/Med4/Zbtb18/Aebp2/Kdm1a/Elob/Ctbp1/Irf2bp1/Mier3/Ccar1/Rxrb/Edf1/Cnot7/Trrap/Nr1h4/Nr1h2/Nsd3/Smarca4/Tcf3/Helz2/Arnt/Gtf3c3/Ccar2/Parp9/Mkl2/Ddx1/Hipk2/Tbl1xr1/Tcf4/Pdlim1/Birc2/Rcor3/Trib3/Rarg/Scai/Smyd1/Lpin3/Atf7ip/Fus/Trp53b…	79
GO:0016741	transferase activity, transferring one-carbon groups	MF	1.70601e-06	0.000529655	ENSMUSG00000029206/ENSMUSG00000003477/ENSMUSG00000039958/ENSMUSG00000038812/ENSMUSG00000021773/ENSMUSG00000029726/ENSMUSG00000032271/ENSMUSG00000060950/ENSMUSG00000014039/ENSMUSG00000038279/ENSMUSG00000049327/ENSMUSG00000024037/ENSMUSG00000002769/ENSMUSG00000030619/ENSMUSG00000030505/ENSMUSG00000026986/ENSMUSG00000044763/ENSMUSG00000030088/ENSMUSG00000026694/ENSMUSG00000024560/ENSMUSG00000054823/…	Nsun7/Inmt/Etfbkmt/Trmt112/Comtd1/Mepce/Nnmt/Trmt61a/Prdm15/Nop2/Kmt5a/Wdr4/Gnmt/Eed/Prmt3/Hnmt/Trmt10c/Aldh1l1/Mettl13/Cxxc1/Nsd3/Amt/Coq3/Ezh1/Prmt9/Atic/Nsun3/Dnmt3a/Bhmt2/Prdm9/Fam98b/Smyd1/Mettl4/Smyd4/Mettl1/Trmt9b/Mettl15/Camkmt/Cad/Dnmt3b/Irf4/Trdmt1/Suv39h2/Mettl7a2/Mettl7a3	45
GO:0000989	transcription factor activity, transcription factor binding	MF	2.10389e-06	0.000529655	ENSMUSG00000004263/ENSMUSG00000055491/ENSMUSG00000005483/ENSMUSG00000031609/ENSMUSG00000078941/ENSMUSG00000004637/ENSMUSG00000046229/ENSMUSG00000071076/ENSMUSG00000024642/ENSMUSG00000049577/ENSMUSG00000028066/ENSMUSG00000035877/ENSMUSG00000022702/ENSMUSG00000006456/ENSMUSG00000008305/ENSMUSG00000022521/ENSMUSG00000049327/ENSMUSG00000022634/ENSMUSG00000025066/ENSMUSG00000005566/ENSMUSG00000020889/…	Atn1/Pprc1/Dnajb1/Sap30/Ak6/Wwox/Scand1/Jund/Tle4/Zfpm1/Pmf1/Zhx3/Hira/Rbm14/Tle1/Crebbp/Kmt5a/Yaf2/Sfr1/Trim28/Nr1d1/Med20/Tada2b/Sgf29/Zhx2/Drap1/Aes/Jmjd6/Dcaf6/Med4/Zbtb18/Aebp2/Kdm1a/Elob/Ctbp1/Irf2bp1/Mier3/Ccar1/Rxrb/Edf1/Cnot7/Trrap/Nr1h4/Nr1h2/Nsd3/Smarca4/Tcf3/Helz2/Arnt/Gtf3c3/Ccar2/Parp9/Mkl2/Ddx1/Hipk2/Tbl1xr1/Tcf4/Pdlim1/Birc2/Rcor3/Trib3/Rarg/Scai/Smyd1/Lpin3/Atf7ip/Fus/Trp53bp1/Bc…	78
GO:0008757	S-adenosylmethionine-dependent methyltransferase activity	MF	2.75425e-06	0.000554705	ENSMUSG00000003477/ENSMUSG00000039958/ENSMUSG00000038812/ENSMUSG00000021773/ENSMUSG00000029726/ENSMUSG00000032271/ENSMUSG00000060950/ENSMUSG00000038279/ENSMUSG00000049327/ENSMUSG00000024037/ENSMUSG00000002769/ENSMUSG00000030619/ENSMUSG00000030505/ENSMUSG00000026986/ENSMUSG00000044763/ENSMUSG00000024560/ENSMUSG00000054823/ENSMUSG00000028247/ENSMUSG00000006920/ENSMUSG00000037134/ENSMUSG00000050312/…	Inmt/Etfbkmt/Trmt112/Comtd1/Mepce/Nnmt/Trmt61a/Nop2/Kmt5a/Wdr4/Gnmt/Eed/Prmt3/Hnmt/Trmt10c/Cxxc1/Nsd3/Coq3/Ezh1/Prmt9/Nsun3/Dnmt3a/Bhmt2/Prdm9/Smyd1/Mettl4/Mettl1/Mettl15/Camkmt/Dnmt3b/Irf4/Trdmt1/Suv39h2	33
GO:0008168	methyltransferase activity	MF	4.95835e-06	0.000773749	ENSMUSG00000029206/ENSMUSG00000003477/ENSMUSG00000039958/ENSMUSG00000038812/ENSMUSG00000021773/ENSMUSG00000029726/ENSMUSG00000032271/ENSMUSG00000060950/ENSMUSG00000014039/ENSMUSG00000038279/ENSMUSG00000049327/ENSMUSG00000024037/ENSMUSG00000002769/ENSMUSG00000030619/ENSMUSG00000030505/ENSMUSG00000026986/ENSMUSG00000044763/ENSMUSG00000026694/ENSMUSG00000024560/ENSMUSG00000054823/ENSMUSG00000032607/…	Nsun7/Inmt/Etfbkmt/Trmt112/Comtd1/Mepce/Nnmt/Trmt61a/Prdm15/Nop2/Kmt5a/Wdr4/Gnmt/Eed/Prmt3/Hnmt/Trmt10c/Mettl13/Cxxc1/Nsd3/Amt/Coq3/Ezh1/Prmt9/Nsun3/Dnmt3a/Bhmt2/Prdm9/Fam98b/Smyd1/Mettl4/Smyd4/Mettl1/Trmt9b/Mettl15/Camkmt/Dnmt3b/Irf4/Trdmt1/Suv39h2/Mettl7a2/Mettl7a3	42
GO:0003712	transcription cofactor activity	MF	5.37859e-06	0.000773749	ENSMUSG00000004263/ENSMUSG00000055491/ENSMUSG00000005483/ENSMUSG00000031609/ENSMUSG00000078941/ENSMUSG00000004637/ENSMUSG00000046229/ENSMUSG00000071076/ENSMUSG00000024642/ENSMUSG00000049577/ENSMUSG00000028066/ENSMUSG00000035877/ENSMUSG00000022702/ENSMUSG00000006456/ENSMUSG00000008305/ENSMUSG00000022521/ENSMUSG00000049327/ENSMUSG00000022634/ENSMUSG00000025066/ENSMUSG00000005566/ENSMUSG00000020889/…	Atn1/Pprc1/Dnajb1/Sap30/Ak6/Wwox/Scand1/Jund/Tle4/Zfpm1/Pmf1/Zhx3/Hira/Rbm14/Tle1/Crebbp/Kmt5a/Yaf2/Sfr1/Trim28/Nr1d1/Med20/Tada2b/Zhx2/Drap1/Aes/Jmjd6/Dcaf6/Med4/Zbtb18/Aebp2/Kdm1a/Elob/Ctbp1/Irf2bp1/Mier3/Ccar1/Rxrb/Edf1/Cnot7/Trrap/Nr1h4/Nr1h2/Nsd3/Smarca4/Tcf3/Helz2/Arnt/Ccar2/Parp9/Mkl2/Ddx1/Hipk2/Tbl1xr1/Tcf4/Pdlim1/Birc2/Rcor3/Trib3/Rarg/Scai/Smyd1/Lpin3/Atf7ip/Fus/Trp53bp1/Bcl9/Ppara/Pml/…	76
GO:0031072	heat shock protein binding	MF	1.38206e-05	0.00173966	ENSMUSG00000090877/ENSMUSG00000014905/ENSMUSG00000039958/ENSMUSG00000005483/ENSMUSG00000053334/ENSMUSG00000059970/ENSMUSG00000015656/ENSMUSG00000063524/ENSMUSG00000022556/ENSMUSG00000001774/ENSMUSG00000021025/ENSMUSG00000109511/ENSMUSG00000003873/ENSMUSG00000071072/ENSMUSG00000039615/ENSMUSG00000014195/ENSMUSG00000005681/ENSMUSG00000047126/ENSMUSG00000029104/ENSMUSG00000030533/ENSMUSG00000074212/…	Hspa1b/Dnajb9/Etfbkmt/Dnajb1/Ficd/Hspa2/Hspa8/Eno1/Hsf1/Chordc1/Nfkbia/Nup62/Bax/Ptges3/Stub1/Dnajc7/Apoa2/Cltc/Htt/Unc45a/Dnajb14/Apoa1/Apaf1/Bak1/Cd24a/Fgf1/Adora1/Camkmt/Npas2/Mvd	30
GO:0017127	cholesterol transporter activity	MF	0.000125387	0.0140294	ENSMUSG00000018167/ENSMUSG00000032079/ENSMUSG00000002985/ENSMUSG00000005681/ENSMUSG00000020609/ENSMUSG00000032083/ENSMUSG00000015243/ENSMUSG00000024378	Stard3/Apoa5/Apoe/Apoa2/Apob/Apoa1/Abca1/Stard4	8
GO:0003713	transcription coactivator activity	MF	0.000151896	0.0152959	ENSMUSG00000004263/ENSMUSG00000055491/ENSMUSG00000078941/ENSMUSG00000004637/ENSMUSG00000046229/ENSMUSG00000071076/ENSMUSG00000028066/ENSMUSG00000006456/ENSMUSG00000022521/ENSMUSG00000022634/ENSMUSG00000025066/ENSMUSG00000005566/ENSMUSG00000020889/ENSMUSG00000092558/ENSMUSG00000029196/ENSMUSG00000024914/ENSMUSG00000056962/ENSMUSG00000026571/ENSMUSG00000063659/ENSMUSG00000036940/ENSMUSG00000055839/…	Atn1/Pprc1/Ak6/Wwox/Scand1/Jund/Pmf1/Rbm14/Crebbp/Yaf2/Sfr1/Trim28/Nr1d1/Med20/Tada2b/Drap1/Jmjd6/Dcaf6/Zbtb18/Kdm1a/Elob/Ccar1/Rxrb/Edf1/Nr1h4/Nr1h2/Nsd3/Smarca4/Tcf3/Helz2/Arnt/Ccar2/Mkl2/Hipk2/Pdlim1/Birc2/Rarg/Lpin3/Fus/Bcl9/Ppara/Pml/Sp4/Ppargc1b/Cenpj/Fam129b	46
GO:0070325	lipoprotein particle receptor binding	MF	0.000205921	0.0186462	ENSMUSG00000032079/ENSMUSG00000002985/ENSMUSG00000022037/ENSMUSG00000005681/ENSMUSG00000047126/ENSMUSG00000042453/ENSMUSG00000020609/ENSMUSG00000032083/ENSMUSG00000020048/ENSMUSG00000027070	Apoa5/Apoe/Clu/Apoa2/Cltc/Reln/Apob/Apoa1/Hsp90b1/Lrp2	10
GO:0004842	ubiquitin-protein transferase activity	MF	0.0002222	0.0186462	ENSMUSG00000048520/ENSMUSG00000050503/ENSMUSG00000046997/ENSMUSG00000030811/ENSMUSG00000041000/ENSMUSG00000025034/ENSMUSG00000023286/ENSMUSG00000055239/ENSMUSG00000033545/ENSMUSG00000033933/ENSMUSG00000036432/ENSMUSG00000047648/ENSMUSG00000029635/ENSMUSG00000021326/ENSMUSG00000026171/ENSMUSG00000035890/ENSMUSG00000005566/ENSMUSG00000041130/ENSMUSG00000064145/ENSMUSG00000092558/ENSMUSG00000040423/…	Fbxl13/Fbxl22/Spsb4/Fbxl19/Trim62/Trim8/Ube2j2/Kcmf1/Znrf1/Vhl/Siah2/Fbxo30/Cdk8/Trim27/Rnf25/Rnf126/Trim28/Zfp598/Arih2/Med20/Rc3h1/Traf2/Rbbp6/Cblc/Ube2q2/Rchy1/Ube2m/Uhrf2/Ube2q1/Rc3h2/Rnf146/Stub1/March5/Ube2r2/Zyg11b/Shprh/March6/Herc6/Birc3/Mycbp2/Trim23/Birc2/Malt1/Ubr1/Lmo7/Ccnc/Mylip/Dtx3l/Tnfaip3/Trim12c/Dzip3/March1/Rnf213/Trim5/Trim2/Nhlrc1/Asb2/Trim68/Jade2/Rnf125/Fbxo40	61
GO:0051087	chaperone binding	MF	0.00027164	0.0204629	ENSMUSG00000030847/ENSMUSG00000014905/ENSMUSG00000005483/ENSMUSG00000053334/ENSMUSG00000036854/ENSMUSG00000059970/ENSMUSG00000015656/ENSMUSG00000021079/ENSMUSG00000003873/ENSMUSG00000024381/ENSMUSG00000028416/ENSMUSG00000071072/ENSMUSG00000039615/ENSMUSG00000026193/ENSMUSG00000003617/ENSMUSG00000026740/ENSMUSG00000001930/ENSMUSG00000057367/ENSMUSG00000022136/ENSMUSG00000057789/ENSMUSG00000021611/…	Bag3/Dnajb9/Dnajb1/Ficd/Hspb6/Hspa2/Hspa8/Timm9/Bax/Bin1/Bag1/Ptges3/Stub1/Fn1/Cp/Dnajc1/Vwf/Birc2/Dnajc3/Bak1/Tert/Lrp2	22
GO:0019787	ubiquitin-like protein transferase activity	MF	0.000284489	0.0204629	ENSMUSG00000048520/ENSMUSG00000050503/ENSMUSG00000046997/ENSMUSG00000030811/ENSMUSG00000041000/ENSMUSG00000025034/ENSMUSG00000023286/ENSMUSG00000055239/ENSMUSG00000033545/ENSMUSG00000033933/ENSMUSG00000036432/ENSMUSG00000047648/ENSMUSG00000029635/ENSMUSG00000021326/ENSMUSG00000026171/ENSMUSG00000035890/ENSMUSG00000005566/ENSMUSG00000041130/ENSMUSG00000064145/ENSMUSG00000092558/ENSMUSG00000040423/…	Fbxl13/Fbxl22/Spsb4/Fbxl19/Trim62/Trim8/Ube2j2/Kcmf1/Znrf1/Vhl/Siah2/Fbxo30/Cdk8/Trim27/Rnf25/Rnf126/Trim28/Zfp598/Arih2/Med20/Rc3h1/Traf2/Rbbp6/Cblc/Ube2q2/Rchy1/Ube2m/Uhrf2/Ube2q1/Rc3h2/Rnf146/Stub1/March5/Ube2r2/Zyg11b/Shprh/March6/Herc6/Ufl1/Birc3/Mycbp2/Trim23/Birc2/Malt1/Ubr1/Lmo7/Ccnc/Mylip/Dtx3l/Tnfaip3/Pml/Trim12c/Dzip3/March1/Rnf213/Trim5/Trim2/Nhlrc1/Asb2/Trim68/Jade2/Rnf125/Fbxo40	63
GO:0005096	GTPase activator activity	MF	0.00035286	0.0236887	ENSMUSG00000030257/ENSMUSG00000026475/ENSMUSG00000030727/ENSMUSG00000003134/ENSMUSG00000039046/ENSMUSG00000039201/ENSMUSG00000027465/ENSMUSG00000035620/ENSMUSG00000036473/ENSMUSG00000035007/ENSMUSG00000023353/ENSMUSG00000036246/ENSMUSG00000036501/ENSMUSG00000058325/ENSMUSG00000020709/ENSMUSG00000035151/ENSMUSG00000025531/ENSMUSG00000021368/ENSMUSG00000071042/ENSMUSG00000060090/ENSMUSG00000002844/…	Srgap3/Rgs16/Rabep2/Tbc1d8/Usp6nl/Tbc1d25/Tbc1d20/Ric8b/Tbc1d24/Rundc1/Agap3/Gmip/Fam13b/Dock1/Adap2/Elmod2/Chm/Tbc1d7/Rasgrp3/Rp2/Adprh/Ralgapa1/Arhgap26/Myo9a/Sipa1l3/Tbc1d8b/Arap1/Rgs12/Stard13/Rgs5/Rasa3/Sgsm1/Ocrl/Rin2/Asap2/Arap2/Lars/Prex2/Tbc1d1/Tbc1d30	40
GO:0030695	GTPase regulator activity	MF	0.000433147	0.0271927	ENSMUSG00000030257/ENSMUSG00000026475/ENSMUSG00000030727/ENSMUSG00000003134/ENSMUSG00000039046/ENSMUSG00000039201/ENSMUSG00000027465/ENSMUSG00000035620/ENSMUSG00000036473/ENSMUSG00000035007/ENSMUSG00000023353/ENSMUSG00000036246/ENSMUSG00000028893/ENSMUSG00000036501/ENSMUSG00000058325/ENSMUSG00000020709/ENSMUSG00000035151/ENSMUSG00000025531/ENSMUSG00000027883/ENSMUSG00000021368/ENSMUSG00000071042/…	Srgap3/Rgs16/Rabep2/Tbc1d8/Usp6nl/Tbc1d25/Tbc1d20/Ric8b/Tbc1d24/Rundc1/Agap3/Gmip/Sesn2/Fam13b/Dock1/Adap2/Elmod2/Chm/Gpsm2/Tbc1d7/Rasgrp3/Rp2/Adprh/Ralgapa1/Arhgap26/Myo9a/Sipa1l3/Tbc1d8b/Arap1/Rgs12/Stard13/Rgs5/Rasa3/Sgsm1/Ocrl/Rin2/Asap2/Arap2/Lars/Prex2/Tbc1d1/Tbc1d30	42
GO:0003714	transcription corepressor activity	MF	0.000459062	0.0271927	ENSMUSG00000004263/ENSMUSG00000005483/ENSMUSG00000031609/ENSMUSG00000024642/ENSMUSG00000049577/ENSMUSG00000035877/ENSMUSG00000022702/ENSMUSG00000008305/ENSMUSG00000049327/ENSMUSG00000022634/ENSMUSG00000005566/ENSMUSG00000071757/ENSMUSG00000024914/ENSMUSG00000054452/ENSMUSG00000030232/ENSMUSG00000037373/ENSMUSG00000044030/ENSMUSG00000032727/ENSMUSG00000020074/ENSMUSG00000031601/ENSMUSG00000032187/…	Atn1/Dnajb1/Sap30/Tle4/Zfpm1/Zhx3/Hira/Tle1/Kmt5a/Yaf2/Trim28/Zhx2/Drap1/Aes/Aebp2/Ctbp1/Irf2bp1/Mier3/Ccar1/Cnot7/Smarca4/Parp9/Hipk2/Tbl1xr1/Tcf4/Rcor3/Trib3/Scai/Smyd1/Atf7ip/Dnmt3b/Hr/Bend6	33
GO:0016887	ATPase activity	MF	0.000486966	0.027243	ENSMUSG00000090877/ENSMUSG00000005553/ENSMUSG00000078941/ENSMUSG00000059970/ENSMUSG00000015656/ENSMUSG00000050856/ENSMUSG00000001750/ENSMUSG00000031913/ENSMUSG00000006057/ENSMUSG00000033379/ENSMUSG00000003072/ENSMUSG00000006599/ENSMUSG00000016252/ENSMUSG00000059796/ENSMUSG00000018707/ENSMUSG00000024068/ENSMUSG00000022956/ENSMUSG00000046691/ENSMUSG00000020075/ENSMUSG00000038690/ENSMUSG00000032187/…	Hspa1b/Atp4a/Ak6/Hspa2/Hspa8/Atp5k/Tcirg1/Vps4a/Atp5g1/Atp6v0b/Atp5d/Gtf2h1/Atp5e/Eif4a1/Dync1h1/Spast/Atp5o/Chtf8/Ddx21/Atp5j2/Smarca4/Abce1/Xrcc5/Myo10/Helz2/Abcc9/Abca2/Msh2/Wrn/Pex1/Myh9/Dhx57/Ddx1/Snrnp200/Chd6/Ythdc2/Myh14/Atp8a1/Cpox/Atp2b4/Tap1/Abca1/Kif13b/Tor3a/Atf7ip/Fign/Atp2a3/Xrcc3/Atp7b/Swsap1/Rnf213/Clpx/Katnb1/Atp11a/Kif23/Blm/Recql4/Mlh1/Kif24/Dnah2/Dnah1/Abcb1b	62
GO:0038024	cargo receptor activity	MF	0.000611687	0.0324194	ENSMUSG00000024924/ENSMUSG00000038188/ENSMUSG00000000915/ENSMUSG00000035203/ENSMUSG00000040249/ENSMUSG00000006014/ENSMUSG00000039959/ENSMUSG00000002944/ENSMUSG00000015243/ENSMUSG00000022425/ENSMUSG00000029699/ENSMUSG00000034205/ENSMUSG00000000385/ENSMUSG00000042759/ENSMUSG00000044534/ENSMUSG00000032091/ENSMUSG00000025185/ENSMUSG00000005220/ENSMUSG00000047517	Vldlr/Scarf1/Hip1r/Epn1/Lrp1/Prg4/Hip1/Cd36/Abca1/Enpp2/Ssc4d/Loxl2/Tmprss2/Apobr/Ackr2/Tmprss4/Loxl4/Corin/Dmbt1	19
GO:0060589	nucleoside-triphosphatase regulator activity	MF	0.000828467	0.0413291	ENSMUSG00000030257/ENSMUSG00000030847/ENSMUSG00000026475/ENSMUSG00000005483/ENSMUSG00000034906/ENSMUSG00000030727/ENSMUSG00000003134/ENSMUSG00000039046/ENSMUSG00000039201/ENSMUSG00000027465/ENSMUSG00000035620/ENSMUSG00000036473/ENSMUSG00000035007/ENSMUSG00000023353/ENSMUSG00000036246/ENSMUSG00000028893/ENSMUSG00000036501/ENSMUSG00000028416/ENSMUSG00000058325/ENSMUSG00000020709/ENSMUSG00000035151/…	Srgap3/Bag3/Rgs16/Dnajb1/Ncaph/Rabep2/Tbc1d8/Usp6nl/Tbc1d25/Tbc1d20/Ric8b/Tbc1d24/Rundc1/Agap3/Gmip/Sesn2/Fam13b/Bag1/Dock1/Adap2/Elmod2/Chm/Gpsm2/Tbc1d7/Rasgrp3/Rp2/Adprh/Ralgapa1/Arhgap26/Myo9a/Sipa1l3/Tbc1d8b/Arap1/Rgs12/Stard13/Rgs5/Rasa3/Sgsm1/Ocrl/Rin2/Asap2/Arap2/Lars/Prex2/Tbc1d1/Tbc1d30	46
GO:0000149	SNARE binding	MF	0.000861879	0.0413291	ENSMUSG00000028456/ENSMUSG00000035354/ENSMUSG00000028879/ENSMUSG00000032127/ENSMUSG00000020946/ENSMUSG00000030249/ENSMUSG00000001018/ENSMUSG00000024983/ENSMUSG00000009894/ENSMUSG00000039367/ENSMUSG00000000058/ENSMUSG00000015243/ENSMUSG00000026470/ENSMUSG00000020546/ENSMUSG00000020952/ENSMUSG00000007655/ENSMUSG00000050556/ENSMUSG00000030806/ENSMUSG00000024743/ENSMUSG00000020576/ENSMUSG00000039234/…	Unc13b/Uvrag/Stx12/Vps11/Gosr2/Abcc9/Snapin/Vti1a/Snap47/Sec24c/Cav2/Abca1/Stx6/Stxbp4/Scfd1/Cav1/Kcnb1/Stx1b/Syt7/Nbas/Sec24d/Syt11	22
GO:0003950	NAD+ ADP-ribosyltransferase activity	MF	0.0010318	0.0472281	ENSMUSG00000025237/ENSMUSG00000029826/ENSMUSG00000034422/ENSMUSG00000022906/ENSMUSG00000026496/ENSMUSG00000036023/ENSMUSG00000023249/ENSMUSG00000031529	Parp6/Zc3hav1/Parp14/Parp9/Parp1/Parp2/Parp3/Tnks	8
BP, CC and MF represented biological process, cellular component and molecular function, respectively; basemean indicated the average expression level of the samples

## Sheet: Male
SUPPLEMENTARY TABLE 2 | Significant GO enrichment analysis of all DEGs
GO ID	Term	Category	P_value	P_adjust	Gene ID	Gene Name	Number of DEGs
GO:0007162	negative regulation of cell adhesion	BP	7.384e-12	4.00286e-08	ENSMUSG00000026249/ENSMUSG00000006538/ENSMUSG00000024190/ENSMUSG00000027387/ENSMUSG00000030342/ENSMUSG00000035914/ENSMUSG00000060803/ENSMUSG00000035873/ENSMUSG00000021149/ENSMUSG00000062352/ENSMUSG00000021948/ENSMUSG00000040945/ENSMUSG00000041417/ENSMUSG00000005161/ENSMUSG00000004530/ENSMUSG00000018166/ENSMUSG00000032702/ENSMUSG00000026923/ENSMUSG00000022877/ENSMUSG00000018899/ENSMUSG00000002900/…	Serpine2/Ihh/Dusp1/Zc3h8/Cd9/Cd276/Gstp1/Pawr/Gtpbp4/Itgb1bp1/Prkcd/Rcc2/Pik3r1/Prdx2/Coro1c/Erbb3/Kank1/Notch1/Hrg/Irf1/Lamb1/Ptpn6/Abat/Prnp/Postn/Nat8f2/C1qtnf1/Plxnb1/Ptprc/Tnfrsf21/Anxa1/Cdh13/Src/H2-Ab1/Rnd1/Cd74/Ripor2/Il1rn/H2-Aa/Vtcn1/Zfp608/Nat8/Trpv4/Thbs1/Cldn7/Cd80	46
GO:0050866	negative regulation of cell activation	BP	1.68032e-09	4.5545e-06	ENSMUSG00000026249/ENSMUSG00000027298/ENSMUSG00000006538/ENSMUSG00000031289/ENSMUSG00000031548/ENSMUSG00000027387/ENSMUSG00000030342/ENSMUSG00000035914/ENSMUSG00000035873/ENSMUSG00000015217/ENSMUSG00000021948/ENSMUSG00000005161/ENSMUSG00000018899/ENSMUSG00000004266/ENSMUSG00000032193/ENSMUSG00000005413/ENSMUSG00000057880/ENSMUSG00000079037/ENSMUSG00000017446/ENSMUSG00000020810/ENSMUSG00000002602/…	Serpine2/Tyro3/Ihh/Il13ra2/Sfrp1/Zc3h8/Cd9/Cd276/Pawr/Hmgb3/Prkcd/Prdx2/Irf1/Ptpn6/Ldlr/Hmox1/Abat/Prnp/C1qtnf1/Cygb/Axl/Tnfrsf21/Anxa1/H2-Ab1/Cd74/Ripor2/H2-Aa/Pdgfra/Vtcn1/Bank1/Zfp608/Btk/Cd80	33
GO:0042060	wound healing	BP	6.31231e-09	1.02337e-05	ENSMUSG00000054641/ENSMUSG00000026249/ENSMUSG00000027298/ENSMUSG00000035783/ENSMUSG00000030342/ENSMUSG00000002233/ENSMUSG00000023905/ENSMUSG00000024962/ENSMUSG00000025499/ENSMUSG00000021948/ENSMUSG00000032079/ENSMUSG00000005161/ENSMUSG00000071369/ENSMUSG00000030168/ENSMUSG00000032702/ENSMUSG00000026923/ENSMUSG00000022877/ENSMUSG00000019929/ENSMUSG00000042328/ENSMUSG00000024620/ENSMUSG00000018593/…	Mmrn1/Serpine2/Tyro3/Acta2/Cd9/Rhoc/Tnfrsf12a/Vegfb/Hras/Prkcd/Apoa5/Prdx2/Map3k5/Adipor2/Kank1/Notch1/Hrg/Dcn/Hps4/Pdgfrb/Sparc/Mylk/Ptpn6/Gsn/Nlrp6/Hmox1/Abat/Postn/C1qtnf1/Papss2/Axl/Adra2b/Anxa1/Syt11/Fcgr4/Entpd1/Plek/Rap2b/Stxbp1/Cav1/Adamts13/Tlr4/Pdgfra/Ppard/Syt7/P2ry12/Pak1/Cd36/Thbs1/Tgfbr2	50
GO:0006631	fatty acid metabolic process	BP	7.55115e-09	1.02337e-05	ENSMUSG00000025003/ENSMUSG00000028712/ENSMUSG00000074254/ENSMUSG00000027533/ENSMUSG00000062624/ENSMUSG00000028378/ENSMUSG00000027513/ENSMUSG00000054422/ENSMUSG00000031725/ENSMUSG00000021364/ENSMUSG00000025198/ENSMUSG00000028145/ENSMUSG00000032079/ENSMUSG00000039206/ENSMUSG00000026385/ENSMUSG00000032540/ENSMUSG00000030869/ENSMUSG00000020123/ENSMUSG00000071072/ENSMUSG00000028518/ENSMUSG00000060613/…	Cyp2c39/Cyp4a31/Cyp2a4/Fabp5/Cyp2c67/Ptgr1/Pck1/Fabp1/Ces1f/Elovl2/Erlin1/Them4/Apoa5/Daglb/Dbi/Abhd5/Ndufab1/Avpr1a/Ptges3/Prkaa2/Cyp2c70/Acaa2/Degs1/Ivd/Adipor2/Pam/Abcd1/Hnf1a/Cyp4a12a/Cygb/Lipe/Anxa1/Acsl3/Insig2/Acot11/Insig1/Cd74/Scd2/Cav1/Gpat2/Tnxb/Ppard/Hacd4/Cyp2c54/Cd36/Cyp2c55/Cyp2c50/Cyp2g1/Cyp2c37/Cyp2a22	50
GO:0006066	alcohol metabolic process	BP	1.30735e-08	1.41743e-05	ENSMUSG00000024924/ENSMUSG00000027296/ENSMUSG00000032245/ENSMUSG00000024525/ENSMUSG00000023805/ENSMUSG00000089774/ENSMUSG00000034371/ENSMUSG00000026827/ENSMUSG00000031845/ENSMUSG00000027513/ENSMUSG00000043445/ENSMUSG00000025198/ENSMUSG00000032079/ENSMUSG00000030760/ENSMUSG00000061808/ENSMUSG00000021707/ENSMUSG00000028518/ENSMUSG00000028158/ENSMUSG00000041939/ENSMUSG00000025190/ENSMUSG00000037797/…	Vldlr/Itpka/Cln6/Impa2/Synj2/Slc5a3/Tkfc/Gpd2/Bco1/Pck1/Pgp/Erlin1/Apoa5/Acer3/Ttr/Dhfr/Prkaa2/Mttp/Mvk/Got1/Adh4/Rdh11/Akr1d1/Cyp51/Srebf2/Dhcr7/Ldlr/Hnf1a/Lipe/Fdft1/Plek/Insig2/Soat1/Insig1/Rbp1/Fgfr1/Sqle/Mvd/Aldh1b1/Moxd1/Sorl1	41
GO:0001818	negative regulation of cytokine production	BP	2.93199e-08	2.64906e-05	ENSMUSG00000078817/ENSMUSG00000035914/ENSMUSG00000060803/ENSMUSG00000044768/ENSMUSG00000046718/ENSMUSG00000025813/ENSMUSG00000068739/ENSMUSG00000010054/ENSMUSG00000032679/ENSMUSG00000036986/ENSMUSG00000004266/ENSMUSG00000031378/ENSMUSG00000005413/ENSMUSG00000079037/ENSMUSG00000052397/ENSMUSG00000026395/ENSMUSG00000022488/ENSMUSG00000002602/ENSMUSG00000023915/ENSMUSG00000024659/ENSMUSG00000068923/…	Nlrp12/Cd276/Gstp1/D1Ertd622e/Bst2/Homer2/Sars/Tusc2/Cd59a/Pml/Ptpn6/Abcd1/Hmox1/Prnp/Ezr/Ptprc/Nckap1l/Axl/Tnfrsf21/Anxa1/Syt11/Cmklr1/Cd83/Fgfr1/Hgf/Tlr4/Rel/Rnf125/Trib2/Tlr6/Bank1/Tlr8/Btk/Thbs1/Elane	35
GO:0006690	icosanoid metabolic process	BP	7.73668e-08	5.9915e-05	ENSMUSG00000025003/ENSMUSG00000028712/ENSMUSG00000074254/ENSMUSG00000027533/ENSMUSG00000062624/ENSMUSG00000026688/ENSMUSG00000028378/ENSMUSG00000039206/ENSMUSG00000020123/ENSMUSG00000071072/ENSMUSG00000060613/ENSMUSG00000015889/ENSMUSG00000024659/ENSMUSG00000027995/ENSMUSG00000024610/ENSMUSG00000039005/ENSMUSG00000067225/ENSMUSG00000025002/ENSMUSG00000054827/ENSMUSG00000049685/ENSMUSG00000042248/…	Cyp2c39/Cyp4a31/Cyp2a4/Fabp5/Cyp2c67/Mgst3/Ptgr1/Daglb/Avpr1a/Ptges3/Cyp2c70/Lta4h/Anxa1/Tlr2/Cd74/Tlr4/Cyp2c54/Cyp2c55/Cyp2c50/Cyp2g1/Cyp2c37/Cyp2a22	22
GO:0008202	steroid metabolic process	BP	1.27596e-07	8.64625e-05	ENSMUSG00000024924/ENSMUSG00000071551/ENSMUSG00000032245/ENSMUSG00000021594/ENSMUSG00000021211/ENSMUSG00000027905/ENSMUSG00000025198/ENSMUSG00000021213/ENSMUSG00000000326/ENSMUSG00000032079/ENSMUSG00000038092/ENSMUSG00000028518/ENSMUSG00000028158/ENSMUSG00000062410/ENSMUSG00000029727/ENSMUSG00000041939/ENSMUSG00000016194/ENSMUSG00000038641/ENSMUSG00000001467/ENSMUSG00000022463/ENSMUSG00000058454/…	Vldlr/Akr1c19/Cln6/Srd5a1/Akr1c12/Ddx20/Erlin1/Akr1c13/Comt/Apoa5/Hsd3b5/Prkaa2/Mttp/Hsd3b3/Cyp3a13/Mvk/Hsd11b1/Akr1d1/Cyp51/Srebf2/Dhcr7/Ldlr/Hnf1a/Lipe/Fdft1/Msmo1/Insig2/Soat1/Esr1/Cyp17a1/Spp1/Insig1/Fgfr1/Pdgfra/Sqle/Mvd/Egr1/Sorl1	38
GO:0046486	glycerolipid metabolic process	BP	1.48904e-07	8.96897e-05	ENSMUSG00000030827/ENSMUSG00000020027/ENSMUSG00000027533/ENSMUSG00000024525/ENSMUSG00000033530/ENSMUSG00000023805/ENSMUSG00000061313/ENSMUSG00000027513/ENSMUSG00000043445/ENSMUSG00000023232/ENSMUSG00000023791/ENSMUSG00000023452/ENSMUSG00000032079/ENSMUSG00000039206/ENSMUSG00000024985/ENSMUSG00000026385/ENSMUSG00000032540/ENSMUSG00000041417/ENSMUSG00000023019/ENSMUSG00000028158/ENSMUSG00000058793/…	Fgf21/Socs2/Fabp5/Impa2/Ttc7b/Synj2/Ddhd2/Pck1/Pgp/Serinc2/Pigx/Pisd/Apoa5/Daglb/Tcf7l2/Dbi/Abhd5/Pik3r1/Gpd1/Mttp/Cds2/Pi4k2a/Acp6/Pdgfrb/Ldlr/Lipe/Pld1/Fam126a/Far1/Acsl3/Pgap3/Plek/Insig2/Esr1/Insig1/Gpcpd1/Cav1/Gpat2/Tnxb/Ces1g/Cd36/Pla2g7/Pcyt1b	43
GO:0052548	regulation of endopeptidase activity	BP	3.29932e-07	0.000151638	ENSMUSG00000026249/ENSMUSG00000078817/ENSMUSG00000020415/ENSMUSG00000090877/ENSMUSG00000058260/ENSMUSG00000017723/ENSMUSG00000079012/ENSMUSG00000054422/ENSMUSG00000035873/ENSMUSG00000003644/ENSMUSG00000030417/ENSMUSG00000028291/ENSMUSG00000046718/ENSMUSG00000036427/ENSMUSG00000003873/ENSMUSG00000035105/ENSMUSG00000071369/ENSMUSG00000032359/ENSMUSG00000000787/ENSMUSG00000066366/ENSMUSG00000059908/…	Serpine2/Nlrp12/Pttg1/Hspa1b/Serpina9/Wfdc2/Serpina3m/Fabp1/Pawr/Rps6ka1/Pdcd5/Akirin2/Bst2/Gpi1/Bax/Egln3/Map3k5/Ctsh/Ddx3x/Serpina1a/Mug1/C4b/Hrg/Asph/Fetub/Casp9/Itih3/Pml/Gsn/Timp2/Efna1/Gramd4/Psmb9/Serpinb9/Src/Bbc3/Hgf/Papln/Naip6/Tnfsf10/Serpina1d/Bid/Thbs1/Serpina5/Serpinb1a/Ifi27l2b/Sorl1/Slpi/Mug2/Serpinb1c	50
GO:0007599	hemostasis	BP	3.40672e-07	0.000151638	ENSMUSG00000054641/ENSMUSG00000026249/ENSMUSG00000027298/ENSMUSG00000030342/ENSMUSG00000021948/ENSMUSG00000000552/ENSMUSG00000005161/ENSMUSG00000022877/ENSMUSG00000042328/ENSMUSG00000004266/ENSMUSG00000057880/ENSMUSG00000017446/ENSMUSG00000024899/ENSMUSG00000002602/ENSMUSG00000058620/ENSMUSG00000048120/ENSMUSG00000020120/ENSMUSG00000036894/ENSMUSG00000026797/ENSMUSG00000007655/ENSMUSG00000014852/…	Mmrn1/Serpine2/Tyro3/Cd9/Prkcd/Zfp385a/Prdx2/Hrg/Hps4/Ptpn6/Abat/C1qtnf1/Papss2/Axl/Adra2b/Entpd1/Plek/Rap2b/Stxbp1/Cav1/Adamts13/Tlr4/Pdgfra/P2ry12/Cd36/Thbs1	26
GO:0033559	unsaturated fatty acid metabolic process	BP	3.47886e-07	0.000151638	ENSMUSG00000025003/ENSMUSG00000028712/ENSMUSG00000074254/ENSMUSG00000027533/ENSMUSG00000062624/ENSMUSG00000028378/ENSMUSG00000021364/ENSMUSG00000039206/ENSMUSG00000020123/ENSMUSG00000071072/ENSMUSG00000060613/ENSMUSG00000031378/ENSMUSG00000024659/ENSMUSG00000024610/ENSMUSG00000025203/ENSMUSG00000067225/ENSMUSG00000025002/ENSMUSG00000054827/ENSMUSG00000049685/ENSMUSG00000042248/ENSMUSG00000091867	Cyp2c39/Cyp4a31/Cyp2a4/Fabp5/Cyp2c67/Ptgr1/Elovl2/Daglb/Avpr1a/Ptges3/Cyp2c70/Abcd1/Anxa1/Cd74/Scd2/Cyp2c54/Cyp2c55/Cyp2c50/Cyp2g1/Cyp2c37/Cyp2a22	21
GO:1901568	fatty acid derivative metabolic process	BP	4.13846e-07	0.000151638	ENSMUSG00000025003/ENSMUSG00000028712/ENSMUSG00000074254/ENSMUSG00000027533/ENSMUSG00000062624/ENSMUSG00000026688/ENSMUSG00000028378/ENSMUSG00000039206/ENSMUSG00000020123/ENSMUSG00000071072/ENSMUSG00000060613/ENSMUSG00000015889/ENSMUSG00000031378/ENSMUSG00000030759/ENSMUSG00000024659/ENSMUSG00000027995/ENSMUSG00000024610/ENSMUSG00000039005/ENSMUSG00000067225/ENSMUSG00000025002/ENSMUSG00000054827/…	Cyp2c39/Cyp4a31/Cyp2a4/Fabp5/Cyp2c67/Mgst3/Ptgr1/Daglb/Avpr1a/Ptges3/Cyp2c70/Lta4h/Abcd1/Far1/Anxa1/Tlr2/Cd74/Tlr4/Cyp2c54/Cyp2c55/Cyp2c50/Cyp2g1/Cyp2c37/Cyp2a22	24
GO:0050878	regulation of body fluid levels	BP	4.66346e-07	0.000151638	ENSMUSG00000020027/ENSMUSG00000035112/ENSMUSG00000054641/ENSMUSG00000026249/ENSMUSG00000046159/ENSMUSG00000027298/ENSMUSG00000030342/ENSMUSG00000021948/ENSMUSG00000000552/ENSMUSG00000005161/ENSMUSG00000022877/ENSMUSG00000042328/ENSMUSG00000006567/ENSMUSG00000030340/ENSMUSG00000026335/ENSMUSG00000004266/ENSMUSG00000039474/ENSMUSG00000038745/ENSMUSG00000032860/ENSMUSG00000057880/ENSMUSG00000022122/…	Socs2/Wnk4/Mmrn1/Serpine2/Chrm3/Tyro3/Cd9/Prkcd/Zfp385a/Prdx2/Hrg/Hps4/Atp7b/Scnn1a/Pam/Ptpn6/Wfs1/Nlrp6/P2ry2/Abat/Ednrb/C1qtnf1/Papss2/Btc/Axl/Adra2b/Adora1/Entpd1/Plek/Rap2b/Stxbp1/Tifab/Cav1/Adamts13/Tlr4/Pdgfra/Npr3/P2ry12/Aqp4/Cd36/Trpv4/Thbs1	42
GO:1902652	secondary alcohol metabolic process	BP	4.68694e-07	0.000151638	ENSMUSG00000024924/ENSMUSG00000032245/ENSMUSG00000025198/ENSMUSG00000032079/ENSMUSG00000028518/ENSMUSG00000028158/ENSMUSG00000041939/ENSMUSG00000038641/ENSMUSG00000001467/ENSMUSG00000022463/ENSMUSG00000058454/ENSMUSG00000032193/ENSMUSG00000029556/ENSMUSG00000003123/ENSMUSG00000021273/ENSMUSG00000003721/ENSMUSG00000026600/ENSMUSG00000045294/ENSMUSG00000031565/ENSMUSG00000022351/ENSMUSG00000006517/…	Vldlr/Cln6/Erlin1/Apoa5/Prkaa2/Mttp/Mvk/Akr1d1/Cyp51/Srebf2/Dhcr7/Ldlr/Hnf1a/Lipe/Fdft1/Insig2/Soat1/Insig1/Fgfr1/Sqle/Mvd/Sorl1	22
GO:0016053	organic acid biosynthetic process	BP	4.83815e-07	0.000151638	ENSMUSG00000023044/ENSMUSG00000024640/ENSMUSG00000027533/ENSMUSG00000026688/ENSMUSG00000041237/ENSMUSG00000034371/ENSMUSG00000063524/ENSMUSG00000027199/ENSMUSG00000021364/ENSMUSG00000025198/ENSMUSG00000032079/ENSMUSG00000036427/ENSMUSG00000033065/ENSMUSG00000023019/ENSMUSG00000022571/ENSMUSG00000030869/ENSMUSG00000026662/ENSMUSG00000020123/ENSMUSG00000021707/ENSMUSG00000071072/ENSMUSG00000028518/…	Csad/Psat1/Fabp5/Mgst3/Pklr/Tkfc/Eno1/Gatm/Elovl2/Erlin1/Apoa5/Gpi1/Pfkm/Gpd1/Pycrl/Ndufab1/Sephs1/Avpr1a/Dhfr/Ptges3/Prkaa2/Agxt2/Degs1/Got1/Lta4h/Shmt1/Sds/Akr1d1/Abcd1/Abat/Hnf1a/Gm5096/Gm3839/Anxa1/Atp2b4/Acsl3/Insig2/P2rx7/Acot11/Insig1/Rbp1/Cd74/Scd2/Hacd4	44
GO:0052547	regulation of peptidase activity	BP	4.83917e-07	0.000151638	ENSMUSG00000026249/ENSMUSG00000078817/ENSMUSG00000020415/ENSMUSG00000090877/ENSMUSG00000058260/ENSMUSG00000017723/ENSMUSG00000079012/ENSMUSG00000054422/ENSMUSG00000035873/ENSMUSG00000003644/ENSMUSG00000030417/ENSMUSG00000028291/ENSMUSG00000046718/ENSMUSG00000036427/ENSMUSG00000003873/ENSMUSG00000035105/ENSMUSG00000071369/ENSMUSG00000032359/ENSMUSG00000000787/ENSMUSG00000066366/ENSMUSG00000059908/…	Serpine2/Nlrp12/Pttg1/Hspa1b/Serpina9/Wfdc2/Serpina3m/Fabp1/Pawr/Rps6ka1/Pdcd5/Akirin2/Bst2/Gpi1/Bax/Egln3/Map3k5/Ctsh/Ddx3x/Serpina1a/Mug1/C4b/Hrg/Asph/Fetub/Casp9/Itih3/Pml/Gsn/Timp2/Efna1/Gramd4/Psmb9/Serpinb9/Src/Bbc3/Cav1/Hgf/Papln/Naip6/Tnfsf10/Serpina1d/Bid/Thbs1/Gpc3/Serpina5/Serpinb1a/Ifi27l2b/Sorl1/Slpi/Mug2/Serpinb1c	52
GO:0009611	response to wounding	BP	5.03503e-07	0.000151638	ENSMUSG00000054641/ENSMUSG00000026249/ENSMUSG00000027298/ENSMUSG00000019942/ENSMUSG00000035783/ENSMUSG00000030342/ENSMUSG00000002233/ENSMUSG00000023905/ENSMUSG00000024962/ENSMUSG00000025499/ENSMUSG00000021948/ENSMUSG00000032079/ENSMUSG00000003873/ENSMUSG00000005161/ENSMUSG00000021707/ENSMUSG00000071369/ENSMUSG00000030168/ENSMUSG00000032702/ENSMUSG00000026923/ENSMUSG00000022877/ENSMUSG00000019929/…	Mmrn1/Serpine2/Tyro3/Cdk1/Acta2/Cd9/Rhoc/Tnfrsf12a/Vegfb/Hras/Prkcd/Apoa5/Bax/Prdx2/Dhfr/Map3k5/Adipor2/Kank1/Notch1/Hrg/Dcn/Hps4/Pdgfrb/Sparc/Mylk/Ptpn6/Gsn/Nlrp6/Hmox1/Abat/Postn/C1qtnf1/Papss2/Axl/Adra2b/Anxa1/Syt11/Fcgr4/Entpd1/Plek/Sulf2/Rap2b/Stxbp1/Cav1/Adamts13/Tlr4/Pdgfra/Ppard/Syt7/P2ry12/Pak1/Cd36/Thbs1/Tgfbr2/Gm49320	55
GO:0008203	cholesterol metabolic process	BP	6.59984e-07	0.000188304	ENSMUSG00000024924/ENSMUSG00000032245/ENSMUSG00000025198/ENSMUSG00000032079/ENSMUSG00000028518/ENSMUSG00000028158/ENSMUSG00000041939/ENSMUSG00000038641/ENSMUSG00000001467/ENSMUSG00000022463/ENSMUSG00000058454/ENSMUSG00000032193/ENSMUSG00000029556/ENSMUSG00000003123/ENSMUSG00000021273/ENSMUSG00000003721/ENSMUSG00000026600/ENSMUSG00000045294/ENSMUSG00000022351/ENSMUSG00000006517/ENSMUSG00000049313	Vldlr/Cln6/Erlin1/Apoa5/Prkaa2/Mttp/Mvk/Akr1d1/Cyp51/Srebf2/Dhcr7/Ldlr/Hnf1a/Lipe/Fdft1/Insig2/Soat1/Insig1/Sqle/Mvd/Sorl1	21
GO:0030168	platelet activation	BP	7.96771e-07	0.000215965	ENSMUSG00000026249/ENSMUSG00000027298/ENSMUSG00000030342/ENSMUSG00000021948/ENSMUSG00000022877/ENSMUSG00000004266/ENSMUSG00000057880/ENSMUSG00000017446/ENSMUSG00000002602/ENSMUSG00000058620/ENSMUSG00000048120/ENSMUSG00000020120/ENSMUSG00000036894/ENSMUSG00000026797/ENSMUSG00000039005/ENSMUSG00000029231/ENSMUSG00000036353	Serpine2/Tyro3/Cd9/Prkcd/Hrg/Ptpn6/Abat/C1qtnf1/Axl/Adra2b/Entpd1/Plek/Rap2b/Stxbp1/Tlr4/Pdgfra/P2ry12	17
GO:0022408	negative regulation of cell-cell adhesion	BP	9.08814e-07	0.000231278	ENSMUSG00000026249/ENSMUSG00000006538/ENSMUSG00000027387/ENSMUSG00000030342/ENSMUSG00000035914/ENSMUSG00000060803/ENSMUSG00000035873/ENSMUSG00000021149/ENSMUSG00000021948/ENSMUSG00000041417/ENSMUSG00000005161/ENSMUSG00000018899/ENSMUSG00000004266/ENSMUSG00000057880/ENSMUSG00000079037/ENSMUSG00000017446/ENSMUSG00000023915/ENSMUSG00000024659/ENSMUSG00000073421/ENSMUSG00000024610/ENSMUSG00000036006/…	Serpine2/Ihh/Zc3h8/Cd9/Cd276/Gstp1/Pawr/Gtpbp4/Prkcd/Pik3r1/Prdx2/Irf1/Ptpn6/Abat/Prnp/C1qtnf1/Tnfrsf21/Anxa1/H2-Ab1/Cd74/Ripor2/Il1rn/H2-Aa/Vtcn1/Zfp608/Trpv4/Cd80	27
GO:0007596	blood coagulation	BP	9.43462e-07	0.000231278	ENSMUSG00000054641/ENSMUSG00000026249/ENSMUSG00000027298/ENSMUSG00000030342/ENSMUSG00000021948/ENSMUSG00000005161/ENSMUSG00000022877/ENSMUSG00000042328/ENSMUSG00000004266/ENSMUSG00000057880/ENSMUSG00000017446/ENSMUSG00000024899/ENSMUSG00000002602/ENSMUSG00000058620/ENSMUSG00000048120/ENSMUSG00000020120/ENSMUSG00000036894/ENSMUSG00000026797/ENSMUSG00000007655/ENSMUSG00000014852/ENSMUSG00000039005/…	Mmrn1/Serpine2/Tyro3/Cd9/Prkcd/Prdx2/Hrg/Hps4/Ptpn6/Abat/C1qtnf1/Papss2/Axl/Adra2b/Entpd1/Plek/Rap2b/Stxbp1/Cav1/Adamts13/Tlr4/Pdgfra/P2ry12/Cd36/Thbs1	25
GO:0016125	sterol metabolic process	BP	9.81259e-07	0.000231278	ENSMUSG00000024924/ENSMUSG00000032245/ENSMUSG00000025198/ENSMUSG00000032079/ENSMUSG00000028518/ENSMUSG00000028158/ENSMUSG00000041939/ENSMUSG00000038641/ENSMUSG00000001467/ENSMUSG00000022463/ENSMUSG00000058454/ENSMUSG00000032193/ENSMUSG00000029556/ENSMUSG00000003123/ENSMUSG00000021273/ENSMUSG00000031604/ENSMUSG00000003721/ENSMUSG00000026600/ENSMUSG00000045294/ENSMUSG00000022351/ENSMUSG00000006517/…	Vldlr/Cln6/Erlin1/Apoa5/Prkaa2/Mttp/Mvk/Akr1d1/Cyp51/Srebf2/Dhcr7/Ldlr/Hnf1a/Lipe/Fdft1/Msmo1/Insig2/Soat1/Insig1/Sqle/Mvd/Sorl1	22
GO:0046394	carboxylic acid biosynthetic process	BP	1.04054e-06	0.000235033	ENSMUSG00000024640/ENSMUSG00000027533/ENSMUSG00000026688/ENSMUSG00000041237/ENSMUSG00000034371/ENSMUSG00000063524/ENSMUSG00000027199/ENSMUSG00000021364/ENSMUSG00000025198/ENSMUSG00000032079/ENSMUSG00000036427/ENSMUSG00000033065/ENSMUSG00000023019/ENSMUSG00000022571/ENSMUSG00000030869/ENSMUSG00000026662/ENSMUSG00000020123/ENSMUSG00000021707/ENSMUSG00000071072/ENSMUSG00000028518/ENSMUSG00000089678/…	Psat1/Fabp5/Mgst3/Pklr/Tkfc/Eno1/Gatm/Elovl2/Erlin1/Apoa5/Gpi1/Pfkm/Gpd1/Pycrl/Ndufab1/Sephs1/Avpr1a/Dhfr/Ptges3/Prkaa2/Agxt2/Degs1/Got1/Lta4h/Shmt1/Sds/Akr1d1/Abcd1/Abat/Hnf1a/Gm5096/Gm3839/Anxa1/Atp2b4/Acsl3/Insig2/P2rx7/Acot11/Insig1/Rbp1/Cd74/Scd2/Hacd4	43
GO:0002695	negative regulation of leukocyte activation	BP	1.33622e-06	0.000283836	ENSMUSG00000027298/ENSMUSG00000006538/ENSMUSG00000031289/ENSMUSG00000031548/ENSMUSG00000027387/ENSMUSG00000035914/ENSMUSG00000035873/ENSMUSG00000015217/ENSMUSG00000005161/ENSMUSG00000018899/ENSMUSG00000004266/ENSMUSG00000032193/ENSMUSG00000005413/ENSMUSG00000079037/ENSMUSG00000002602/ENSMUSG00000023915/ENSMUSG00000024659/ENSMUSG00000073421/ENSMUSG00000024610/ENSMUSG00000036006/ENSMUSG00000036594/…	Tyro3/Ihh/Il13ra2/Sfrp1/Zc3h8/Cd276/Pawr/Hmgb3/Prdx2/Irf1/Ptpn6/Ldlr/Hmox1/Prnp/Axl/Tnfrsf21/Anxa1/H2-Ab1/Cd74/Ripor2/H2-Aa/Vtcn1/Bank1/Zfp608/Btk/Cd80	26
GO:0019373	epoxygenase P450 pathway	BP	1.36132e-06	0.000283836	ENSMUSG00000025003/ENSMUSG00000074254/ENSMUSG00000062624/ENSMUSG00000060613/ENSMUSG00000067225/ENSMUSG00000025002/ENSMUSG00000054827/ENSMUSG00000049685/ENSMUSG00000042248/ENSMUSG00000091867	Cyp2c39/Cyp2a4/Cyp2c67/Cyp2c70/Cyp2c54/Cyp2c55/Cyp2c50/Cyp2g1/Cyp2c37/Cyp2a22	10
[truncated: 592 more rows]
