# Supplementary material for: Transcriptomic Analysis Reveals a Sex-Dimorphic Influence of GAT-2 on Murine Liver Function
Source: Front Nutr. 2021 Sep 16;8:751388. doi: 10.3389/fnut.2021.751388 (PMC8481587; doi:10.3389/fnut.2021.751388)
Supplement: Supplementary Table 3 — Detailed information on the enriched KEGG pathways. [file Table_3.XLSX]

## Sheet: Female
SUPPLEMENTARY TABLE 3 | KEGG pathways of all DEGs
KEGG ID	Term	P_value	P_adjust	Gene ID	Number of DEGs
path:mmu00190	Oxidative phosphorylation	8.13e-08	2.31e-05	ENSMUSG00000003072;ENSMUSG00000040280;ENSMUSG00000059534;ENSMUSG00000044894;ENSMUSG00000006057;ENSMUSG00000021520;ENSMUSG00000021606;ENSMUSG00000021764;ENSMUSG00000014313;ENSMUSG00000022354;ENSMUSG00000022551;ENSMUSG00000022450;ENSMUSG00000022956;ENSMUSG00000040048;ENSMUSG00000024038;ENSMUSG00000001750;ENSMUSG00000035885;ENSMUSG00000040018;ENSMUSG00000016252;ENSMUSG00000028013;ENSMUSG00000033379;…	34
path:mmu04932	Non-alcoholic fatty liver disease (NAFLD)	2.96e-07	3.63e-05	ENSMUSG00000055980;ENSMUSG00000019699;ENSMUSG00000025408;ENSMUSG00000040280;ENSMUSG00000059534;ENSMUSG00000044894;ENSMUSG00000020538;ENSMUSG00000021520;ENSMUSG00000021606;ENSMUSG00000021764;ENSMUSG00000050697;ENSMUSG00000014313;ENSMUSG00000022354;ENSMUSG00000022551;ENSMUSG00000042406;ENSMUSG00000022450;ENSMUSG00000022383;ENSMUSG00000040048;ENSMUSG00000024038;ENSMUSG00000024927;ENSMUSG00000004054;…	38
path:mmu05016	Huntington's disease	3.83e-07	3.63e-05	ENSMUSG00000071359;ENSMUSG00000003072;ENSMUSG00000019979;ENSMUSG00000040280;ENSMUSG00000059534;ENSMUSG00000044894;ENSMUSG00000005237;ENSMUSG00000047126;ENSMUSG00000006057;ENSMUSG00000021520;ENSMUSG00000021606;ENSMUSG00000021764;ENSMUSG00000019027;ENSMUSG00000014313;ENSMUSG00000022354;ENSMUSG00000022551;ENSMUSG00000022420;ENSMUSG00000022450;ENSMUSG00000001280;ENSMUSG00000022521;ENSMUSG00000022956;…	44
path:mmu03320	PPAR signaling pathway	2.38e-06	0.000169211	ENSMUSG00000032883;ENSMUSG00000026385;ENSMUSG00000005681;ENSMUSG00000019874;ENSMUSG00000021751;ENSMUSG00000022383;ENSMUSG00000039656;ENSMUSG00000024900;ENSMUSG00000025006;ENSMUSG00000025203;ENSMUSG00000027875;ENSMUSG00000028607;ENSMUSG00000063929;ENSMUSG00000002944;ENSMUSG00000008348;ENSMUSG00000018796;ENSMUSG00000015568;ENSMUSG00000032083;ENSMUSG00000032079;ENSMUSG00000032418;ENSMUSG00000010651;…	24
path:mmu05222	Small cell lung cancer	4.91e-06	0.000264996	ENSMUSG00000026193;ENSMUSG00000067158;ENSMUSG00000079465;ENSMUSG00000057329;ENSMUSG00000019699;ENSMUSG00000019846;ENSMUSG00000019979;ENSMUSG00000025358;ENSMUSG00000017386;ENSMUSG00000002900;ENSMUSG00000021025;ENSMUSG00000059436;ENSMUSG00000060579;ENSMUSG00000039656;ENSMUSG00000024927;ENSMUSG00000026942;ENSMUSG00000027111;ENSMUSG00000028044;ENSMUSG00000028914;ENSMUSG00000002068;ENSMUSG00000031502;…	24
path:mmu05012	Parkinson's disease	5.85e-06	0.000264996	ENSMUSG00000003072;ENSMUSG00000019979;ENSMUSG00000040280;ENSMUSG00000059534;ENSMUSG00000044894;ENSMUSG00000006057;ENSMUSG00000021520;ENSMUSG00000021606;ENSMUSG00000021764;ENSMUSG00000014313;ENSMUSG00000022354;ENSMUSG00000022551;ENSMUSG00000022450;ENSMUSG00000022840;ENSMUSG00000022956;ENSMUSG00000040048;ENSMUSG00000024038;ENSMUSG00000035885;ENSMUSG00000016252;ENSMUSG00000028756;ENSMUSG00000009863;…	32
path:mmu04141	Protein processing in endoplasmic reticulum	6.53e-06	0.000264996	ENSMUSG00000025935;ENSMUSG00000037470;ENSMUSG00000057329;ENSMUSG00000046404;ENSMUSG00000020048;ENSMUSG00000025408;ENSMUSG00000059970;ENSMUSG00000021427;ENSMUSG00000039367;ENSMUSG00000022136;ENSMUSG00000042104;ENSMUSG00000039100;ENSMUSG00000042406;ENSMUSG00000039615;ENSMUSG00000057789;ENSMUSG00000015461;ENSMUSG00000090877;ENSMUSG00000024079;ENSMUSG00000041891;ENSMUSG00000026740;ENSMUSG00000026942;…	38
path:mmu05010	Alzheimer's disease	3.39e-05	0.00120303	ENSMUSG00000003072;ENSMUSG00000019979;ENSMUSG00000040280;ENSMUSG00000040249;ENSMUSG00000059534;ENSMUSG00000044894;ENSMUSG00000020788;ENSMUSG00000006057;ENSMUSG00000021520;ENSMUSG00000021606;ENSMUSG00000021764;ENSMUSG00000014313;ENSMUSG00000022354;ENSMUSG00000022551;ENSMUSG00000022450;ENSMUSG00000022956;ENSMUSG00000040048;ENSMUSG00000024038;ENSMUSG00000024959;ENSMUSG00000035885;ENSMUSG00000016252;…	36
path:mmu00100	Steroid biosynthesis	9.96e-05	0.0031435	ENSMUSG00000026675;ENSMUSG00000033105;ENSMUSG00000021273;ENSMUSG00000022351;ENSMUSG00000023045;ENSMUSG00000001467;ENSMUSG00000058454;ENSMUSG00000031604	8
path:mmu04210	Apoptosis	0.000139533	0.00396274	ENSMUSG00000026031;ENSMUSG00000057329;ENSMUSG00000019699;ENSMUSG00000026496;ENSMUSG00000015312;ENSMUSG00000019979;ENSMUSG00000025408;ENSMUSG00000021025;ENSMUSG00000036023;ENSMUSG00000042406;ENSMUSG00000043091;ENSMUSG00000057789;ENSMUSG00000024590;ENSMUSG00000024927;ENSMUSG00000024959;ENSMUSG00000026942;ENSMUSG00000039304;ENSMUSG00000028914;ENSMUSG00000034573;ENSMUSG00000029863;ENSMUSG00000000441;…	30
path:mmu00061	Fatty acid biosynthesis	0.0004065	0.0104951	ENSMUSG00000032883;ENSMUSG00000020532;ENSMUSG00000021786;ENSMUSG00000042010;ENSMUSG00000018796;ENSMUSG00000031278	6
path:mmu05206	MicroRNAs in cancer	0.000481121	0.0113865	ENSMUSG00000055980;ENSMUSG00000057329;ENSMUSG00000026435;ENSMUSG00000039239;ENSMUSG00000020108;ENSMUSG00000044005;ENSMUSG00000018166;ENSMUSG00000001034;ENSMUSG00000020689;ENSMUSG00000050965;ENSMUSG00000020661;ENSMUSG00000021180;ENSMUSG00000022521;ENSMUSG00000057789;ENSMUSG00000045038;ENSMUSG00000026923;ENSMUSG00000026872;ENSMUSG00000040152;ENSMUSG00000027478;ENSMUSG00000028476;ENSMUSG00000028832;…	29
path:mmu04215	Apoptosis - multiple species	0.000531357	0.0116081	ENSMUSG00000057329;ENSMUSG00000019979;ENSMUSG00000000120;ENSMUSG00000057789;ENSMUSG00000028914;ENSMUSG00000004446;ENSMUSG00000002083;ENSMUSG00000003873;ENSMUSG00000057367;ENSMUSG00000032000	10
path:mmu03008	Ribosome biogenesis in eukaryotes	0.000673218	0.0136567	ENSMUSG00000025995;ENSMUSG00000026020;ENSMUSG00000079470;ENSMUSG00000020290;ENSMUSG00000078941;ENSMUSG00000042354;ENSMUSG00000041057;ENSMUSG00000027405;ENSMUSG00000036992;ENSMUSG00000033285;ENSMUSG00000025337;ENSMUSG00000030521;ENSMUSG00000041438;ENSMUSG00000003848;ENSMUSG00000032288;ENSMUSG00000032410;ENSMUSG00000063785;ENSMUSG00000025266	18
path:mmu04920	Adipocytokine signaling pathway	0.000924355	0.0175011	ENSMUSG00000032883;ENSMUSG00000055980;ENSMUSG00000019699;ENSMUSG00000021025;ENSMUSG00000050697;ENSMUSG00000022383;ENSMUSG00000039656;ENSMUSG00000024900;ENSMUSG00000024927;ENSMUSG00000026942;ENSMUSG00000028645;ENSMUSG00000002944;ENSMUSG00000028944;ENSMUSG00000042010;ENSMUSG00000030168;ENSMUSG00000018796;ENSMUSG00000031278	17
path:mmu04115	p53 signaling pathway	0.00127031	0.0225479	ENSMUSG00000038332;ENSMUSG00000015312;ENSMUSG00000019979;ENSMUSG00000025358;ENSMUSG00000020427;ENSMUSG00000034165;ENSMUSG00000040152;ENSMUSG00000028893;ENSMUSG00000028914;ENSMUSG00000029397;ENSMUSG00000004446;ENSMUSG00000002083;ENSMUSG00000002068;ENSMUSG00000003873;ENSMUSG00000034218;ENSMUSG00000032409	16
path:mmu00900	Terpenoid backbone biosynthesis	0.00161004	0.0268972	ENSMUSG00000033373;ENSMUSG00000058258;ENSMUSG00000021670;ENSMUSG00000093930;ENSMUSG00000027875;ENSMUSG00000012117;ENSMUSG00000041939;ENSMUSG00000006517	8
path:mmu05200	Pathways in cancer	0.00200784	0.0316793	ENSMUSG00000026104;ENSMUSG00000026193;ENSMUSG00000067158;ENSMUSG00000079465;ENSMUSG00000057329;ENSMUSG00000026430;ENSMUSG00000019699;ENSMUSG00000039239;ENSMUSG00000019846;ENSMUSG00000020048;ENSMUSG00000025358;ENSMUSG00000017386;ENSMUSG00000004043;ENSMUSG00000050965;ENSMUSG00000002900;ENSMUSG00000021025;ENSMUSG00000059436;ENSMUSG00000021318;ENSMUSG00000021466;ENSMUSG00000040760;ENSMUSG00000056234;…	63
path:mmu05161	Hepatitis B	0.00337691	0.050476	ENSMUSG00000026104;ENSMUSG00000057329;ENSMUSG00000042349;ENSMUSG00000019699;ENSMUSG00000039239;ENSMUSG00000019979;ENSMUSG00000025358;ENSMUSG00000004043;ENSMUSG00000050965;ENSMUSG00000021025;ENSMUSG00000021754;ENSMUSG00000059456;ENSMUSG00000042406;ENSMUSG00000022521;ENSMUSG00000022967;ENSMUSG00000015461;ENSMUSG00000024927;ENSMUSG00000024959;ENSMUSG00000026896;ENSMUSG00000040296;ENSMUSG00000028914;…	27
path:mmu04064	NF-kappa B signaling pathway	0.00454609	0.0641648	ENSMUSG00000026072;ENSMUSG00000026031;ENSMUSG00000057329;ENSMUSG00000026496;ENSMUSG00000015755;ENSMUSG00000019850;ENSMUSG00000015312;ENSMUSG00000021025;ENSMUSG00000022414;ENSMUSG00000032688;ENSMUSG00000024927;ENSMUSG00000026942;ENSMUSG00000040296;ENSMUSG00000030172;ENSMUSG00000002983;ENSMUSG00000057367;ENSMUSG00000032000;ENSMUSG00000034218;ENSMUSG00000032508	19
path:mmu05164	Influenza A	0.00474458	0.0641648	ENSMUSG00000026104;ENSMUSG00000042349;ENSMUSG00000019699;ENSMUSG00000020290;ENSMUSG00000018362;ENSMUSG00000050965;ENSMUSG00000020641;ENSMUSG00000021025;ENSMUSG00000059970;ENSMUSG00000022136;ENSMUSG00000053137;ENSMUSG00000022521;ENSMUSG00000022967;ENSMUSG00000000385;ENSMUSG00000090877;ENSMUSG00000024079;ENSMUSG00000024927;ENSMUSG00000026896;ENSMUSG00000036992;ENSMUSG00000027509;ENSMUSG00000039304;…	30
path:mmu04010	MAPK signaling pathway	0.00740532	0.095596	ENSMUSG00000026072;ENSMUSG00000019699;ENSMUSG00000039239;ENSMUSG00000015755;ENSMUSG00000015312;ENSMUSG00000019960;ENSMUSG00000025408;ENSMUSG00000001034;ENSMUSG00000003518;ENSMUSG00000050965;ENSMUSG00000021096;ENSMUSG00000059970;ENSMUSG00000059436;ENSMUSG00000021180;ENSMUSG00000021754;ENSMUSG00000022414;ENSMUSG00000042406;ENSMUSG00000053137;ENSMUSG00000033618;ENSMUSG00000024190;ENSMUSG00000090877;…	41
path:mmu05145	Toxoplasmosis	0.00796389	0.0983367	ENSMUSG00000026104;ENSMUSG00000057329;ENSMUSG00000019699;ENSMUSG00000039239;ENSMUSG00000015755;ENSMUSG00000019846;ENSMUSG00000046879;ENSMUSG00000002900;ENSMUSG00000021025;ENSMUSG00000059970;ENSMUSG00000022414;ENSMUSG00000053137;ENSMUSG00000090877;ENSMUSG00000024927;ENSMUSG00000024959;ENSMUSG00000027111;ENSMUSG00000028914;ENSMUSG00000057367;ENSMUSG00000032000;ENSMUSG00000015656;ENSMUSG00000032508	21
path:mmu04152	AMPK signaling pathway	0.00837484	0.0991023	ENSMUSG00000055980;ENSMUSG00000019699;ENSMUSG00000020538;ENSMUSG00000020532;ENSMUSG00000021670;ENSMUSG00000045875;ENSMUSG00000022052;ENSMUSG00000050697;ENSMUSG00000033065;ENSMUSG00000024900;ENSMUSG00000024777;ENSMUSG00000025203;ENSMUSG00000026773;ENSMUSG00000002944;ENSMUSG00000028944;ENSMUSG00000029174;ENSMUSG00000042010;ENSMUSG00000030168;ENSMUSG00000003123;ENSMUSG00000040028;ENSMUSG00000031490;…	23
path:mmu04933	AGE-RAGE signaling pathway in diabetic complications	0.0102539	0.110798	ENSMUSG00000026104;ENSMUSG00000026193;ENSMUSG00000067158;ENSMUSG00000079465;ENSMUSG00000057329;ENSMUSG00000019699;ENSMUSG00000039239;ENSMUSG00000004043;ENSMUSG00000050965;ENSMUSG00000021948;ENSMUSG00000053137;ENSMUSG00000045038;ENSMUSG00000024927;ENSMUSG00000024962;ENSMUSG00000003873;ENSMUSG00000025499;ENSMUSG00000031502;ENSMUSG00000031503;ENSMUSG00000015340	19
path:mmu01212	Fatty acid metabolism	0.0105178	0.110798	ENSMUSG00000032883;ENSMUSG00000020532;ENSMUSG00000021786;ENSMUSG00000024900;ENSMUSG00000025203;ENSMUSG00000028607;ENSMUSG00000018796;ENSMUSG00000031708;ENSMUSG00000033629;ENSMUSG00000010651;ENSMUSG00000031278	11
path:mmu05215	Prostate cancer	0.0105337	0.110798	ENSMUSG00000057329;ENSMUSG00000019699;ENSMUSG00000020048;ENSMUSG00000025358;ENSMUSG00000021025;ENSMUSG00000042406;ENSMUSG00000022521;ENSMUSG00000060803;ENSMUSG00000024927;ENSMUSG00000024959;ENSMUSG00000028914;ENSMUSG00000029231;ENSMUSG00000025856;ENSMUSG00000000441;ENSMUSG00000002068;ENSMUSG00000025499;ENSMUSG00000031565	17
path:mmu00790	Folate biosynthesis	0.0111799	0.113396	ENSMUSG00000009566;ENSMUSG00000028766;ENSMUSG00000015806;ENSMUSG00000033735	4
path:mmu04931	Insulin resistance	0.0129508	0.126001	ENSMUSG00000055980;ENSMUSG00000019699;ENSMUSG00000020538;ENSMUSG00000021025;ENSMUSG00000021948;ENSMUSG00000050697;ENSMUSG00000022383;ENSMUSG00000045038;ENSMUSG00000033871;ENSMUSG00000024900;ENSMUSG00000024927;ENSMUSG00000025220;ENSMUSG00000032715;ENSMUSG00000028645;ENSMUSG00000003644;ENSMUSG00000002944;ENSMUSG00000028944;ENSMUSG00000042010;ENSMUSG00000060601;ENSMUSG00000031309	20
path:mmu00561	Glycerolipid metabolism	0.0138329	0.126001	ENSMUSG00000026687;ENSMUSG00000036095;ENSMUSG00000022555;ENSMUSG00000041653;ENSMUSG00000024978;ENSMUSG00000027412;ENSMUSG00000035561;ENSMUSG00000029314;ENSMUSG00000052131;ENSMUSG00000033174;ENSMUSG00000015568;ENSMUSG00000025059	12
path:mmu00051	Fructose and mannose metabolism	0.0142402	0.126001	ENSMUSG00000033065;ENSMUSG00000026773;ENSMUSG00000027227;ENSMUSG00000029162;ENSMUSG00000052131;ENSMUSG00000038028;ENSMUSG00000030695;ENSMUSG00000025271	8
path:mmu00860	Porphyrin and chlorophyll metabolism	0.0146087	0.126001	ENSMUSG00000026615;ENSMUSG00000022742;ENSMUSG00000040018;ENSMUSG00000003617;ENSMUSG00000028393;ENSMUSG00000035780;ENSMUSG00000029575;ENSMUSG00000030979;ENSMUSG00000032786	9
path:mmu04530	Tight junction	0.0146409	0.126001	ENSMUSG00000019699;ENSMUSG00000034917;ENSMUSG00000020315;ENSMUSG00000018387;ENSMUSG00000050965;ENSMUSG00000021638;ENSMUSG00000021948;ENSMUSG00000022052;ENSMUSG00000022443;ENSMUSG00000022512;ENSMUSG00000047109;ENSMUSG00000068036;ENSMUSG00000045038;ENSMUSG00000024812;ENSMUSG00000068876;ENSMUSG00000028402;ENSMUSG00000030189;ENSMUSG00000030739;ENSMUSG00000038387;ENSMUSG00000030516;ENSMUSG00000030672;…	24
path:mmu05162	Measles	0.0159772	0.133457	ENSMUSG00000026104;ENSMUSG00000042349;ENSMUSG00000019699;ENSMUSG00000015755;ENSMUSG00000019850;ENSMUSG00000025358;ENSMUSG00000004043;ENSMUSG00000021025;ENSMUSG00000059970;ENSMUSG00000022967;ENSMUSG00000090877;ENSMUSG00000034165;ENSMUSG00000024079;ENSMUSG00000024927;ENSMUSG00000026896;ENSMUSG00000039304;ENSMUSG00000040296;ENSMUSG00000029397;ENSMUSG00000002083;ENSMUSG00000002068;ENSMUSG00000015656;…	23
path:mmu00600	Sphingolipid metabolism	0.0170352	0.138229	ENSMUSG00000009905;ENSMUSG00000020097;ENSMUSG00000035891;ENSMUSG00000022620;ENSMUSG00000028381;ENSMUSG00000057342;ENSMUSG00000030760;ENSMUSG00000031591;ENSMUSG00000031906;ENSMUSG00000045594	10
path:mmu04144	Endocytosis	0.0196919	0.151232	ENSMUSG00000039239;ENSMUSG00000018166;ENSMUSG00000047126;ENSMUSG00000078656;ENSMUSG00000052632;ENSMUSG00000059970;ENSMUSG00000034190;ENSMUSG00000090877;ENSMUSG00000060550;ENSMUSG00000053835;ENSMUSG00000024065;ENSMUSG00000024381;ENSMUSG00000034484;ENSMUSG00000048832;ENSMUSG00000025224;ENSMUSG00000040022;ENSMUSG00000026979;ENSMUSG00000027293;ENSMUSG00000027695;ENSMUSG00000028478;ENSMUSG00000023353;…	42
path:mmu00071	Fatty acid degradation	0.019778	0.151232	ENSMUSG00000032883;ENSMUSG00000026687;ENSMUSG00000024900;ENSMUSG00000074207;ENSMUSG00000035561;ENSMUSG00000028607;ENSMUSG00000063929;ENSMUSG00000018796;ENSMUSG00000010651;ENSMUSG00000031278	10
path:mmu04340	Hedgehog signaling pathway	0.0202842	0.151232	ENSMUSG00000006538;ENSMUSG00000057329;ENSMUSG00000021318;ENSMUSG00000021466;ENSMUSG00000027070;ENSMUSG00000029122;ENSMUSG00000050248;ENSMUSG00000042249;ENSMUSG00000001761	9
path:mmu04722	Neurotrophin signaling pathway	0.0207678	0.151232	ENSMUSG00000055980;ENSMUSG00000057329;ENSMUSG00000019699;ENSMUSG00000001034;ENSMUSG00000000120;ENSMUSG00000021025;ENSMUSG00000021180;ENSMUSG00000021754;ENSMUSG00000021948;ENSMUSG00000042406;ENSMUSG00000053137;ENSMUSG00000024927;ENSMUSG00000024959;ENSMUSG00000048482;ENSMUSG00000003644;ENSMUSG00000000441;ENSMUSG00000058638;ENSMUSG00000003873;ENSMUSG00000025499;ENSMUSG00000058444;ENSMUSG00000031309	21
path:mmu04510	Focal adhesion	0.0217919	0.154723	ENSMUSG00000026193;ENSMUSG00000067158;ENSMUSG00000079465;ENSMUSG00000057329;ENSMUSG00000019699;ENSMUSG00000019846;ENSMUSG00000020689;ENSMUSG00000050965;ENSMUSG00000002900;ENSMUSG00000042284;ENSMUSG00000021823;ENSMUSG00000022836;ENSMUSG00000034165;ENSMUSG00000024959;ENSMUSG00000024962;ENSMUSG00000027111;ENSMUSG00000040152;ENSMUSG00000028864;ENSMUSG00000042453;ENSMUSG00000029231;ENSMUSG00000025856;…	32
path:mmu04142	Lysosome	0.0226327	0.155001	ENSMUSG00000054702;ENSMUSG00000009090;ENSMUSG00000047126;ENSMUSG00000020604;ENSMUSG00000005043;ENSMUSG00000021824;ENSMUSG00000040701;ENSMUSG00000022620;ENSMUSG00000022500;ENSMUSG00000024480;ENSMUSG00000001750;ENSMUSG00000026944;ENSMUSG00000002103;ENSMUSG00000028478;ENSMUSG00000033379;ENSMUSG00000031591;ENSMUSG00000031903;ENSMUSG00000015027;ENSMUSG00000001348;ENSMUSG00000010051;ENSMUSG00000045594	21
path:mmu04146	Peroxisome	0.0236301	0.155001	ENSMUSG00000032883;ENSMUSG00000063428;ENSMUSG00000017453;ENSMUSG00000021751;ENSMUSG00000027222;ENSMUSG00000029047;ENSMUSG00000005907;ENSMUSG00000003623;ENSMUSG00000041939;ENSMUSG00000053898;ENSMUSG00000034875;ENSMUSG00000030759;ENSMUSG00000018796;ENSMUSG00000010651;ENSMUSG00000031278	15
path:mmu04512	ECM-receptor interaction	0.0236301	0.155001	ENSMUSG00000026193;ENSMUSG00000067158;ENSMUSG00000079465;ENSMUSG00000019846;ENSMUSG00000020689;ENSMUSG00000020592;ENSMUSG00000002900;ENSMUSG00000042284;ENSMUSG00000027111;ENSMUSG00000040152;ENSMUSG00000002944;ENSMUSG00000042453;ENSMUSG00000001930;ENSMUSG00000031502;ENSMUSG00000031503	15
path:mmu04130	SNARE interactions in vesicular transport	0.0240142	0.155001	ENSMUSG00000026470;ENSMUSG00000020946;ENSMUSG00000024983;ENSMUSG00000029428;ENSMUSG00000073002;ENSMUSG00000050732;ENSMUSG00000030806	7
path:mmu04621	NOD-like receptor signaling pathway	0.0248464	0.156808	ENSMUSG00000015755;ENSMUSG00000019850;ENSMUSG00000020048;ENSMUSG00000021025;ENSMUSG00000041849;ENSMUSG00000022414;ENSMUSG00000053137;ENSMUSG00000024927;ENSMUSG00000023348;ENSMUSG00000057367;ENSMUSG00000032000	11
path:mmu00531	Glycosaminoglycan degradation	0.0260081	0.160572	ENSMUSG00000005043;ENSMUSG00000035273;ENSMUSG00000015027;ENSMUSG00000010051;ENSMUSG00000045594	5
path:mmu05134	Legionellosis	0.0281982	0.168151	ENSMUSG00000079164;ENSMUSG00000019977;ENSMUSG00000019979;ENSMUSG00000021025;ENSMUSG00000059970;ENSMUSG00000022556;ENSMUSG00000090877;ENSMUSG00000024927;ENSMUSG00000028914;ENSMUSG00000015656;ENSMUSG00000032508	11
path:mmu00120	Primary bile acid biosynthesis	0.0284198	0.168151	ENSMUSG00000021259;ENSMUSG00000021751;ENSMUSG00000023963;ENSMUSG00000050445	4
path:mmu00980	Metabolism of xenobiotics by cytochrome P450	0.0296892	0.172076	ENSMUSG00000025934;ENSMUSG00000026688;ENSMUSG00000037263;ENSMUSG00000060803;ENSMUSG00000004032;ENSMUSG00000058135;ENSMUSG00000074207;ENSMUSG00000028743;ENSMUSG00000035780;ENSMUSG00000032348;ENSMUSG00000074183;ENSMUSG00000057933	12
path:mmu05204	Chemical carcinogenesis	0.0322836	0.181849	ENSMUSG00000025934;ENSMUSG00000026688;ENSMUSG00000037263;ENSMUSG00000060803;ENSMUSG00000074882;ENSMUSG00000015522;ENSMUSG00000004032;ENSMUSG00000058135;ENSMUSG00000074207;ENSMUSG00000040213;ENSMUSG00000035780;ENSMUSG00000075552;ENSMUSG00000075551;ENSMUSG00000032348;ENSMUSG00000074183;ENSMUSG00000057933	16
path:mmu00620	Pyruvate metabolism	0.032957	0.181849	ENSMUSG00000026687;ENSMUSG00000020532;ENSMUSG00000021748;ENSMUSG00000041237;ENSMUSG00000035561;ENSMUSG00000042010;ENSMUSG00000000168;ENSMUSG00000032418	8
path:mmu04071	Sphingolipid signaling pathway	0.0344461	0.181849	ENSMUSG00000057329;ENSMUSG00000042429;ENSMUSG00000019699;ENSMUSG00000020097;ENSMUSG00000050965;ENSMUSG00000022052;ENSMUSG00000053137;ENSMUSG00000045038;ENSMUSG00000024927;ENSMUSG00000024777;ENSMUSG00000026942;ENSMUSG00000027695;ENSMUSG00000000441;ENSMUSG00000004446;ENSMUSG00000003873;ENSMUSG00000057342;ENSMUSG00000025499;ENSMUSG00000009630;ENSMUSG00000031591;ENSMUSG00000045087	20
path:mmu00471	D-Glutamine and D-glutamate metabolism	0.0359915	0.181849	ENSMUSG00000044005	1
path:mmu00780	Biotin metabolism	0.0359915	0.181849	ENSMUSG00000021786	1
path:mmu00524	Butirosin and neomycin biosynthesis	0.0363196	0.181849	ENSMUSG00000020532;ENSMUSG00000042010	2
path:mmu00450	Selenocompound metabolism	0.0365902	0.181849	ENSMUSG00000075704;ENSMUSG00000028032;ENSMUSG00000040213;ENSMUSG00000003477	4
path:mmu00982	Drug metabolism - cytochrome P450	0.0371381	0.181849	ENSMUSG00000025934;ENSMUSG00000040181;ENSMUSG00000026688;ENSMUSG00000037263;ENSMUSG00000060803;ENSMUSG00000004032;ENSMUSG00000058135;ENSMUSG00000074207;ENSMUSG00000035780;ENSMUSG00000032348;ENSMUSG00000074183;ENSMUSG00000057933	12
path:mmu05211	Renal cell carcinoma	0.0371381	0.181849	ENSMUSG00000019699;ENSMUSG00000039239;ENSMUSG00000022521;ENSMUSG00000055839;ENSMUSG00000024140;ENSMUSG00000015522;ENSMUSG00000028645;ENSMUSG00000028864;ENSMUSG00000033933;ENSMUSG00000000441;ENSMUSG00000058709;ENSMUSG00000025499	12
path:mmu04211	Longevity regulating pathway - mammal	0.0387229	0.186395	ENSMUSG00000055980;ENSMUSG00000019699;ENSMUSG00000038332;ENSMUSG00000004798;ENSMUSG00000040760;ENSMUSG00000050697;ENSMUSG00000042406;ENSMUSG00000022840;ENSMUSG00000015461;ENSMUSG00000024927;ENSMUSG00000028893;ENSMUSG00000028944;ENSMUSG00000030168;ENSMUSG00000003873;ENSMUSG00000025499;ENSMUSG00000031490	16
path:mmu00480	Glutathione metabolism	0.0487003	0.230515	ENSMUSG00000025934;ENSMUSG00000026688;ENSMUSG00000004341;ENSMUSG00000060803;ENSMUSG00000004032;ENSMUSG00000058135;ENSMUSG00000002797;ENSMUSG00000032348;ENSMUSG00000074183;ENSMUSG00000057933	10
path:mmu00072	Synthesis and degradation of ketone bodies	0.0517221	0.240804	ENSMUSG00000093930;ENSMUSG00000027875;ENSMUSG00000030759	3
path:mmu05160	Hepatitis C	0.0525903	0.240898	ENSMUSG00000026104;ENSMUSG00000042349;ENSMUSG00000019699;ENSMUSG00000021025;ENSMUSG00000021638;ENSMUSG00000022052;ENSMUSG00000022383;ENSMUSG00000053137;ENSMUSG00000022512;ENSMUSG00000022967;ENSMUSG00000047109;ENSMUSG00000024079;ENSMUSG00000024927;ENSMUSG00000024959;ENSMUSG00000034459;ENSMUSG00000026942;ENSMUSG00000040296;ENSMUSG00000000441;ENSMUSG00000025499;ENSMUSG00000009630;ENSMUSG00000031639	21
path:mmu05210	Colorectal cancer	0.0553959	0.249721	ENSMUSG00000057329;ENSMUSG00000019699;ENSMUSG00000039239;ENSMUSG00000040760;ENSMUSG00000024182;ENSMUSG00000024151;ENSMUSG00000024959;ENSMUSG00000028914;ENSMUSG00000000441;ENSMUSG00000003873;ENSMUSG00000032498	11
path:mmu00670	One carbon pool by folate	0.056854	0.250887	ENSMUSG00000026192;ENSMUSG00000030088;ENSMUSG00000079427;ENSMUSG00000032607	4
path:mmu00340	Histidine metabolism	0.0574213	0.250887	ENSMUSG00000026687;ENSMUSG00000020017;ENSMUSG00000037263;ENSMUSG00000026986;ENSMUSG00000035561	5
path:mmu04066	HIF-1 signaling pathway	0.0622116	0.267698	ENSMUSG00000057329;ENSMUSG00000019699;ENSMUSG00000050965;ENSMUSG00000021748;ENSMUSG00000022521;ENSMUSG00000055839;ENSMUSG00000024927;ENSMUSG00000026773;ENSMUSG00000015522;ENSMUSG00000028645;ENSMUSG00000063524;ENSMUSG00000033933;ENSMUSG00000058709;ENSMUSG00000030695;ENSMUSG00000031490;ENSMUSG00000015340;ENSMUSG00000062070	17
path:mmu00052	Galactose metabolism	0.064721	0.27434	ENSMUSG00000033065;ENSMUSG00000062646;ENSMUSG00000028671;ENSMUSG00000052131;ENSMUSG00000068587;ENSMUSG00000045594	6
path:mmu05014	Amyotrophic lateral sclerosis (ALS)	0.0661015	0.276071	ENSMUSG00000057329;ENSMUSG00000019979;ENSMUSG00000020396;ENSMUSG00000053137;ENSMUSG00000024959;ENSMUSG00000005089;ENSMUSG00000028914;ENSMUSG00000004446;ENSMUSG00000003873	9
path:mmu05230	Central carbon metabolism in cancer	0.0674279	0.277529	ENSMUSG00000019699;ENSMUSG00000044005;ENSMUSG00000021748;ENSMUSG00000033065;ENSMUSG00000028645;ENSMUSG00000029231;ENSMUSG00000000441;ENSMUSG00000038028;ENSMUSG00000025499;ENSMUSG00000031565;ENSMUSG00000040010	11
path:mmu05202	Transcriptional misregulation in cancers	0.0731783	0.293609	ENSMUSG00000026435;ENSMUSG00000020167;ENSMUSG00000019960;ENSMUSG00000025408;ENSMUSG00000009079;ENSMUSG00000020427;ENSMUSG00000000120;ENSMUSG00000016559;ENSMUSG00000037169;ENSMUSG00000020644;ENSMUSG00000059436;ENSMUSG00000052435;ENSMUSG00000023027;ENSMUSG00000001280;ENSMUSG00000000385;ENSMUSG00000039656;ENSMUSG00000024212;ENSMUSG00000024927;ENSMUSG00000024986;ENSMUSG00000009555;ENSMUSG00000006215;…	26
path:mmu00010	Glycolysis / Gluconeogenesis	0.0740366	0.293609	ENSMUSG00000026687;ENSMUSG00000021748;ENSMUSG00000033065;ENSMUSG00000037263;ENSMUSG00000041237;ENSMUSG00000074207;ENSMUSG00000035561;ENSMUSG00000063524;ENSMUSG00000030695;ENSMUSG00000000168;ENSMUSG00000062070	11
path:mmu05143	African trypanosomiasis	0.074436	0.293609	ENSMUSG00000019846;ENSMUSG00000050965;ENSMUSG00000073940;ENSMUSG00000031549;ENSMUSG00000032083;ENSMUSG00000032508	6
path:mmu01040	Biosynthesis of unsaturated fatty acids	0.0790918	0.303542	ENSMUSG00000025203;ENSMUSG00000028937;ENSMUSG00000031708;ENSMUSG00000033629;ENSMUSG00000010651	5
path:mmu04950	Maturity onset diabetes of the young	0.0790918	0.303542	ENSMUSG00000020679;ENSMUSG00000024986;ENSMUSG00000017688;ENSMUSG00000041237;ENSMUSG00000029556	5
path:mmu04150	mTOR signaling pathway	0.081585	0.308935	ENSMUSG00000055980;ENSMUSG00000019699;ENSMUSG00000020108;ENSMUSG00000004798;ENSMUSG00000050965;ENSMUSG00000050697;ENSMUSG00000028646;ENSMUSG00000003644;ENSMUSG00000031490;ENSMUSG00000031309	10
path:mmu03010	Ribosome	0.0852823	0.318686	ENSMUSG00000073702;ENSMUSG00000060679;ENSMUSG00000057322;ENSMUSG00000058600;ENSMUSG00000044533;ENSMUSG00000037805;ENSMUSG00000034729;ENSMUSG00000057863;ENSMUSG00000062328;ENSMUSG00000062647;ENSMUSG00000028140;ENSMUSG00000062006;ENSMUSG00000058558;ENSMUSG00000045948;ENSMUSG00000030611;ENSMUSG00000090862;ENSMUSG00000025508;ENSMUSG00000045128;ENSMUSG00000036781;ENSMUSG00000008682	20
path:mmu00280	Valine, leucine and isoleucine degradation	0.0899775	0.331865	ENSMUSG00000026687;ENSMUSG00000093930;ENSMUSG00000057880;ENSMUSG00000023921;ENSMUSG00000027332;ENSMUSG00000027875;ENSMUSG00000035561;ENSMUSG00000032263;ENSMUSG00000010651	9
path:mmu00360	Phenylalanine metabolism	0.0970985	0.353538	ENSMUSG00000033307;ENSMUSG00000037263;ENSMUSG00000071633;ENSMUSG00000001670	4
path:mmu05223	Non-small cell lung cancer	0.0989507	0.355722	ENSMUSG00000026430;ENSMUSG00000019699;ENSMUSG00000050965;ENSMUSG00000060579;ENSMUSG00000039656;ENSMUSG00000024959;ENSMUSG00000028914;ENSMUSG00000000441;ENSMUSG00000025499	9
path:mmu04620	Toll-like receptor signaling pathway	0.107627	0.380106	ENSMUSG00000026104;ENSMUSG00000042349;ENSMUSG00000019699;ENSMUSG00000079164;ENSMUSG00000015755;ENSMUSG00000021025;ENSMUSG00000022414;ENSMUSG00000053137;ENSMUSG00000022967;ENSMUSG00000024927;ENSMUSG00000044827;ENSMUSG00000029417;ENSMUSG00000029771;ENSMUSG00000031639;ENSMUSG00000032508	15
path:mmu00250	Alanine, aspartate and glutamate metabolism	0.108411	0.380106	ENSMUSG00000063428;ENSMUSG00000044005;ENSMUSG00000057880;ENSMUSG00000076441;ENSMUSG00000013629;ENSMUSG00000025533	6
path:mmu00310	Lysine degradation	0.120354	0.408785	ENSMUSG00000026687;ENSMUSG00000017453;ENSMUSG00000071037;ENSMUSG00000026646;ENSMUSG00000035561;ENSMUSG00000049327;ENSMUSG00000054823;ENSMUSG00000035878	8
path:mmu00130	Ubiquinone and other terpenoid-quinone biosynthesis	0.121475	0.408785	ENSMUSG00000028247;ENSMUSG00000001670	2
path:mmu00920	Sulfur metabolism	0.121475	0.408785	ENSMUSG00000028032;ENSMUSG00000064254	2
path:mmu05205	Proteoglycans in cancer	0.122348	0.408785	ENSMUSG00000026193;ENSMUSG00000006538;ENSMUSG00000019699;ENSMUSG00000039239;ENSMUSG00000019768;ENSMUSG00000069601;ENSMUSG00000018166;ENSMUSG00000020689;ENSMUSG00000050965;ENSMUSG00000020592;ENSMUSG00000021466;ENSMUSG00000053137;ENSMUSG00000024486;ENSMUSG00000040152;ENSMUSG00000028864;ENSMUSG00000035273;ENSMUSG00000000058;ENSMUSG00000007655;ENSMUSG00000001761;ENSMUSG00000000441;ENSMUSG00000004266;…	28
path:mmu04151	PI3K-Akt signaling pathway	0.125096	0.413109	ENSMUSG00000026193;ENSMUSG00000055980;ENSMUSG00000067158;ENSMUSG00000079465;ENSMUSG00000057329;ENSMUSG00000019699;ENSMUSG00000019846;ENSMUSG00000020108;ENSMUSG00000020048;ENSMUSG00000025358;ENSMUSG00000000120;ENSMUSG00000020689;ENSMUSG00000050965;ENSMUSG00000002900;ENSMUSG00000042284;ENSMUSG00000022052;ENSMUSG00000050697;ENSMUSG00000042406;ENSMUSG00000022967;ENSMUSG00000015461;ENSMUSG00000034165;…	45
path:mmu05168	Herpes simplex infection	0.127823	0.417261	ENSMUSG00000026104;ENSMUSG00000042349;ENSMUSG00000015755;ENSMUSG00000071359;ENSMUSG00000025358;ENSMUSG00000018379;ENSMUSG00000021025;ENSMUSG00000022414;ENSMUSG00000022521;ENSMUSG00000022967;ENSMUSG00000071172;ENSMUSG00000037321;ENSMUSG00000060550;ENSMUSG00000053835;ENSMUSG00000024079;ENSMUSG00000024927;ENSMUSG00000034459;ENSMUSG00000025049;ENSMUSG00000026942;ENSMUSG00000026896;ENSMUSG00000040296;…	28
path:mmu04520	Adherens junction	0.131587	0.417844	ENSMUSG00000020154;ENSMUSG00000021823;ENSMUSG00000033060;ENSMUSG00000022521;ENSMUSG00000022676;ENSMUSG00000068036;ENSMUSG00000033278;ENSMUSG00000025006;ENSMUSG00000004266;ENSMUSG00000030516;ENSMUSG00000031565	11
path:mmu00380	Tryptophan metabolism	0.133875	0.417844	ENSMUSG00000026687;ENSMUSG00000000673;ENSMUSG00000028011;ENSMUSG00000040213;ENSMUSG00000035561;ENSMUSG00000003477;ENSMUSG00000031549	7
path:mmu00640	Propanoate metabolism	0.134154	0.417844	ENSMUSG00000020532;ENSMUSG00000057880;ENSMUSG00000023921;ENSMUSG00000042010;ENSMUSG00000032263	5
path:mmu04710	Circadian rhythm	0.134154	0.417844	ENSMUSG00000026077;ENSMUSG00000020038;ENSMUSG00000020889;ENSMUSG00000050697;ENSMUSG00000028944	5
path:mmu04915	Estrogen signaling pathway	0.135358	0.417844	ENSMUSG00000019699;ENSMUSG00000019768;ENSMUSG00000020048;ENSMUSG00000059970;ENSMUSG00000021948;ENSMUSG00000042406;ENSMUSG00000001280;ENSMUSG00000022840;ENSMUSG00000015461;ENSMUSG00000090877;ENSMUSG00000024486;ENSMUSG00000000441;ENSMUSG00000025499;ENSMUSG00000015656	14
path:mmu05144	Malaria	0.143604	0.438533	ENSMUSG00000039239;ENSMUSG00000040249;ENSMUSG00000020592;ENSMUSG00000040152;ENSMUSG00000028864;ENSMUSG00000002944;ENSMUSG00000073940;ENSMUSG00000032508	8
path:mmu04975	Fat digestion and absorption	0.149296	0.451063	ENSMUSG00000020609;ENSMUSG00000022555;ENSMUSG00000027999;ENSMUSG00000015243;ENSMUSG00000002944;ENSMUSG00000032083	6
path:mmu00270	Cysteine and methionine metabolism	0.160487	0.475471	ENSMUSG00000075232;ENSMUSG00000020661;ENSMUSG00000042118;ENSMUSG00000048087;ENSMUSG00000027478;ENSMUSG00000027597;ENSMUSG00000001670	7
path:mmu03040	Spliceosome	0.160723	0.475471	ENSMUSG00000018379;ENSMUSG00000059970;ENSMUSG00000046434;ENSMUSG00000071172;ENSMUSG00000090877;ENSMUSG00000007050;ENSMUSG00000057130;ENSMUSG00000003660;ENSMUSG00000066148;ENSMUSG00000028911;ENSMUSG00000028676;ENSMUSG00000029538;ENSMUSG00000061479;ENSMUSG00000031848;ENSMUSG00000037070;ENSMUSG00000032239;ENSMUSG00000015656;ENSMUSG00000037475	18
path:mmu00220	Arginine biosynthesis	0.163383	0.475572	ENSMUSG00000044005;ENSMUSG00000076441;ENSMUSG00000025533	3
path:mmu00260	Glycine, serine and threonine metabolism	0.164332	0.475572	ENSMUSG00000017453;ENSMUSG00000006378;ENSMUSG00000002769;ENSMUSG00000024827;ENSMUSG00000032786;ENSMUSG00000032607	6
path:mmu04350	TGF-beta signaling pathway	0.16605	0.475572	ENSMUSG00000039239;ENSMUSG00000020644;ENSMUSG00000000532;ENSMUSG00000001280;ENSMUSG00000022521;ENSMUSG00000040152;ENSMUSG00000027641;ENSMUSG00000027796;ENSMUSG00000007872;ENSMUSG00000041120;ENSMUSG00000009630;ENSMUSG00000032179	12
path:mmu00601	Glycosphingolipid biosynthesis - lacto and neolacto series	0.167455	0.475572	ENSMUSG00000052423;ENSMUSG00000021360;ENSMUSG00000034780;ENSMUSG00000032038	4
path:mmu04120	Ubiquitin mediated proteolysis	0.169819	0.47751	ENSMUSG00000019944;ENSMUSG00000044231;ENSMUSG00000052981;ENSMUSG00000021754;ENSMUSG00000055839;ENSMUSG00000039615;ENSMUSG00000042572;ENSMUSG00000036241;ENSMUSG00000023286;ENSMUSG00000029176;ENSMUSG00000029397;ENSMUSG00000033933;ENSMUSG00000005575;ENSMUSG00000040525;ENSMUSG00000030610;ENSMUSG00000057367;ENSMUSG00000032000;ENSMUSG00000032307;ENSMUSG00000036986	19
path:mmu05100	Bacterial invasion of epithelial cells	0.173085	0.480145	ENSMUSG00000026193;ENSMUSG00000047126;ENSMUSG00000059248;ENSMUSG00000021823;ENSMUSG00000028478;ENSMUSG00000058013;ENSMUSG00000000058;ENSMUSG00000007655;ENSMUSG00000040525;ENSMUSG00000073982;ENSMUSG00000058325	11
path:mmu04540	Gap junction	0.176564	0.480145	ENSMUSG00000001034;ENSMUSG00000050965;ENSMUSG00000043091;ENSMUSG00000022840;ENSMUSG00000052920;ENSMUSG00000029231;ENSMUSG00000025856;ENSMUSG00000000441;ENSMUSG00000030137;ENSMUSG00000030516;ENSMUSG00000025499;ENSMUSG00000058444	12
path:mmu03450	Non-homologous end-joining	0.178033	0.480145	ENSMUSG00000026187;ENSMUSG00000022672	2
path:mmu03015	mRNA surveillance pathway	0.179311	0.480145	ENSMUSG00000019977;ENSMUSG00000055531;ENSMUSG00000042275;ENSMUSG00000022052;ENSMUSG00000024777;ENSMUSG00000053536;ENSMUSG00000027079;ENSMUSG00000027176;ENSMUSG00000036992;ENSMUSG00000001415;ENSMUSG00000028274;ENSMUSG00000038398;ENSMUSG00000009630	13
path:mmu04668	TNF signaling pathway	0.18314	0.480145	ENSMUSG00000026031;ENSMUSG00000019699;ENSMUSG00000015755;ENSMUSG00000019850;ENSMUSG00000021025;ENSMUSG00000021180;ENSMUSG00000022414;ENSMUSG00000042406;ENSMUSG00000053137;ENSMUSG00000015461;ENSMUSG00000024927;ENSMUSG00000026942;ENSMUSG00000053175;ENSMUSG00000057367;ENSMUSG00000032000	15
path:mmu04024	cAMP signaling pathway	0.184962	0.480145	ENSMUSG00000026463;ENSMUSG00000042429;ENSMUSG00000019699;ENSMUSG00000061718;ENSMUSG00000021025;ENSMUSG00000021318;ENSMUSG00000021466;ENSMUSG00000021699;ENSMUSG00000022383;ENSMUSG00000022521;ENSMUSG00000022840;ENSMUSG00000068036;ENSMUSG00000024927;ENSMUSG00000024959;ENSMUSG00000049044;ENSMUSG00000048482;ENSMUSG00000027695;ENSMUSG00000027762;ENSMUSG00000049686;ENSMUSG00000000441;ENSMUSG00000041741;…	26
path:mmu00400	Phenylalanine, tyrosine and tryptophan biosynthesis	0.185334	0.480145	ENSMUSG00000001670	1
path:mmu04380	Osteoclast differentiation	0.185349	0.480145	ENSMUSG00000026072;ENSMUSG00000008136;ENSMUSG00000026104;ENSMUSG00000019699;ENSMUSG00000039239;ENSMUSG00000015755;ENSMUSG00000020689;ENSMUSG00000021025;ENSMUSG00000022414;ENSMUSG00000053137;ENSMUSG00000022967;ENSMUSG00000024927;ENSMUSG00000026942;ENSMUSG00000002983;ENSMUSG00000071076;ENSMUSG00000001348;ENSMUSG00000015340	17
path:mmu03060	Protein export	0.187537	0.480145	ENSMUSG00000056899;ENSMUSG00000042670;ENSMUSG00000036323;ENSMUSG00000054408	4
path:mmu04213	Longevity regulating pathway - multiple species	0.188165	0.480145	ENSMUSG00000055980;ENSMUSG00000019699;ENSMUSG00000059970;ENSMUSG00000050697;ENSMUSG00000022840;ENSMUSG00000090877;ENSMUSG00000028944;ENSMUSG00000025499;ENSMUSG00000015656	9
path:mmu04330	Notch signaling pathway	0.189353	0.480145	ENSMUSG00000022521;ENSMUSG00000049502;ENSMUSG00000026923;ENSMUSG00000037373;ENSMUSG00000039191;ENSMUSG00000004947;ENSMUSG00000032375	7
path:mmu04923	Regulation of lipolysis in adipocyte	0.196207	0.488797	ENSMUSG00000055980;ENSMUSG00000042429;ENSMUSG00000019699;ENSMUSG00000022840;ENSMUSG00000052920;ENSMUSG00000033174;ENSMUSG00000003123;ENSMUSG00000031489	8
path:mmu05221	Acute myeloid leukemia	0.196207	0.488797	ENSMUSG00000019699;ENSMUSG00000004043;ENSMUSG00000024927;ENSMUSG00000024959;ENSMUSG00000000441;ENSMUSG00000025499;ENSMUSG00000031490;ENSMUSG00000036986	8
path:mmu05152	Tuberculosis	0.201962	0.49198	ENSMUSG00000026104;ENSMUSG00000057329;ENSMUSG00000019699;ENSMUSG00000039239;ENSMUSG00000019979;ENSMUSG00000053137;ENSMUSG00000022521;ENSMUSG00000032688;ENSMUSG00000001750;ENSMUSG00000024927;ENSMUSG00000024959;ENSMUSG00000054580;ENSMUSG00000036615;ENSMUSG00000028680;ENSMUSG00000033379;ENSMUSG00000028914;ENSMUSG00000044827;ENSMUSG00000000441;ENSMUSG00000004446;ENSMUSG00000056216;ENSMUSG00000003873;…	23
path:mmu03410	Base excision repair	0.202859	0.49198	ENSMUSG00000026496;ENSMUSG00000020287;ENSMUSG00000020697;ENSMUSG00000036023;ENSMUSG00000023249	5
path:mmu05220	Chronic myeloid leukemia	0.205091	0.49198	ENSMUSG00000019699;ENSMUSG00000039239;ENSMUSG00000004043;ENSMUSG00000021025;ENSMUSG00000024927;ENSMUSG00000024959;ENSMUSG00000037373;ENSMUSG00000000441;ENSMUSG00000040525;ENSMUSG00000025499	10
path:mmu00630	Glyoxylate and dicarboxylate metabolism	0.208431	0.49198	ENSMUSG00000043445;ENSMUSG00000023921;ENSMUSG00000024827;ENSMUSG00000032607	4
path:mmu04912	GnRH signaling pathway	0.209963	0.49198	ENSMUSG00000001034;ENSMUSG00000050965;ENSMUSG00000021754;ENSMUSG00000021948;ENSMUSG00000059456;ENSMUSG00000042406;ENSMUSG00000053137;ENSMUSG00000022840;ENSMUSG00000024486;ENSMUSG00000027695;ENSMUSG00000000441;ENSMUSG00000025499	12
path:mmu05203	Viral carcinogenesis	0.210743	0.49198	ENSMUSG00000071359;ENSMUSG00000025358;ENSMUSG00000004043;ENSMUSG00000021025;ENSMUSG00000069306;ENSMUSG00000060639;ENSMUSG00000018102;ENSMUSG00000022568;ENSMUSG00000042406;ENSMUSG00000022521;ENSMUSG00000057789;ENSMUSG00000015461;ENSMUSG00000060550;ENSMUSG00000053835;ENSMUSG00000034165;ENSMUSG00000024079;ENSMUSG00000024927;ENSMUSG00000024959;ENSMUSG00000026942;ENSMUSG00000027641;ENSMUSG00000068854;…	29
path:mmu00565	Ether lipid metabolism	0.213124	0.49198	ENSMUSG00000022425;ENSMUSG00000023913;ENSMUSG00000027695;ENSMUSG00000027999;ENSMUSG00000038173;ENSMUSG00000003131	6
path:mmu05169	Epstein-Barr virus infection	0.213398	0.49198	ENSMUSG00000057329;ENSMUSG00000019699;ENSMUSG00000015755;ENSMUSG00000019850;ENSMUSG00000071359;ENSMUSG00000025358;ENSMUSG00000020290;ENSMUSG00000021025;ENSMUSG00000059970;ENSMUSG00000022414;ENSMUSG00000053137;ENSMUSG00000022521;ENSMUSG00000002625;ENSMUSG00000090877;ENSMUSG00000060550;ENSMUSG00000053835;ENSMUSG00000024079;ENSMUSG00000024927;ENSMUSG00000026942;ENSMUSG00000038628;ENSMUSG00000028271;…	27
path:mmu05140	Leishmaniasis	0.214808	0.49198	ENSMUSG00000026104;ENSMUSG00000039239;ENSMUSG00000015755;ENSMUSG00000021025;ENSMUSG00000022414;ENSMUSG00000053137;ENSMUSG00000024927;ENSMUSG00000004266;ENSMUSG00000032508	9
path:mmu05212	Pancreatic cancer	0.214808	0.49198	ENSMUSG00000026104;ENSMUSG00000019699;ENSMUSG00000039239;ENSMUSG00000024927;ENSMUSG00000024959;ENSMUSG00000027695;ENSMUSG00000028914;ENSMUSG00000041147;ENSMUSG00000000441	9
path:mmu04260	Cardiac muscle contraction	0.217924	0.495124	ENSMUSG00000059534;ENSMUSG00000044894;ENSMUSG00000061086;ENSMUSG00000021520;ENSMUSG00000014313;ENSMUSG00000022551;ENSMUSG00000035885;ENSMUSG00000041697;ENSMUSG00000031818;ENSMUSG00000000088	10
path:mmu04612	Antigen processing and presentation	0.220144	0.496197	ENSMUSG00000078153;ENSMUSG00000059970;ENSMUSG00000022216;ENSMUSG00000037321;ENSMUSG00000090877;ENSMUSG00000060550;ENSMUSG00000053835;ENSMUSG00000027248;ENSMUSG00000036615;ENSMUSG00000003814;ENSMUSG00000015656	11
path:mmu00750	Vitamin B6 metabolism	0.229352	0.512881	ENSMUSG00000027088	1
path:mmu05213	Endometrial cancer	0.23631	0.524313	ENSMUSG00000019699;ENSMUSG00000024182;ENSMUSG00000024959;ENSMUSG00000028914;ENSMUSG00000000441;ENSMUSG00000025499;ENSMUSG00000032498	7
path:mmu00604	Glycosphingolipid biosynthesis - ganglio series	0.240124	0.524862	ENSMUSG00000027822;ENSMUSG00000045594	2
path:mmu04370	VEGF signaling pathway	0.240254	0.524862	ENSMUSG00000019699;ENSMUSG00000050965;ENSMUSG00000053137;ENSMUSG00000024959;ENSMUSG00000028914;ENSMUSG00000000441;ENSMUSG00000057342;ENSMUSG00000025499	8
path:mmu04622	RIG-I-like receptor signaling pathway	0.24287	0.526528	ENSMUSG00000042349;ENSMUSG00000021025;ENSMUSG00000021754;ENSMUSG00000053137;ENSMUSG00000033107;ENSMUSG00000024927;ENSMUSG00000026942;ENSMUSG00000026896;ENSMUSG00000040296	9
path:mmu01200	Carbon metabolism	0.244922	0.526954	ENSMUSG00000021748;ENSMUSG00000033065;ENSMUSG00000043445;ENSMUSG00000023921;ENSMUSG00000024827;ENSMUSG00000041237;ENSMUSG00000009863;ENSMUSG00000028980;ENSMUSG00000063524;ENSMUSG00000030695;ENSMUSG00000000171;ENSMUSG00000000168;ENSMUSG00000032418;ENSMUSG00000032607;ENSMUSG00000062070	15
path:mmu04910	Insulin signaling pathway	0.251979	0.535545	ENSMUSG00000055980;ENSMUSG00000019699;ENSMUSG00000020538;ENSMUSG00000020532;ENSMUSG00000048379;ENSMUSG00000050697;ENSMUSG00000059714;ENSMUSG00000019487;ENSMUSG00000024959;ENSMUSG00000025006;ENSMUSG00000041237;ENSMUSG00000028944;ENSMUSG00000042010;ENSMUSG00000000441;ENSMUSG00000040525;ENSMUSG00000003123;ENSMUSG00000025499;ENSMUSG00000031490	18
path:mmu04919	Thyroid hormone signaling pathway	0.255961	0.535545	ENSMUSG00000026104;ENSMUSG00000019699;ENSMUSG00000019768;ENSMUSG00000020689;ENSMUSG00000050965;ENSMUSG00000022109;ENSMUSG00000022521;ENSMUSG00000022951;ENSMUSG00000039656;ENSMUSG00000024959;ENSMUSG00000026923;ENSMUSG00000028645;ENSMUSG00000028914;ENSMUSG00000000441;ENSMUSG00000025499	15
path:mmu04922	Glucagon signaling pathway	0.257804	0.535545	ENSMUSG00000019699;ENSMUSG00000020532;ENSMUSG00000021748;ENSMUSG00000050697;ENSMUSG00000042406;ENSMUSG00000022383;ENSMUSG00000022521;ENSMUSG00000024900;ENSMUSG00000028645;ENSMUSG00000028944;ENSMUSG00000042010;ENSMUSG00000037112;ENSMUSG00000025271	13
path:mmu05231	Choline metabolism in cancer	0.257804	0.535545	ENSMUSG00000019699;ENSMUSG00000050965;ENSMUSG00000036095;ENSMUSG00000001280;ENSMUSG00000023828;ENSMUSG00000027346;ENSMUSG00000027695;ENSMUSG00000029231;ENSMUSG00000025856;ENSMUSG00000000441;ENSMUSG00000025499;ENSMUSG00000031490;ENSMUSG00000035246	13
path:mmu00564	Glycerophospholipid metabolism	0.258344	0.535545	ENSMUSG00000017715;ENSMUSG00000025137;ENSMUSG00000036095;ENSMUSG00000021518;ENSMUSG00000024978;ENSMUSG00000027346;ENSMUSG00000027412;ENSMUSG00000027695;ENSMUSG00000027999;ENSMUSG00000029314;ENSMUSG00000031903;ENSMUSG00000035246	12
path:mmu00350	Tyrosine metabolism	0.261111	0.537359	ENSMUSG00000033307;ENSMUSG00000022129;ENSMUSG00000037263;ENSMUSG00000074207;ENSMUSG00000001670	5
path:mmu00232	Caffeine metabolism	0.27393	0.559683	ENSMUSG00000028032	1
path:mmu05218	Melanoma	0.287185	0.582576	ENSMUSG00000019699;ENSMUSG00000036585;ENSMUSG00000024959;ENSMUSG00000028864;ENSMUSG00000029231;ENSMUSG00000025856;ENSMUSG00000000441;ENSMUSG00000025499;ENSMUSG00000031565	9
path:mmu04012	ErbB signaling pathway	0.299036	0.597554	ENSMUSG00000019699;ENSMUSG00000018166;ENSMUSG00000004043;ENSMUSG00000050965;ENSMUSG00000024486;ENSMUSG00000024959;ENSMUSG00000000441;ENSMUSG00000040525;ENSMUSG00000025499;ENSMUSG00000031490;ENSMUSG00000032475	11
path:mmu04666	Fc gamma R-mediated phagocytosis	0.299036	0.597554	ENSMUSG00000026395;ENSMUSG00000019699;ENSMUSG00000050965;ENSMUSG00000052632;ENSMUSG00000021948;ENSMUSG00000022272;ENSMUSG00000045038;ENSMUSG00000024381;ENSMUSG00000027695;ENSMUSG00000000441;ENSMUSG00000057342	11
path:mmu03018	RNA degradation	0.300881	0.597554	ENSMUSG00000033065;ENSMUSG00000007050;ENSMUSG00000028322;ENSMUSG00000063524;ENSMUSG00000041477;ENSMUSG00000035632;ENSMUSG00000031601;ENSMUSG00000031848;ENSMUSG00000036550;ENSMUSG00000032410	10
path:mmu05030	Cocaine addiction	0.303831	0.599221	ENSMUSG00000061718;ENSMUSG00000042406;ENSMUSG00000022840;ENSMUSG00000015461;ENSMUSG00000024927;ENSMUSG00000048482	6
path:mmu00563	Glycosylphosphatidylinositol(GPI)-anchor biosynthesis	0.3167	0.607569	ENSMUSG00000021120;ENSMUSG00000021340;ENSMUSG00000023791	3
path:mmu04662	B cell receptor signaling pathway	0.317895	0.607569	ENSMUSG00000019699;ENSMUSG00000021025;ENSMUSG00000071042;ENSMUSG00000032688;ENSMUSG00000024927;ENSMUSG00000000441;ENSMUSG00000004266;ENSMUSG00000030577;ENSMUSG00000025499	9
path:mmu00020	Citrate cycle (TCA cycle)	0.32146	0.607569	ENSMUSG00000021748;ENSMUSG00000009863;ENSMUSG00000000171;ENSMUSG00000000168	4
path:mmu00410	beta-Alanine metabolism	0.32146	0.607569	ENSMUSG00000026687;ENSMUSG00000057880;ENSMUSG00000037263;ENSMUSG00000035561	4
path:mmu00330	Arginine and proline metabolism	0.32291	0.607569	ENSMUSG00000026687;ENSMUSG00000075232;ENSMUSG00000003526;ENSMUSG00000035561;ENSMUSG00000036892;ENSMUSG00000025283	6
path:mmu00520	Amino sugar and nucleotide sugar metabolism	0.32291	0.607569	ENSMUSG00000016756;ENSMUSG00000018042;ENSMUSG00000028479;ENSMUSG00000028671;ENSMUSG00000056131;ENSMUSG00000031387	6
path:mmu05219	Bladder cancer	0.323038	0.607569	ENSMUSG00000021180;ENSMUSG00000024486;ENSMUSG00000040152;ENSMUSG00000000441;ENSMUSG00000025499	5
path:mmu04917	Prolactin signaling pathway	0.333515	0.620418	ENSMUSG00000026104;ENSMUSG00000019699;ENSMUSG00000019768;ENSMUSG00000004043;ENSMUSG00000048379;ENSMUSG00000053137;ENSMUSG00000024927;ENSMUSG00000000441;ENSMUSG00000025499	9
path:mmu00511	Other glycan degradation	0.337908	0.620418	ENSMUSG00000033857;ENSMUSG00000045594	2
path:mmu00770	Pantothenate and CoA biosynthesis	0.337908	0.620418	ENSMUSG00000037440;ENSMUSG00000018846	2
path:mmu00062	Fatty acid elongation	0.343835	0.620418	ENSMUSG00000028937;ENSMUSG00000031708;ENSMUSG00000033629	3
path:mmu04320	Dorso-ventral axis formation	0.343835	0.620418	ENSMUSG00000028354;ENSMUSG00000026923;ENSMUSG00000039782	3
path:mmu03022	Basal transcription factors	0.344163	0.620418	ENSMUSG00000071359;ENSMUSG00000067995;ENSMUSG00000025049;ENSMUSG00000028271;ENSMUSG00000006599	5
path:mmu04360	Axon guidance	0.345162	0.620418	ENSMUSG00000026640;ENSMUSG00000074785;ENSMUSG00000020902;ENSMUSG00000050965;ENSMUSG00000021466;ENSMUSG00000022231;ENSMUSG00000025207;ENSMUSG00000025085;ENSMUSG00000035513;ENSMUSG00000050587;ENSMUSG00000027200;ENSMUSG00000028780;ENSMUSG00000001761;ENSMUSG00000029765;ENSMUSG00000029869;ENSMUSG00000030257;ENSMUSG00000000441;ENSMUSG00000038387;ENSMUSG00000025499;ENSMUSG00000032475;ENSMUSG00000034684	21
path:mmu05166	HTLV-I infection	0.348234	0.622002	ENSMUSG00000026072;ENSMUSG00000019699;ENSMUSG00000039239;ENSMUSG00000071359;ENSMUSG00000020167;ENSMUSG00000020290;ENSMUSG00000004043;ENSMUSG00000021025;ENSMUSG00000021611;ENSMUSG00000021754;ENSMUSG00000042406;ENSMUSG00000023027;ENSMUSG00000022521;ENSMUSG00000022840;ENSMUSG00000060550;ENSMUSG00000053835;ENSMUSG00000034165;ENSMUSG00000002372;ENSMUSG00000063889;ENSMUSG00000024927;ENSMUSG00000028211;…	33
path:mmu05340	Primary immunodeficiency	0.368758	0.649393	ENSMUSG00000026395;ENSMUSG00000037321;ENSMUSG00000036615;ENSMUSG00000049686	4
path:mmu00053	Ascorbate and aldarate metabolism	0.371018	0.649393	ENSMUSG00000026687;ENSMUSG00000035561;ENSMUSG00000035780	3
path:mmu00650	Butanoate metabolism	0.371018	0.649393	ENSMUSG00000093930;ENSMUSG00000057880;ENSMUSG00000027875	3
path:mmu05146	Amoebiasis	0.372715	0.649393	ENSMUSG00000026072;ENSMUSG00000026193;ENSMUSG00000067158;ENSMUSG00000079465;ENSMUSG00000039239;ENSMUSG00000019846;ENSMUSG00000050965;ENSMUSG00000002900;ENSMUSG00000021823;ENSMUSG00000024927;ENSMUSG00000024697;ENSMUSG00000031502;ENSMUSG00000031503	13
path:mmu04925	Aldosterone synthesis and secretion	0.37531	0.649926	ENSMUSG00000050965;ENSMUSG00000042406;ENSMUSG00000023027;ENSMUSG00000022840;ENSMUSG00000015461;ENSMUSG00000045038;ENSMUSG00000049686;ENSMUSG00000039206;ENSMUSG00000030272;ENSMUSG00000003123	10
path:mmu00040	Pentose and glucuronate interconversions	0.392469	0.673521	ENSMUSG00000027227;ENSMUSG00000035561;ENSMUSG00000035780;ENSMUSG00000052131	4
path:mmu04623	Cytosolic DNA-sensing pathway	0.393678	0.673521	ENSMUSG00000042349;ENSMUSG00000026535;ENSMUSG00000021025;ENSMUSG00000024927;ENSMUSG00000038628;ENSMUSG00000040296;ENSMUSG00000029642	7
path:mmu03440	Homologous recombination	0.398116	0.677035	ENSMUSG00000021287;ENSMUSG00000041147;ENSMUSG00000030528	3
path:mmu04918	Thyroid hormone synthesis	0.404179	0.683255	ENSMUSG00000020048;ENSMUSG00000050965;ENSMUSG00000004341;ENSMUSG00000042406;ENSMUSG00000022840;ENSMUSG00000015461;ENSMUSG00000027070;ENSMUSG00000025823	8
path:mmu04721	Synaptic vesicle cycle	0.411797	0.692014	ENSMUSG00000047126;ENSMUSG00000001750;ENSMUSG00000028456;ENSMUSG00000028478;ENSMUSG00000033379;ENSMUSG00000029428;ENSMUSG00000030806	7
path:mmu05216	Thyroid cancer	0.425009	0.710014	ENSMUSG00000056234;ENSMUSG00000039656;ENSMUSG00000025499	3
path:mmu02010	ABC transporters	0.429259	0.712721	ENSMUSG00000037321;ENSMUSG00000026944;ENSMUSG00000015243;ENSMUSG00000028970;ENSMUSG00000030249	5
path:mmu03013	RNA transport	0.431648	0.712721	ENSMUSG00000020290;ENSMUSG00000018765;ENSMUSG00000059796;ENSMUSG00000035530;ENSMUSG00000022855;ENSMUSG00000036941;ENSMUSG00000036992;ENSMUSG00000027509;ENSMUSG00000027905;ENSMUSG00000048439;ENSMUSG00000030091;ENSMUSG00000044709;ENSMUSG00000109511;ENSMUSG00000030447;ENSMUSG00000038398;ENSMUSG00000031490;ENSMUSG00000055334;ENSMUSG00000006941;ENSMUSG00000037475	19
path:mmu04110	Cell cycle	0.444704	0.730035	ENSMUSG00000039239;ENSMUSG00000015312;ENSMUSG00000025358;ENSMUSG00000022521;ENSMUSG00000022672;ENSMUSG00000034165;ENSMUSG00000027641;ENSMUSG00000040044;ENSMUSG00000006215;ENSMUSG00000002297;ENSMUSG00000029176;ENSMUSG00000002068;ENSMUSG00000034218;ENSMUSG00000032409	14
path:mmu04974	Protein digestion and absorption	0.45139	0.732863	ENSMUSG00000067158;ENSMUSG00000079465;ENSMUSG00000020261;ENSMUSG00000022371;ENSMUSG00000022462;ENSMUSG00000028339;ENSMUSG00000031502;ENSMUSG00000031503;ENSMUSG00000032332;ENSMUSG00000015405	10
path:mmu00030	Pentose phosphate pathway	0.451588	0.732863	ENSMUSG00000033065;ENSMUSG00000028980;ENSMUSG00000030695	3
path:mmu04068	FoxO signaling pathway	0.461889	0.743819	ENSMUSG00000055980;ENSMUSG00000019699;ENSMUSG00000039239;ENSMUSG00000015312;ENSMUSG00000025358;ENSMUSG00000050697;ENSMUSG00000053137;ENSMUSG00000022521;ENSMUSG00000039304;ENSMUSG00000028680;ENSMUSG00000028944;ENSMUSG00000000441;ENSMUSG00000030161;ENSMUSG00000025499;ENSMUSG00000034218	15
path:mmu03430	Mismatch repair	0.466196	0.743819	ENSMUSG00000024151;ENSMUSG00000032498	2
path:mmu04964	Proximal tubule bicarbonate reclamation	0.466196	0.743819	ENSMUSG00000044005;ENSMUSG00000060961	2
path:mmu00514	Other types of O-glycan biosynthesis	0.477757	0.758005	ENSMUSG00000052423;ENSMUSG00000020260;ENSMUSG00000034064	3
path:mmu04720	Long-term potentiation	0.483716	0.763196	ENSMUSG00000050965;ENSMUSG00000042406;ENSMUSG00000022521;ENSMUSG00000003644;ENSMUSG00000000441;ENSMUSG00000025499;ENSMUSG00000031309	7
path:mmu04022	cGMP - PKG signaling pathway	0.48734	0.763558	ENSMUSG00000055980;ENSMUSG00000026463;ENSMUSG00000042429;ENSMUSG00000019699;ENSMUSG00000020788;ENSMUSG00000045875;ENSMUSG00000022122;ENSMUSG00000042406;ENSMUSG00000022836;ENSMUSG00000022840;ENSMUSG00000015461;ENSMUSG00000045038;ENSMUSG00000024959;ENSMUSG00000052920;ENSMUSG00000001419;ENSMUSG00000000441;ENSMUSG00000041741;ENSMUSG00000031489;ENSMUSG00000031616	19
path:mmu00510	N-Glycan biosynthesis	0.492011	0.763558	ENSMUSG00000052423;ENSMUSG00000039740;ENSMUSG00000028757;ENSMUSG00000030062;ENSMUSG00000032116	5
path:mmu00591	Linoleic acid metabolism	0.492011	0.763558	ENSMUSG00000074882;ENSMUSG00000027999;ENSMUSG00000015224;ENSMUSG00000075552;ENSMUSG00000075551	5
path:mmu04924	Renin secretion	0.501385	0.773877	ENSMUSG00000042429;ENSMUSG00000022840;ENSMUSG00000059173;ENSMUSG00000049686;ENSMUSG00000041741;ENSMUSG00000031489;ENSMUSG00000031616	7
path:mmu04640	Hematopoietic cell lineage	0.508504	0.774321	ENSMUSG00000026072;ENSMUSG00000047139;ENSMUSG00000020689;ENSMUSG00000042284;ENSMUSG00000027111;ENSMUSG00000002944;ENSMUSG00000030342;ENSMUSG00000030577;ENSMUSG00000030748	9
path:mmu04911	Insulin secretion	0.508504	0.774321	ENSMUSG00000050965;ENSMUSG00000037386;ENSMUSG00000042406;ENSMUSG00000022840;ENSMUSG00000015461;ENSMUSG00000049044;ENSMUSG00000028645;ENSMUSG00000061601;ENSMUSG00000038260	9
path:mmu04930	Type II diabetes mellitus	0.512443	0.774321	ENSMUSG00000055980;ENSMUSG00000021948;ENSMUSG00000048379;ENSMUSG00000045038;ENSMUSG00000041237	5
path:mmu05142	Chagas disease (American trypanosomiasis)	0.514331	0.774321	ENSMUSG00000026031;ENSMUSG00000019699;ENSMUSG00000039239;ENSMUSG00000021025;ENSMUSG00000022052;ENSMUSG00000053137;ENSMUSG00000024927;ENSMUSG00000024697;ENSMUSG00000009630;ENSMUSG00000003814;ENSMUSG00000032508	11
path:mmu04670	Leukocyte transendothelial migration	0.51932	0.774321	ENSMUSG00000026430;ENSMUSG00000050965;ENSMUSG00000021638;ENSMUSG00000021823;ENSMUSG00000059456;ENSMUSG00000053137;ENSMUSG00000022512;ENSMUSG00000047109;ENSMUSG00000068036;ENSMUSG00000049044;ENSMUSG00000030672;ENSMUSG00000015340;ENSMUSG00000031207	13
path:mmu00533	Glycosaminoglycan biosynthesis - keratan sulfate	0.52333	0.774321	ENSMUSG00000052423	1
path:mmu00140	Steroid hormone biosynthesis	0.524033	0.774321	ENSMUSG00000026675;ENSMUSG00000021214;ENSMUSG00000096852;ENSMUSG00000074882;ENSMUSG00000035780;ENSMUSG00000029272;ENSMUSG00000075552;ENSMUSG00000075551;ENSMUSG00000031844	9
path:mmu00592	alpha-Linolenic acid metabolism	0.526211	0.774321	ENSMUSG00000027999;ENSMUSG00000010651	2
path:mmu04977	Vitamin digestion and absorption	0.526211	0.774321	ENSMUSG00000020609;ENSMUSG00000032083	2
path:mmu03460	Fanconi anemia pathway	0.532558	0.775306	ENSMUSG00000039738;ENSMUSG00000041147;ENSMUSG00000030528;ENSMUSG00000032409;ENSMUSG00000032498	5
path:mmu04261	Adrenergic signaling in cardiomyocytes	0.537538	0.775306	ENSMUSG00000057329;ENSMUSG00000026463;ENSMUSG00000019699;ENSMUSG00000061086;ENSMUSG00000050965;ENSMUSG00000021180;ENSMUSG00000045875;ENSMUSG00000022052;ENSMUSG00000042406;ENSMUSG00000053137;ENSMUSG00000022840;ENSMUSG00000015461;ENSMUSG00000063889;ENSMUSG00000024777;ENSMUSG00000049044;ENSMUSG00000009630	16
path:mmu01230	Biosynthesis of amino acids	0.5378	0.775306	ENSMUSG00000033065;ENSMUSG00000076441;ENSMUSG00000041237;ENSMUSG00000063524;ENSMUSG00000025533;ENSMUSG00000030695;ENSMUSG00000001670;ENSMUSG00000062070	8
path:mmu05132	Salmonella infection	0.5378	0.775306	ENSMUSG00000079164;ENSMUSG00000038195;ENSMUSG00000018707;ENSMUSG00000053137;ENSMUSG00000024927;ENSMUSG00000030516;ENSMUSG00000073982;ENSMUSG00000032508	8
path:mmu05020	Prion diseases	0.552989	0.793177	ENSMUSG00000022762;ENSMUSG00000026923;ENSMUSG00000003873	3
path:mmu04660	T cell receptor signaling pathway	0.556267	0.793869	ENSMUSG00000026395;ENSMUSG00000019699;ENSMUSG00000021025;ENSMUSG00000053137;ENSMUSG00000032688;ENSMUSG00000024927;ENSMUSG00000000441;ENSMUSG00000004266;ENSMUSG00000040525;ENSMUSG00000025499;ENSMUSG00000032475	11
path:mmu04914	Progesterone-mediated oocyte maturation	0.569574	0.802456	ENSMUSG00000019699;ENSMUSG00000025358;ENSMUSG00000053137;ENSMUSG00000022840;ENSMUSG00000003644;ENSMUSG00000039782;ENSMUSG00000029176;ENSMUSG00000000441;ENSMUSG00000031309	9
path:mmu04976	Bile secretion	0.569923	0.802456	ENSMUSG00000047638;ENSMUSG00000021670;ENSMUSG00000022840;ENSMUSG00000024411;ENSMUSG00000028645;ENSMUSG00000028970;ENSMUSG00000060961	7
path:mmu04514	Cell adhesion molecules (CAMs)	0.572948	0.802456	ENSMUSG00000026395;ENSMUSG00000020592;ENSMUSG00000021638;ENSMUSG00000022512;ENSMUSG00000022762;ENSMUSG00000047109;ENSMUSG00000060550;ENSMUSG00000053835;ENSMUSG00000033278;ENSMUSG00000024109;ENSMUSG00000016496;ENSMUSG00000035513;ENSMUSG00000027111;ENSMUSG00000050587;ENSMUSG00000027322;ENSMUSG00000030577;ENSMUSG00000003316	17
path:mmu00970	Aminoacyl-tRNA biosynthesis	0.573587	0.802456	ENSMUSG00000026615;ENSMUSG00000021420;ENSMUSG00000024493;ENSMUSG00000043572	4
path:mmu04015	Rap1 signaling pathway	0.576971	0.803235	ENSMUSG00000026430;ENSMUSG00000019699;ENSMUSG00000037533;ENSMUSG00000000120;ENSMUSG00000020689;ENSMUSG00000050965;ENSMUSG00000053137;ENSMUSG00000022840;ENSMUSG00000068036;ENSMUSG00000071042;ENSMUSG00000036585;ENSMUSG00000024962;ENSMUSG00000049044;ENSMUSG00000040152;ENSMUSG00000028864;ENSMUSG00000029231;ENSMUSG00000025856;ENSMUSG00000000441;ENSMUSG00000030583;ENSMUSG00000038387;ENSMUSG00000025499;…	23
path:mmu00910	Nitrogen metabolism	0.593056	0.819302	ENSMUSG00000038526	1
path:mmu04973	Carbohydrate digestion and absorption	0.594282	0.819302	ENSMUSG00000019699;ENSMUSG00000074264;ENSMUSG00000028976;ENSMUSG00000068587	4
path:mmu04390	Hippo signaling pathway	0.606129	0.831117	ENSMUSG00000039239;ENSMUSG00000020644;ENSMUSG00000022052;ENSMUSG00000022568;ENSMUSG00000022676;ENSMUSG00000024182;ENSMUSG00000034165;ENSMUSG00000036585;ENSMUSG00000054932;ENSMUSG00000029370;ENSMUSG00000002083;ENSMUSG00000009630;ENSMUSG00000031661;ENSMUSG00000057367;ENSMUSG00000032179;ENSMUSG00000041688	16
path:mmu04966	Collecting duct acid secretion	0.608705	0.831117	ENSMUSG00000001750;ENSMUSG00000005553	2
path:mmu05032	Morphine addiction	0.613188	0.833231	ENSMUSG00000042429;ENSMUSG00000050965;ENSMUSG00000021699;ENSMUSG00000022840;ENSMUSG00000059173;ENSMUSG00000042249;ENSMUSG00000041741;ENSMUSG00000025584;ENSMUSG00000032177	9
path:mmu05214	Glioma	0.622189	0.841436	ENSMUSG00000019699;ENSMUSG00000050965;ENSMUSG00000029231;ENSMUSG00000025856;ENSMUSG00000000441;ENSMUSG00000025499	6
path:mmu03020	RNA polymerase	0.633976	0.853314	ENSMUSG00000038628;ENSMUSG00000029642	2
path:mmu04550	Signaling pathways regulating pluripotency of stem cells	0.641613	0.859519	ENSMUSG00000019699;ENSMUSG00000020167;ENSMUSG00000020644;ENSMUSG00000053137;ENSMUSG00000000532;ENSMUSG00000024182;ENSMUSG00000025050;ENSMUSG00000027796;ENSMUSG00000007872;ENSMUSG00000029556;ENSMUSG00000000441;ENSMUSG00000025499;ENSMUSG00000031565;ENSMUSG00000038872	14
path:mmu00230	Purine metabolism	0.646603	0.862137	ENSMUSG00000026192;ENSMUSG00000078941;ENSMUSG00000021699;ENSMUSG00000060579;ENSMUSG00000022840;ENSMUSG00000059173;ENSMUSG00000038628;ENSMUSG00000041237;ENSMUSG00000028032;ENSMUSG00000028792;ENSMUSG00000029366;ENSMUSG00000029642;ENSMUSG00000075543;ENSMUSG00000064330;ENSMUSG00000041741;ENSMUSG00000025584;ENSMUSG00000005686;ENSMUSG00000032177	18
path:mmu04970	Salivary secretion	0.663845	0.88099	ENSMUSG00000026463;ENSMUSG00000050965;ENSMUSG00000045875;ENSMUSG00000022840;ENSMUSG00000052920;ENSMUSG00000047517;ENSMUSG00000031489	7
path:mmu05321	Inflammatiory bowel disease (IBD)	0.678261	0.885441	ENSMUSG00000026104;ENSMUSG00000079164;ENSMUSG00000039239;ENSMUSG00000024927;ENSMUSG00000030748	5
path:mmu00532	Glycosaminoglycan biosynthesis - chondroitin sulfate / dermatan sulfate	0.682851	0.885441	ENSMUSG00000038181	1
path:mmu04140	Regulation of autophagy	0.683999	0.885441	ENSMUSG00000004798;ENSMUSG00000050697;ENSMUSG00000030161	3
path:mmu04960	Aldosterone-regulated sodium reabsorption	0.683999	0.885441	ENSMUSG00000055980;ENSMUSG00000050965;ENSMUSG00000002504	3
path:mmu04072	Phospholipase D signaling pathway	0.68509	0.885441	ENSMUSG00000019699;ENSMUSG00000050965;ENSMUSG00000036095;ENSMUSG00000059456;ENSMUSG00000022840;ENSMUSG00000049044;ENSMUSG00000027695;ENSMUSG00000029231;ENSMUSG00000025856;ENSMUSG00000000441;ENSMUSG00000038387;ENSMUSG00000003269;ENSMUSG00000025499;ENSMUSG00000031861	14
path:mmu00590	Arachidonic acid metabolism	0.685905	0.885441	ENSMUSG00000071072;ENSMUSG00000004341;ENSMUSG00000024055;ENSMUSG00000074882;ENSMUSG00000027999;ENSMUSG00000027983;ENSMUSG00000015224;ENSMUSG00000063929	8
path:mmu04145	Phagosome	0.697021	0.886223	ENSMUSG00000038195;ENSMUSG00000020689;ENSMUSG00000018707;ENSMUSG00000043091;ENSMUSG00000037321;ENSMUSG00000060550;ENSMUSG00000053835;ENSMUSG00000001750;ENSMUSG00000024863;ENSMUSG00000054580;ENSMUSG00000040152;ENSMUSG00000033379;ENSMUSG00000028879;ENSMUSG00000002944;ENSMUSG00000030137;ENSMUSG00000003814;ENSMUSG00000015340	17
path:mmu04270	Vascular smooth muscle contraction	0.698808	0.886223	ENSMUSG00000050965;ENSMUSG00000021948;ENSMUSG00000045875;ENSMUSG00000022836;ENSMUSG00000022840;ENSMUSG00000045038;ENSMUSG00000052920;ENSMUSG00000027999;ENSMUSG00000063929;ENSMUSG00000029761;ENSMUSG00000000441;ENSMUSG00000037166;ENSMUSG00000031616	13
path:mmu00830	Retinol metabolism	0.698992	0.886223	ENSMUSG00000066441;ENSMUSG00000022555;ENSMUSG00000074882;ENSMUSG00000074207;ENSMUSG00000063929;ENSMUSG00000035780;ENSMUSG00000075552;ENSMUSG00000075551	8
path:mmu04610	Complement and coagulation cascades	0.698992	0.886223	ENSMUSG00000026365;ENSMUSG00000026579;ENSMUSG00000021492;ENSMUSG00000022037;ENSMUSG00000022887;ENSMUSG00000024863;ENSMUSG00000001930;ENSMUSG00000031645	8
path:mmu00983	Drug metabolism - other enzymes	0.705731	0.89079	ENSMUSG00000028755;ENSMUSG00000035780;ENSMUSG00000056973;ENSMUSG00000061959	4
path:mmu04730	Long-term depression	0.709695	0.89183	ENSMUSG00000050965;ENSMUSG00000052920;ENSMUSG00000000441;ENSMUSG00000025499;ENSMUSG00000009630	5
path:mmu00500	Starch and sucrose metabolism	0.752723	0.929822	ENSMUSG00000062646;ENSMUSG00000074264;ENSMUSG00000035780;ENSMUSG00000068587	4
path:mmu04961	Endocrine and other factor-regulated calcium reabsorption	0.752723	0.929822	ENSMUSG00000019768;ENSMUSG00000047126;ENSMUSG00000050965;ENSMUSG00000028478	4
path:mmu05412	Arrhythmogenic right ventricular cardiomyopathy (ARVC)	0.754183	0.929822	ENSMUSG00000020689;ENSMUSG00000054889;ENSMUSG00000042284;ENSMUSG00000041957;ENSMUSG00000027111;ENSMUSG00000029156	6
path:mmu04020	Calcium signaling pathway	0.758752	0.929822	ENSMUSG00000026463;ENSMUSG00000018166;ENSMUSG00000020788;ENSMUSG00000050965;ENSMUSG00000059456;ENSMUSG00000045875;ENSMUSG00000022122;ENSMUSG00000022836;ENSMUSG00000024697;ENSMUSG00000059173;ENSMUSG00000039156;ENSMUSG00000029231;ENSMUSG00000029470;ENSMUSG00000049686;ENSMUSG00000057342;ENSMUSG00000031489;ENSMUSG00000031616	17
path:mmu00760	Nicotinate and nicotinamide metabolism	0.76131	0.929822	ENSMUSG00000028992;ENSMUSG00000032271	2
path:mmu04614	Renin-angiotensin system	0.76131	0.929822	ENSMUSG00000023845;ENSMUSG00000015405	2
path:mmu05217	Basal cell carcinoma	0.767081	0.929822	ENSMUSG00000021318;ENSMUSG00000021466;ENSMUSG00000024182;ENSMUSG00000001761	4
path:mmu04310	Wnt signaling pathway	0.767093	0.929822	ENSMUSG00000050965;ENSMUSG00000022521;ENSMUSG00000022855;ENSMUSG00000024182;ENSMUSG00000034165;ENSMUSG00000024913;ENSMUSG00000047604;ENSMUSG00000027630;ENSMUSG00000027860;ENSMUSG00000028344;ENSMUSG00000037373;ENSMUSG00000030020;ENSMUSG00000031661	13
path:mmu04114	Oocyte meiosis	0.775323	0.929822	ENSMUSG00000025358;ENSMUSG00000002324;ENSMUSG00000022840;ENSMUSG00000024777;ENSMUSG00000003644;ENSMUSG00000039782;ENSMUSG00000029176;ENSMUSG00000002068;ENSMUSG00000009630;ENSMUSG00000031309	10
path:mmu00534	Glycosaminoglycan biosynthesis - heparan sulfate / heparin	0.776618	0.929822	ENSMUSG00000045216	1
path:mmu03030	DNA replication	0.778611	0.929822	ENSMUSG00000024925;ENSMUSG00000052926	2
path:mmu05410	Hypertrophic cardiomyopathy (HCM)	0.779217	0.929822	ENSMUSG00000039239;ENSMUSG00000020689;ENSMUSG00000042284;ENSMUSG00000050697;ENSMUSG00000027111;ENSMUSG00000028944;ENSMUSG00000029156	7
path:mmu05031	Amphetamine addiction	0.791032	0.939971	ENSMUSG00000061718;ENSMUSG00000050965;ENSMUSG00000042406;ENSMUSG00000022840;ENSMUSG00000015461	5
path:mmu04727	GABAergic synapse	0.800438	0.94204	ENSMUSG00000044005;ENSMUSG00000050965;ENSMUSG00000022462;ENSMUSG00000057880;ENSMUSG00000022840;ENSMUSG00000030108;ENSMUSG00000030161	7
path:mmu04070	Phosphatidylinositol signaling system	0.800776	0.94204	ENSMUSG00000040648;ENSMUSG00000050965;ENSMUSG00000036095;ENSMUSG00000021385;ENSMUSG00000025178;ENSMUSG00000033526;ENSMUSG00000039431;ENSMUSG00000001173	8
path:mmu04664	Fc epsilon RI signaling pathway	0.802724	0.94204	ENSMUSG00000019699;ENSMUSG00000050965;ENSMUSG00000053137;ENSMUSG00000000441;ENSMUSG00000025499	5
path:mmu04913	Ovarian Steroidogenesis	0.806349	0.942399	ENSMUSG00000026675;ENSMUSG00000022840;ENSMUSG00000015224;ENSMUSG00000031844	4
path:mmu05416	Viral myocarditis	0.811527	0.944564	ENSMUSG00000060550;ENSMUSG00000053835;ENSMUSG00000028914;ENSMUSG00000029156;ENSMUSG00000007655;ENSMUSG00000004446	6
path:mmu04630	Jak-STAT signaling pathway	0.818569	0.948872	ENSMUSG00000026104;ENSMUSG00000057329;ENSMUSG00000019699;ENSMUSG00000004043;ENSMUSG00000048379;ENSMUSG00000022521;ENSMUSG00000022967;ENSMUSG00000034165;ENSMUSG00000033467;ENSMUSG00000000441;ENSMUSG00000004266;ENSMUSG00000030748;ENSMUSG00000025499;ENSMUSG00000044244	14
path:mmu04014	Ras signaling pathway	0.828553	0.954458	ENSMUSG00000026430;ENSMUSG00000026482;ENSMUSG00000019699;ENSMUSG00000000120;ENSMUSG00000050965;ENSMUSG00000068036;ENSMUSG00000071042;ENSMUSG00000036585;ENSMUSG00000024927;ENSMUSG00000024959;ENSMUSG00000024962;ENSMUSG00000027695;ENSMUSG00000027999;ENSMUSG00000028864;ENSMUSG00000029231;ENSMUSG00000025856;ENSMUSG00000000441;ENSMUSG00000038387;ENSMUSG00000025499;ENSMUSG00000031453;ENSMUSG00000031565	21
path:mmu04392	Hippo signaling pathway - multiple species	0.83011	0.954458	ENSMUSG00000029370	1
path:mmu00512	Mucin type O-glycan biosynthesis	0.845197	0.967887	ENSMUSG00000017929	1
path:mmu05150	Staphylococcus aureus infection	0.869056	0.991212	ENSMUSG00000026365;ENSMUSG00000022887;ENSMUSG00000024863	3
path:mmu04810	Regulation of actin cytoskeleton	0.878634	0.998128	ENSMUSG00000026193;ENSMUSG00000020689;ENSMUSG00000042284;ENSMUSG00000021823;ENSMUSG00000022443;ENSMUSG00000022836;ENSMUSG00000036585;ENSMUSG00000027111;ENSMUSG00000029231;ENSMUSG00000025856;ENSMUSG00000000441;ENSMUSG00000030739;ENSMUSG00000038387;ENSMUSG00000030447;ENSMUSG00000030672;ENSMUSG00000058325;ENSMUSG00000025499;ENSMUSG00000031565;ENSMUSG00000031207	19
path:mmu04962	Vasopressin-regulated water reabsorption	0.882724	0.998779	ENSMUSG00000018707;ENSMUSG00000024411	2
path:mmu05414	Dilated cardiomyopathy (DCM)	0.888019	0.999272	ENSMUSG00000039239;ENSMUSG00000020689;ENSMUSG00000042284;ENSMUSG00000022840;ENSMUSG00000027111;ENSMUSG00000029156	6
path:mmu04916	Melanogenesis	0.890527	0.999272	ENSMUSG00000050965;ENSMUSG00000022122;ENSMUSG00000022129;ENSMUSG00000022521;ENSMUSG00000022840;ENSMUSG00000000441;ENSMUSG00000025499	7
path:mmu04728	Dopaminergic synapse	0.894744	0.999272	ENSMUSG00000019699;ENSMUSG00000061718;ENSMUSG00000050965;ENSMUSG00000022052;ENSMUSG00000042406;ENSMUSG00000053137;ENSMUSG00000022840;ENSMUSG00000015461;ENSMUSG00000024777;ENSMUSG00000009630	10
path:mmu03050	Proteasome	0.900753	0.999272	ENSMUSG00000078153;ENSMUSG00000022216	2
path:mmu04978	Mineral absorption	0.900753	0.999272	ENSMUSG00000015653;ENSMUSG00000050708	2
path:mmu04611	Platelet activation	0.907261	1	ENSMUSG00000019699;ENSMUSG00000020689;ENSMUSG00000053137;ENSMUSG00000022836;ENSMUSG00000022840;ENSMUSG00000052920;ENSMUSG00000049686;ENSMUSG00000050732;ENSMUSG00000001930	9
path:mmu04724	Glutamatergic synapse	0.915022	1	ENSMUSG00000044005;ENSMUSG00000050965;ENSMUSG00000022462;ENSMUSG00000022840;ENSMUSG00000005089;ENSMUSG00000027695;ENSMUSG00000042249;ENSMUSG00000037541	8
path:mmu00562	Inositol phosphate metabolism	0.91957	1	ENSMUSG00000021385;ENSMUSG00000025178;ENSMUSG00000039431;ENSMUSG00000001173	4
path:mmu04750	Inflammatory mediator regulation of TRP channels	0.921412	1	ENSMUSG00000026072;ENSMUSG00000050965;ENSMUSG00000021948;ENSMUSG00000053137;ENSMUSG00000022840;ENSMUSG00000045038;ENSMUSG00000074882;ENSMUSG00000015224;ENSMUSG00000063929	9
path:mmu04971	Gastric acid secretion	0.930431	1	ENSMUSG00000050965;ENSMUSG00000022836;ENSMUSG00000022840;ENSMUSG00000005553	4
path:mmu05133	Pertussis	0.944276	1	ENSMUSG00000053137;ENSMUSG00000024927;ENSMUSG00000041515;ENSMUSG00000032508	4
path:mmu04650	Natural killer cell mediated cytotoxicity	0.944986	1	ENSMUSG00000050965;ENSMUSG00000059456;ENSMUSG00000022967;ENSMUSG00000060550;ENSMUSG00000053835;ENSMUSG00000039304;ENSMUSG00000000441;ENSMUSG00000004446;ENSMUSG00000004266;ENSMUSG00000025499	10
path:mmu04972	Pancreatic secretion	0.951427	1	ENSMUSG00000026463;ENSMUSG00000020788;ENSMUSG00000050965;ENSMUSG00000022840;ENSMUSG00000027999;ENSMUSG00000060961	6
path:mmu00240	Pyrimidine metabolism	0.954613	1	ENSMUSG00000075704;ENSMUSG00000038628;ENSMUSG00000028755;ENSMUSG00000013629;ENSMUSG00000029366;ENSMUSG00000029642	6
path:mmu04921	Oxytocin signaling pathway	0.95675	1	ENSMUSG00000001034;ENSMUSG00000050965;ENSMUSG00000050697;ENSMUSG00000022836;ENSMUSG00000022840;ENSMUSG00000022951;ENSMUSG00000028944;ENSMUSG00000030272;ENSMUSG00000000441;ENSMUSG00000025499;ENSMUSG00000058444	11
path:mmu05330	Allograft rejection	0.958544	1	ENSMUSG00000060550;ENSMUSG00000053835	2
path:mmu04672	Intestinal immune network for IgA production	0.960679	1	ENSMUSG00000026417	1
path:mmu05323	Rheumatoid arthritis	0.964761	1	ENSMUSG00000039239;ENSMUSG00000001750;ENSMUSG00000033379;ENSMUSG00000001348	4
path:mmu05332	Graft-versus-host disease	0.965415	1	ENSMUSG00000060550;ENSMUSG00000053835	2
path:mmu03420	Nucleotide excision repair	0.96793	1	ENSMUSG00000006599	1
path:mmu04726	Serotonergic synapse	0.971986	1	ENSMUSG00000050965;ENSMUSG00000096852;ENSMUSG00000022840;ENSMUSG00000024190;ENSMUSG00000074882;ENSMUSG00000015224;ENSMUSG00000000441;ENSMUSG00000025499	8
path:mmu05034	Alcoholism	0.974802	1	ENSMUSG00000041126;ENSMUSG00000061718;ENSMUSG00000016559;ENSMUSG00000069306;ENSMUSG00000060639;ENSMUSG00000018102;ENSMUSG00000042406;ENSMUSG00000022840;ENSMUSG00000015461;ENSMUSG00000048482;ENSMUSG00000068854;ENSMUSG00000000441;ENSMUSG00000025499;ENSMUSG00000049932	14
path:mmu04725	Cholinergic synapse	0.97754	1	ENSMUSG00000057329;ENSMUSG00000019699;ENSMUSG00000050965;ENSMUSG00000042406;ENSMUSG00000022840;ENSMUSG00000025499	6
path:mmu04940	Type I diabetes mellitus	0.978192	1	ENSMUSG00000060550;ENSMUSG00000053835	2
path:mmu04723	Retrograde endocannabinoid signaling	0.980735	1	ENSMUSG00000050965;ENSMUSG00000053137;ENSMUSG00000022840;ENSMUSG00000039206;ENSMUSG00000033174	5
path:mmu04060	Cytokine-cytokine receptor interaction	0.981266	1	ENSMUSG00000026072;ENSMUSG00000039239;ENSMUSG00000000120;ENSMUSG00000000532;ENSMUSG00000022967;ENSMUSG00000023905;ENSMUSG00000023915;ENSMUSG00000024962;ENSMUSG00000039304;ENSMUSG00000042333;ENSMUSG00000028864;ENSMUSG00000029231;ENSMUSG00000029417;ENSMUSG00000033467;ENSMUSG00000025856;ENSMUSG00000002897;ENSMUSG00000030748;ENSMUSG00000044244;ENSMUSG00000035448	19
path:mmu04062	Chemokine signaling pathway	0.985041	1	ENSMUSG00000026104;ENSMUSG00000019699;ENSMUSG00000021025;ENSMUSG00000021948;ENSMUSG00000059456;ENSMUSG00000022840;ENSMUSG00000024927;ENSMUSG00000029417;ENSMUSG00000042249;ENSMUSG00000000441;ENSMUSG00000025499;ENSMUSG00000035448	12
path:mmu04713	Circadian entrainment	0.989573	1	ENSMUSG00000050965;ENSMUSG00000021180;ENSMUSG00000022840;ENSMUSG00000052920	4
path:mmu05320	Autoimmune thyroid disease	0.989791	1	ENSMUSG00000060550;ENSMUSG00000053835	2
path:mmu05322	Systemic lupus erythematosus	0.995614	1	ENSMUSG00000041126;ENSMUSG00000016559;ENSMUSG00000069306;ENSMUSG00000060639;ENSMUSG00000018102;ENSMUSG00000068854;ENSMUSG00000049932	7
path:mmu04742	Taste transduction	0.9981	1	ENSMUSG00000059173;ENSMUSG00000044359	2
path:mmu04080	Neuroactive ligand-receptor interaction	0.999996	1	ENSMUSG00000042429;ENSMUSG00000014609;ENSMUSG00000041078;ENSMUSG00000022041;ENSMUSG00000045875;ENSMUSG00000022122;ENSMUSG00000029470;ENSMUSG00000003476;ENSMUSG00000031489;ENSMUSG00000031861;ENSMUSG00000031616;ENSMUSG00000045087;ENSMUSG00000044359	13
path:mmu04740	Olfactory transduction	1	1	ENSMUSG00000051359;ENSMUSG00000052920;ENSMUSG00000059173;ENSMUSG00000042249	4

## Sheet: Male
SUPPLEMENTARY TABLE 3 | KEGG pathways of all DEGs
KEGG ID	Term	P_value	P_adjust	Gene ID	Number of DEGs
path:mmu00830	Retinol metabolism		4.69184e-06	0.00129964	18
path:mmu03320	PPAR signaling pathway		2.23127e-05	0.0030903	16
path:mmu05152	Tuberculosis		9.89766e-05	0.00664984	25
path:mmu00100	Steroid biosynthesis		0.000141713	0.00664984	6
path:mmu05150	Staphylococcus aureus infection		0.000148208	0.00664984	11
path:mmu00140	Steroid hormone biosynthesis		0.000151978	0.00664984	15
path:mmu04145	Phagosome		0.000191656	0.00664984	24
path:mmu05416	Viral myocarditis		0.000192053	0.00664984	14
path:mmu04612	Antigen processing and presentation		0.00095581	0.0294177	13
path:mmu05204	Chemical carcinogenesis		0.00117016	0.0313996	14
path:mmu00591	Linoleic acid metabolism		0.00124692	0.0313996	9
path:mmu01200	Carbon metabolism		0.00169323	0.0390854	16
path:mmu00590	Arachidonic acid metabolism		0.00193355	0.0411996	13
path:mmu05144	Malaria		0.00232609	0.0460233	9
path:mmu05323	Rheumatoid arthritis		0.00285981	0.0528111	12
path:mmu05145	Toxoplasmosis		0.00327101	0.0534627	15
path:mmu00564	Glycerophospholipid metabolism		0.0032811	0.0534627	13
path:mmu05140	Leishmaniasis		0.00397204	0.0573075	10
path:mmu04750	Inflammatory mediator regulation of TRP channels		0.00411973	0.0573075	16
path:mmu00260	Glycine, serine and threonine metabolism		0.00431023	0.0573075	7
path:mmu04510	Focal adhesion		0.00434461	0.0573075	23
path:mmu05134	Legionellosis		0.00461255	0.0580761	9
path:mmu00460	Cyanoamino acid metabolism		0.00509213	0.0589879	2
path:mmu04514	Cell adhesion molecules (CAMs)		0.00511086	0.0589879	19
path:mmu00511	Other glycan degradation		0.00539641	0.0597922	4
path:mmu00565	Ether lipid metabolism		0.00681598	0.0726164	7
path:mmu04721	Synaptic vesicle cycle		0.00748407	0.076781	9
path:mmu04512	ECM-receptor interaction		0.00865954	0.0823652	11
path:mmu05164	Influenza A		0.00871494	0.0823652	19
path:mmu05205	Proteoglycans in cancer		0.009132	0.0823652	22
path:mmu04380	Osteoclast differentiation		0.00946381	0.0823652	15
path:mmu04932	Non-alcoholic fatty liver disease (NAFLD)		0.00951512	0.0823652	17
path:mmu05330	Allograft rejection		0.00995475	0.0829651	8
path:mmu04152	AMPK signaling pathway		0.0101834	0.0829651	15
path:mmu04151	PI3K-Akt signaling pathway		0.0117093	0.0926705	33
path:mmu05332	Graft-versus-host disease		0.0125182	0.0934365	8
path:mmu00780	Biotin metabolism		0.0127752	0.0934365	1
path:mmu00010	Glycolysis / Gluconeogenesis		0.012818	0.0934365	9
path:mmu00600	Sphingolipid metabolism		0.0132453	0.0940754	7
path:mmu04115	p53 signaling pathway		0.0141615	0.0949039	9
path:mmu00603	Glycosphingolipid biosynthesis - globo series		0.0148763	0.0949039	3
path:mmu00604	Glycosphingolipid biosynthesis - ganglio series		0.0148763	0.0949039	3
path:mmu00071	Fatty acid degradation		0.0149346	0.0949039	7
path:mmu00620	Pyruvate metabolism		0.0154746	0.0949039	6
path:mmu04140	Regulation of autophagy		0.0154746	0.0949039	6
path:mmu05203	Viral carcinogenesis		0.0157602	0.0949039	23
path:mmu05322	Systemic lupus erythematosus		0.0172827	0.101857	16
path:mmu04215	Apoptosis - multiple species		0.0176512	0.101862	5
path:mmu04940	Type I diabetes mellitus		0.0210418	0.118951	8
path:mmu04340	Hedgehog signaling pathway		0.022526	0.124717	6
path:mmu00450	Selenocompound metabolism		0.0233301	0.124717	3
path:mmu05020	Prion diseases		0.0234126	0.124717	5
path:mmu00290	Valine, leucine and isoleucine biosynthesis		0.0244229	0.127644	1
path:mmu05222	Small cell lung cancer		0.0252778	0.129666	10
path:mmu05012	Parkinson's disease		0.0262551	0.13223	14
path:mmu04978	Mineral absorption		0.0283016	0.136905	6
path:mmu00190	Oxidative phosphorylation		0.0286294	0.136905	13
path:mmu04650	Natural killer cell mediated cytotoxicity		0.028666	0.136905	15
path:mmu05166	HTLV-I infection		0.0298777	0.137018	26
path:mmu05230	Central carbon metabolism in cancer		0.0303828	0.137018	8
path:mmu04010	MAPK signaling pathway		0.0309682	0.137018	24
path:mmu04950	Maturity onset diabetes of the young		0.0309856	0.137018	4
path:mmu05146	Amoebiasis		0.031163	0.137018	12
path:mmu05168	Herpes simplex infection		0.0325376	0.139283	20
path:mmu00430	Taurine and hypotaurine metabolism		0.0326837	0.139283	2
path:mmu05200	Pathways in cancer		0.0338597	0.139291	35
path:mmu01230	Biosynthesis of amino acids		0.033939	0.139291	9
path:mmu00670	One carbon pool by folate		0.0341941	0.139291	3
path:mmu00630	Glyoxylate and dicarboxylate metabolism		0.0357222	0.14317	4
path:mmu04620	Toll-like receptor signaling pathway		0.0361802	0.14317	11
path:mmu05216	Thyroid cancer		0.0408813	0.157648	4
path:mmu05321	Inflammatiory bowel disease (IBD)		0.0411837	0.157648	7
path:mmu04210	Apoptosis		0.0416562	0.157648	14
path:mmu05320	Autoimmune thyroid disease		0.0422878	0.157648	8
path:mmu00330	Arginine and proline metabolism		0.0426845	0.157648	6
path:mmu00531	Glycosaminoglycan degradation		0.0475463	0.173294	3
path:mmu04150	mTOR signaling pathway		0.0487603	0.174999	7
path:mmu04920	Adipocytokine signaling pathway		0.0492777	0.174999	8
path:mmu04211	Longevity regulating pathway - mammal		0.0511629	0.177653	10
path:mmu00072	Synthesis and degradation of ketone bodies		0.0513078	0.177653	2
path:mmu00360	Phenylalanine metabolism		0.0551579	0.185723	3
path:mmu04640	Hematopoietic cell lineage		0.0559879	0.185723	9
path:mmu05014	Amyotrophic lateral sclerosis (ALS)		0.0561126	0.185723	6
path:mmu04520	Adherens junction		0.0569907	0.185723	8
path:mmu04917	Prolactin signaling pathway		0.0569907	0.185723	8
path:mmu04672	Intestinal immune network for IgA production		0.0584885	0.188387	5
path:mmu04071	Sphingolipid signaling pathway		0.0629684	0.200485	12
path:mmu00020	Citrate cycle (TCA cycle)		0.0658206	0.207185	4
path:mmu00970	Aminoacyl-tRNA biosynthesis		0.0704811	0.217009	5
path:mmu00280	Valine, leucine and isoleucine degradation		0.0718988	0.217009	6
path:mmu05215	Prostate cancer		0.0720568	0.217009	9
path:mmu05310	Asthma		0.0722179	0.217009	3
path:mmu04144	Endocytosis		0.0728587	0.217009	24
path:mmu00400	Phenylalanine, tyrosine and tryptophan biosynthesis		0.074777	0.220354	1
path:mmu04974	Protein digestion and absorption		0.0764847	0.223013	9
path:mmu04933	AGE-RAGE signaling pathway in diabetic complications		0.0773538	0.223198	10
path:mmu00051	Fructose and mannose metabolism		0.0808682	0.224934	4
path:mmu03030	DNA replication		0.0808682	0.224934	4
path:mmu05340	Primary immunodeficiency		0.0808682	0.224934	4
path:mmu00340	Histidine metabolism		0.0816409	0.224934	3
path:mmu04015	Rap1 signaling pathway		0.0820157	0.224934	19
path:mmu05221	Acute myeloid leukemia		0.0837465	0.227429	6
path:mmu05202	Transcriptional misregulation in cancers		0.0856647	0.23038	16
path:mmu00120	Primary bile acid biosynthesis		0.0867174	0.230968	2
path:mmu00250	Alanine, aspartate and glutamate metabolism		0.0890218	0.232875	4
path:mmu04919	Thyroid hormone signaling pathway		0.0901405	0.232875	11
path:mmu00270	Cysteine and methionine metabolism		0.0909243	0.232875	5
path:mmu00062	Fatty acid elongation		0.0916367	0.232875	3
path:mmu00900	Terpenoid backbone biosynthesis		0.0916367	0.232875	3
path:mmu00750	Vitamin B6 metabolism		0.0954065	0.240251	1
path:mmu05218	Melanoma		0.0996844	0.248762	7
path:mmu04726	Serotonergic synapse		0.10205	0.250488	12
path:mmu01040	Biosynthesis of unsaturated fatty acids		0.102185	0.250488	3
path:mmu05161	Hepatitis B		0.104193	0.253172	13
path:mmu00350	Tyrosine metabolism		0.106548	0.256641	4
path:mmu05169	Epstein-Barr virus infection		0.10829	0.25859	18
path:mmu04930	Type II diabetes mellitus		0.114234	0.27045	5
path:mmu04975	Fat digestion and absorption		0.115899	0.27071	4
path:mmu00232	Caffeine metabolism		0.117412	0.27071	1
path:mmu04540	Gap junction		0.119039	0.27071	8
path:mmu05410	Hypertrophic cardiomyopathy (HCM)		0.119039	0.27071	8
path:mmu04260	Cardiac muscle contraction		0.11923	0.27071	7
path:mmu04270	Vascular smooth muscle contraction		0.12105	0.272608	12
path:mmu01212	Fatty acid metabolism		0.122614	0.273905	5
path:mmu04142	Lysosome		0.124231	0.275295	11
path:mmu00220	Arginine biosynthesis		0.129759	0.283017	2
path:mmu01210	2-Oxocarboxylic acid metabolism		0.129759	0.283017	2
path:mmu05213	Endometrial cancer		0.131288	0.28342	5
path:mmu04012	ErbB signaling pathway		0.13199	0.28342	8
path:mmu05210	Colorectal cancer		0.133349	0.284136	6
path:mmu05231	Choline metabolism in cancer		0.136086	0.287755	9
path:mmu05010	Alzheimer's disease		0.137704	0.288938	14
path:mmu04610	Complement and coagulation cascades		0.138732	0.288938	8
path:mmu04810	Regulation of actin cytoskeleton		0.140272	0.289965	18
path:mmu04020	Calcium signaling pathway		0.147302	0.302242	15
path:mmu00982	Drug metabolism - cytochrome P450		0.15824	0.319945	6
path:mmu05211	Renal cell carcinoma		0.15824	0.319945	6
path:mmu00920	Sulfur metabolism		0.164483	0.330157	1
path:mmu00480	Glutathione metabolism		0.168737	0.33626	5
path:mmu04014	Ras signaling pathway		0.187033	0.370057	18
path:mmu05160	Hepatitis C		0.190343	0.373701	11
path:mmu04360	Axon guidance		0.191572	0.373701	14
path:mmu04611	Platelet activation		0.1982	0.382063	10
path:mmu04915	Estrogen signaling pathway		0.198618	0.382063	8
path:mmu04925	Aldosterone synthesis and secretion		0.206111	0.393743	7
path:mmu04370	VEGF signaling pathway		0.210077	0.398571	5
path:mmu00790	Folate biosynthesis		0.214136	0.403508	1
path:mmu04141	Protein processing in endoplasmic reticulum		0.218813	0.409535	13
path:mmu04530	Tight junction		0.224898	0.417325	11
path:mmu00520	Amino sugar and nucleotide sugar metabolism		0.227495	0.417325	4
path:mmu04330	Notch signaling pathway		0.227495	0.417325	4
path:mmu04666	Fc gamma R-mediated phagocytosis		0.233329	0.41969	7
path:mmu04727	GABAergic synapse		0.233329	0.41969	7
path:mmu05414	Dilated cardiomyopathy (DCM)		0.233329	0.41969	7
path:mmu00061	Fatty acid biosynthesis		0.239465	0.427947	1
path:mmu03008	Ribosome biogenesis in eukaryotes		0.243678	0.429929	6
path:mmu05133	Pertussis		0.243678	0.429929	6
path:mmu05016	Huntington's disease		0.247397	0.433727	14
path:mmu04213	Longevity regulating pathway - multiple species		0.254535	0.443435	5
path:mmu05100	Bacterial invasion of epithelial cells		0.264409	0.453272	6
path:mmu00980	Metabolism of xenobiotics by cytochrome P450		0.266038	0.453272	5
path:mmu04062	Chemokine signaling pathway		0.267302	0.453272	14
path:mmu00650	Butanoate metabolism		0.268363	0.453272	2
path:mmu04392	Hippo signaling pathway - multiple species		0.268363	0.453272	2
path:mmu04660	T cell receptor signaling pathway		0.276475	0.457826	8
path:mmu04960	Aldosterone-regulated sodium reabsorption		0.277019	0.457826	3
path:mmu05033	Nicotine addiction		0.277019	0.457826	3
path:mmu05212	Pancreatic cancer		0.277671	0.457826	5
path:mmu04068	FoxO signaling pathway		0.282896	0.460954	10
path:mmu05162	Measles		0.282896	0.460954	10
path:mmu05219	Bladder cancer		0.292296	0.473485	3
path:mmu04066	HIF-1 signaling pathway		0.294896	0.474919	8
path:mmu04622	RIG-I-like receptor signaling pathway		0.301267	0.479603	5
path:mmu04664	Fc epsilon RI signaling pathway		0.301267	0.479603	5
path:mmu05217	Basal cell carcinoma		0.305364	0.483348	4
path:mmu00910	Nitrogen metabolism		0.315726	0.496909	1
path:mmu05223	Non-small cell lung cancer		0.318759	0.498849	4
path:mmu04931	Insulin resistance		0.323072	0.502061	8
path:mmu00030	Pentose phosphate pathway		0.324437	0.502061	2
path:mmu04923	Regulation of lipolysis in adipocyte		0.332223	0.509725	4
path:mmu04550	Signaling pathways regulating pluripotency of stem cells		0.33307	0.509725	10
path:mmu04976	Bile secretion		0.337291	0.513349	5
path:mmu04350	TGF-beta signaling pathway		0.340122	0.513857	6
path:mmu05206	MicroRNAs in cancer		0.341613	0.513857	10
path:mmu00640	Propanoate metabolism		0.34319	0.513857	2
path:mmu04724	Glutamatergic synapse		0.35175	0.522481	8
path:mmu00380	Tryptophan metabolism		0.354196	0.522481	3
path:mmu04114	Oocyte meiosis		0.361392	0.522481	8
path:mmu04662	B cell receptor signaling pathway		0.361574	0.522481	5
path:mmu00052	Galactose metabolism		0.361899	0.522481	2
path:mmu04130	SNARE interactions in vesicular transport		0.361899	0.522481	2
path:mmu04922	Glucagon signaling pathway		0.362153	0.522481	7
path:mmu04060	Cytokine-cytokine receptor interaction		0.369459	0.52792	18
path:mmu02010	ABC transporters		0.369735	0.52792	3
path:mmu05412	Arrhythmogenic right ventricular cardiomyopathy (ARVC)		0.373758	0.530927	5
path:mmu00410	beta-Alanine metabolism		0.380525	0.537783	2
path:mmu05142	Chagas disease (American trypanosomiasis)		0.382842	0.538311	7
path:mmu00532	Glycosaminoglycan biosynthesis - chondroitin sulfate / dermatan sulfate		0.390159	0.545828	1
path:mmu05030	Cocaine addiction		0.400716	0.557781	3
path:mmu03010	Ribosome		0.415229	0.572347	9
path:mmu00510	N-Glycan biosynthesis		0.416114	0.572347	3
path:mmu03410	Base excision repair		0.417379	0.572347	2
path:mmu04670	Leukocyte transendothelial migration		0.419658	0.572637	8
path:mmu03430	Mismatch repair		0.437747	0.591492	1
path:mmu04964	Proximal tubule bicarbonate reclamation		0.437747	0.591492	1
path:mmu05214	Glioma		0.440358	0.592131	4
path:mmu04110	Cell cycle		0.448792	0.600557	8
path:mmu04064	NF-kappa B signaling pathway		0.45151	0.60129	6
path:mmu04668	TNF signaling pathway		0.45533	0.603476	7
path:mmu05031	Amphetamine addiction		0.466941	0.615917	4
path:mmu04910	Insulin signaling pathway		0.470222	0.617305	9
path:mmu04146	Peroxisome		0.482579	0.624201	5
path:mmu00534	Glycosaminoglycan biosynthesis - heparan sulfate / heparin		0.483241	0.624201	1
path:mmu00592	alpha-Linolenic acid metabolism		0.483241	0.624201	1
path:mmu04070	Phosphatidylinositol signaling system		0.484488	0.624201	6
path:mmu04921	Oxytocin signaling pathway		0.489314	0.627499	10
path:mmu00563	Glycosylphosphatidylinositol(GPI)-anchor biosynthesis		0.505119	0.644783	1
path:mmu04728	Dopaminergic synapse		0.51573	0.655294	8
path:mmu00562	Inositol phosphate metabolism		0.518828	0.655294	4
path:mmu00860	Porphyrin and chlorophyll metabolism		0.522654	0.655294	2
path:mmu00230	Purine metabolism		0.522816	0.655294	11
path:mmu04320	Dorso-ventral axis formation		0.526388	0.656799	1
path:mmu04621	NOD-like receptor signaling pathway		0.534568	0.661807	3
path:mmu03022	Basal transcription factors		0.539191	0.661807	2
path:mmu04261	Adrenergic signaling in cardiomyocytes		0.54182	0.661807	9
path:mmu04971	Gastric acid secretion		0.543963	0.661807	4
path:mmu00053	Ascorbate and aldarate metabolism		0.547029	0.661807	1
path:mmu04966	Collecting duct acid secretion		0.547029	0.661807	1
path:mmu04913	Ovarian Steroidogenesis		0.548556	0.661807	3
path:mmu04912	GnRH signaling pathway		0.551904	0.661807	5
path:mmu04914	Progesterone-mediated oocyte maturation		0.551904	0.661807	5
path:mmu00561	Glycerolipid metabolism		0.562321	0.671232	3
path:mmu03020	RNA polymerase		0.567034	0.671232	1
path:mmu03440	Homologous recombination		0.567034	0.671232	1
path:mmu05034	Alcoholism		0.583174	0.684563	12
path:mmu04722	Neurotrophin signaling pathway		0.584141	0.684563	7
path:mmu03050	Proteasome		0.586757	0.684563	2
path:mmu04730	Long-term depression		0.589148	0.684563	3
path:mmu04970	Salivary secretion		0.592272	0.684563	4
path:mmu04390	Hippo signaling pathway		0.593123	0.684563	9
path:mmu04022	cGMP - PKG signaling pathway		0.597306	0.68653	10
path:mmu05132	Salmonella infection		0.603901	0.691242	4
path:mmu04710	Circadian rhythm		0.623167	0.710359	1
path:mmu03018	RNA degradation		0.626582	0.711325	4
path:mmu04720	Long-term potentiation		0.651806	0.73694	3
path:mmu04916	Melanogenesis		0.656831	0.737205	5
path:mmu05143	African trypanosomiasis		0.657363	0.737205	1
path:mmu04924	Renin secretion		0.663544	0.741135	3
path:mmu00310	Lysine degradation		0.67198	0.746248	2
path:mmu00760	Nicotinate and nicotinamide metabolism		0.673509	0.746248	1
path:mmu04911	Insulin secretion		0.679737	0.750149	4
path:mmu00240	Pyrimidine metabolism		0.685167	0.750163	5
path:mmu04723	Retrograde endocannabinoid signaling		0.685167	0.750163	5
path:mmu04742	Taste transduction		0.699526	0.762869	4
path:mmu00040	Pentose and glucuronate interconversions		0.703943	0.764675	1
path:mmu00500	Starch and sucrose metabolism		0.709466	0.767664	2
path:mmu05220	Chronic myeloid leukemia		0.728233	0.784905	3
path:mmu04630	Jak-STAT signaling pathway		0.744489	0.797025	8
path:mmu05032	Morphine addiction		0.745233	0.797025	4
path:mmu03015	mRNA surveillance pathway		0.762015	0.811839	4
path:mmu04725	Cholinergic synapse		0.768175	0.815266	5
path:mmu04623	Cytosolic DNA-sensing pathway		0.784003	0.828889	2
path:mmu04962	Vasopressin-regulated water reabsorption		0.792336	0.834513	1
path:mmu04973	Carbohydrate digestion and absorption		0.812915	0.852945	1
path:mmu04310	Wnt signaling pathway		0.85078	0.887956	6
path:mmu04072	Phospholipase D signaling pathway		0.855656	0.887956	6
path:mmu04918	Thyroid hormone synthesis		0.8559	0.887956	2
path:mmu00983	Drug metabolism - other enzymes		0.864137	0.889836	1
path:mmu03460	Fanconi anemia pathway		0.864137	0.889836	1
path:mmu03013	RNA transport		0.874088	0.896749	7
path:mmu03040	Spliceosome		0.879252	0.898719	5
path:mmu04961	Endocrine and other factor-regulated calcium reabsorption		0.884617	0.900878	1
path:mmu04972	Pancreatic secretion		0.913189	0.926569	3
path:mmu04024	cAMP signaling pathway		0.920437	0.930515	8
path:mmu04713	Circadian entrainment		0.962007	0.965547	2
path:mmu04120	Ubiquitin mediated proteolysis		0.962061	0.965547	4
path:mmu04080	Neuroactive ligand-receptor interaction		0.989174	0.989174	11
